# Supplementary material for: Fine scale characteristics of catfish aquaculture ponds influencing piscivorous avian species foraging use in the Mississippi Delta
Source: PLoS One. 2020 Feb 26;15(2):e0229402. doi: 10.1371/journal.pone.0229402 (PMC7043738; doi:10.1371/journal.pone.0229402)
Supplement: S1 Dataset — (XLSX) [file pone.0229402.s001.xlsx]

## Sheet: Occupancy_data
sort	cluster	pond_id	unique_id	lat	long	acres	hectare	perimeter	road_dist	tree_dist	activ_dist	fish_type	species	pond_type	production	pt	ft	s	p	pond	adj	year	date1	date2	date3	date4	date5	date6	date7	date8	date9	date10	date11	date12	date13	time1	time2	time3	time4	time5	time6	time7	time8	time9	time10	time11	time12	time13	cb1
1	1	1	1_1	33.6605	-90.4363	20.1273	8.14521	1235.7	25.6	16.6	385	food	channel	levee	sb	L	FD	C	SB	LFDCSB	3	2015	28	42	62	67	75	108	132	148	165	179	191	207	NA	2.16667	7.38333	4.56667	2.43333	9.16667	1.25	8.41667	5.91667	2.05	10.2	5.3	7.2	NA	1
2	1	2	1_2	33.6563	-90.4364	21.6202	8.74939	1267.1	21.7	451.3	655.6	food	channel	levee	mb	L	FD	C	MB	LFDCMB	2	2015	28	42	62	67	75	108	132	148	165	179	191	207	NA	2.16667	7.38333	4.56667	2.43333	9.16667	1.25	8.41667	5.91667	2.05	10.2	5.3	7.2	NA	0
3	1	3	1_3	33.6564	-90.4387	20.9835	8.49173	1259.3	227.3	349.3	814.1	food	hybrid	levee	sb	L	FD	H	SB	LFDHSB	3	2015	28	42	62	67	75	108	132	148	165	179	191	207	NA	2.16667	7.38333	4.56667	2.43333	9.16667	1.25	8.41667	5.91667	2.05	10.2	5.3	7.2	NA	0
4	1	4	1_4	33.6606	-90.4385	22.4521	9.08606	1286.2	217.4	58.5	530.7	food	channel	levee	mb	L	FD	C	MB	LFDCMB	3	2015	28	42	62	67	75	108	132	148	165	179	191	207	NA	2.16667	7.38333	4.56667	2.43333	9.16667	1.25	8.41667	5.91667	2.05	10.2	5.3	7.2	NA	0
5	1	5	1_5	33.6596	-90.4421	24.9831	10.1103	1303.6	432.4	11.8	836	food	channel	levee	mb	L	FD	C	MB	LFDCMB	3	2015	28	42	62	67	75	108	132	148	165	179	191	207	NA	2.16667	7.38333	4.56667	2.43333	9.16667	1.25	8.41667	5.91667	2.05	10.2	5.3	7.2	NA	0
6	1	6	1_6	33.6572	-90.4413	16.2666	6.58285	1012	432.7	266.3	995.8	food	channel	levee	sb	L	FD	C	SB	LFDCSB	3	2015	28	42	62	67	75	108	132	148	165	179	191	207	NA	2.16667	7.38333	4.56667	2.43333	9.16667	1.25	8.41667	5.91667	2.05	10.2	5.3	7.2	NA	0
7	1	7	1_7	33.6571	-90.444	12.7802	5.17196	927.4	696.8	262.5	1200.5	food	channel	levee	sb	L	FD	C	SB	LFDCSB	3	2015	28	42	62	67	75	108	132	148	165	179	191	207	NA	2.16667	7.38333	4.56667	2.43333	9.16667	1.25	8.41667	5.91667	2.05	10.2	5.3	7.2	NA	0
8	1	8	1_8	33.6575	-90.4465	14.954	6.05167	970.9	810.4	8.7	1361.8	food	channel	levee	sb	L	FD	C	SB	LFDCSB	2	2015	28	42	62	67	75	108	132	148	165	179	191	207	NA	2.16667	7.38333	4.56667	2.43333	9.16667	1.25	8.41667	5.91667	2.05	10.2	5.3	7.2	NA	0
9	1	9	1_9	33.6596	-90.4461	17.034	6.89341	1026.5	562	16.9	1206.3	food	hybrid	levee	sb	L	FD	H	SB	LFDHSB	2	2015	28	42	62	67	75	108	132	148	165	179	191	207	NA	2.16667	7.38333	4.56667	2.43333	9.16667	1.25	8.41667	5.91667	2.05	10.2	5.3	7.2	NA	0
10	2	1	2_1	33.6685	-90.5137	14.0753	5.69609	959.2	835.6	541.9	1520.6	food	hybrid	levee	mb	L	FD	H	MB	LFDHMB	2	2015	28	42	62	67	75	108	132	148	165	179	191	207	NA	2.25	7.56667	4.41667	2.53333	8.96667	1.35	8.51667	4.6	2.2	10.0667	5.38333	7.06667	NA	0
11	2	2	2_2	33.6714	-90.5137	13.6041	5.50537	938.4	790.7	575.3	1293.3	food	hybrid	levee	mb	L	FD	H	MB	LFDHMB	3	2015	28	42	62	67	75	108	132	148	165	179	191	207	NA	2.25	7.56667	4.41667	2.53333	8.96667	1.35	8.51667	4.6	2.2	10.0667	5.38333	7.06667	NA	0
12	2	3	2_3	33.6745	-90.5137	16.1051	6.5175	1058.6	410	419.9	1074.5	food	hybrid	levee	mb	L	FD	H	MB	LFDHMB	3	2015	28	42	62	67	75	108	132	148	165	179	191	207	NA	2.25	7.56667	4.41667	2.53333	8.96667	1.35	8.51667	4.6	2.2	10.0667	5.38333	7.06667	NA	0
13	2	4	2_4	33.678	-90.5136	16.6083	6.72114	1080.2	18.9	28.3	955.3	finger	hybrid	levee		L	f	H		LfH	2	2015	28	42	62	67	75	108	132	148	165	179	191	207	NA	2.25	7.56667	4.41667	2.53333	8.96667	1.35	8.51667	4.6	2.2	10.0667	5.38333	7.06667	NA	0
14	2	5	2_5	33.678	-90.5158	17.3141	7.00675	1090.7	22.5	32.2	753	food	hybrid	levee	mb	L	FD	H	MB	LFDHMB	3	2015	28	42	62	67	75	108	132	148	165	179	191	207	NA	2.25	7.56667	4.41667	2.53333	8.96667	1.35	8.51667	4.6	2.2	10.0667	5.38333	7.06667	NA	0
15	2	6	2_6	33.6746	-90.5159	16.8067	6.80141	1078.2	406.5	415.4	895.3	food	hybrid	levee	mb	L	FD	H	MB	LFDHMB	4	2015	28	42	62	67	75	108	132	148	165	179	191	207	NA	2.25	7.56667	4.41667	2.53333	8.96667	1.35	8.51667	4.6	2.2	10.0667	5.38333	7.06667	NA	0
16	2	7	2_7	33.6714	-90.5159	13.7193	5.55201	936.5	787.5	770.9	1148.4	food	hybrid	levee	mb	L	FD	H	MB	LFDHMB	4	2015	28	42	62	67	75	108	132	148	165	179	191	207	NA	2.25	7.56667	4.41667	2.53333	8.96667	1.35	8.51667	4.6	2.2	10.0667	5.38333	7.06667	NA	0
17	2	8	2_8	33.6686	-90.5159	14.5118	5.87272	974.1	820.2	742.6	1397.3	food	hybrid	levee	mb	L	FD	H	MB	LFDHMB	3	2015	28	42	62	67	75	108	132	148	165	179	191	207	NA	2.25	7.56667	4.41667	2.53333	8.96667	1.35	8.51667	4.6	2.2	10.0667	5.38333	7.06667	NA	0
18	2	9	2_9	33.6681	-90.5191	15.7421	6.37058	1005.8	469.8	771.6	1349.7	food	hybrid	levee	mb	L	FD	H	MB	LFDHMB	3	2015	28	42	62	67	75	108	132	148	165	179	191	207	NA	2.25	7.56667	4.41667	2.53333	8.96667	1.35	8.51667	4.6	2.2	10.0667	5.38333	7.06667	NA	0
19	2	10	2_10	33.67	-90.519	15.8648	6.42024	1010.7	522.8	771.6	1147	food	hybrid	levee	mb	L	FD	H	MB	LFDHMB	4	2015	28	42	62	67	75	108	132	148	165	179	191	207	NA	2.25	7.56667	4.41667	2.53333	8.96667	1.35	8.51667	4.6	2.2	10.0667	5.38333	7.06667	NA	0
20	2	11	2_11	33.672	-90.519	15.5019	6.2734	987.7	595.2	783.9	954.3	food	hybrid	levee	mb	L	FD	H	MB	LFDHMB	4	2015	28	42	62	67	75	108	132	148	165	179	191	207	NA	2.25	7.56667	4.41667	2.53333	8.96667	1.35	8.51667	4.6	2.2	10.0667	5.38333	7.06667	NA	0
21	2	12	2_12	33.6738	-90.5193	16.3452	6.61466	1071.4	588.8	599.4	757.5	food	hybrid	levee	mb	L	FD	H	MB	LFDHMB	4	2015	28	42	62	67	75	108	132	148	165	179	191	207	NA	2.25	7.56667	4.41667	2.53333	8.96667	1.35	8.51667	4.6	2.2	10.0667	5.38333	7.06667	NA	0
22	2	13	2_13	33.6755	-90.5193	16.5096	6.68118	1075.2	395.3	406	596	finger	hybrid	levee		L	f	H		LfH	4	2015	28	42	62	67	75	108	132	148	165	179	191	207	NA	2.25	7.56667	4.41667	2.53333	8.96667	1.35	8.51667	4.6	2.2	10.0667	5.38333	7.06667	NA	1
23	2	14	2_14	33.6772	-90.5192	16.5125	6.68237	1077.2	204.3	213.6	448.6	food	hybrid	levee	mb	L	FD	H	MB	LFDHMB	4	2015	28	42	62	67	75	108	132	148	165	179	191	207	NA	2.25	7.56667	4.41667	2.53333	8.96667	1.35	8.51667	4.6	2.2	10.0667	5.38333	7.06667	NA	0
24	2	15	2_15	33.679	-90.5192	16.2273	6.56694	1063.4	14	23.2	355.7	food	hybrid	levee	mb	L	FD	H	MB	LFDHMB	3	2015	28	42	62	67	75	108	132	148	165	179	191	207	NA	2.25	7.56667	4.41667	2.53333	8.96667	1.35	8.51667	4.6	2.2	10.0667	5.38333	7.06667	NA	0
25	3	1	3_1	33.6791	-90.522	5.62221	2.27523	594.5	19.5	47.3	226.2	food	hybrid	levee	mb	L	FD	H	MB	LFDHMB	3	2015	28	42	62	67	75	108	132	148	165	179	191	207	NA	2.25	7.56667	4.41667	2.53333	8.96667	1.35	8.6	4.6	2.31667	10	5.46667	6.98333	NA	0
26	3	2	3_2	33.6791	-90.5233	5.67207	2.29541	607.1	21.4	158.8	117.3	food	hybrid	levee	mb	L	FD	H	MB	LFDHMB	3	2015	28	42	62	67	75	108	132	148	165	179	191	207	NA	2.25	7.56667	4.41667	2.53333	8.96667	1.35	8.6	4.6	2.31667	10	5.46667	6.98333	NA	0
27	3	3	3_3	33.6791	-90.5247	5.79868	2.34664	611	21.1	286.2	74.4	food	hybrid	levee	mb	L	FD	H	MB	LFDHMB	3	2015	28	42	62	67	75	108	132	148	165	179	191	207	NA	2.25	7.56667	4.41667	2.53333	8.96667	1.35	8.6	4.6	2.31667	10	5.46667	6.98333	NA	0
28	3	4	3_4	33.6773	-90.5234	16.7699	6.78653	1085.6	212.7	222.4	289.8	food	hybrid	levee	mb	L	FD	H	MB	LFDHMB	4	2015	28	42	62	67	75	108	132	148	165	179	191	207	NA	2.25	7.56667	4.41667	2.53333	8.96667	1.35	8.6	4.6	2.31667	10	5.46667	6.98333	NA	0
29	3	5	3_5	33.6756	-90.5235	17.0117	6.88439	1085	356.1	410.9	475.3	food	hybrid	levee	mb	L	FD	H	MB	LFDHMB	4	2015	28	42	62	67	75	108	132	148	165	179	191	207	NA	2.25	7.56667	4.41667	2.53333	8.96667	1.35	8.6	4.6	2.31667	10	5.46667	6.98333	NA	0
30	3	6	3_6	33.6739	-90.5235	15.2452	6.16951	1041.7	269.6	377.8	675.7	food	hybrid	levee	mb	L	FD	H	MB	LFDHMB	4	2015	28	42	62	67	75	108	132	148	165	179	191	207	NA	2.25	7.56667	4.41667	2.53333	8.96667	1.35	8.6	4.6	2.31667	10	5.46667	6.98333	NA	0
31	3	7	3_7	33.672	-90.5225	16.3573	6.61957	1020.8	282	477.5	856.9	food	hybrid	levee	mb	L	FD	H	MB	LFDHMB	4	2015	28	42	62	67	75	108	132	148	165	179	191	207	NA	2.25	7.56667	4.41667	2.53333	8.96667	1.35	8.6	4.6	2.31667	10	5.46667	6.98333	NA	0
32	3	8	3_8	33.6701	-90.5226	16.2225	6.56501	1018.2	203.5	437.1	1072.6	food	hybrid	levee	mb	L	FD	H	MB	LFDHMB	4	2015	28	42	62	67	75	108	132	148	165	179	191	207	NA	2.25	7.56667	4.41667	2.53333	8.96667	1.35	8.6	4.6	2.31667	10	5.46667	6.98333	NA	1
33	3	9	3_9	33.6682	-90.5227	16.4741	6.66682	1025.7	143	436.2	1285.7	food	hybrid	levee	mb	L	FD	H	MB	LFDHMB	3	2015	28	42	62	67	75	108	132	148	165	179	191	207	NA	2.25	7.56667	4.41667	2.53333	8.96667	1.35	8.6	4.6	2.31667	10	5.46667	6.98333	NA	0
34	3	10	3_10	33.6685	-90.5252	8.15955	3.30205	765	37.4	260.5	1232	food	hybrid	levee	mb	L	FD	H	MB	LFDHMB	2	2015	28	42	62	67	75	108	132	148	165	179	191	207	NA	2.25	7.56667	4.41667	2.53333	8.96667	1.35	8.6	4.6	2.31667	10	5.46667	6.98333	NA	0
35	3	11	3_11	33.6703	-90.5255	6.36295	2.57499	625.1	39.4	244	1089.3	food	hybrid	levee	mb	L	FD	H	MB	LFDHMB	3	2015	28	42	62	67	75	108	132	148	165	179	191	207	NA	2.25	7.56667	4.41667	2.53333	8.96667	1.35	8.6	4.6	2.31667	10	5.46667	6.98333	NA	0
36	3	12	3_12	33.6722	-90.526	14.8687	6.01714	1020	30.7	131.1	853.9	food	hybrid	levee	mb	L	FD	H	MB	LFDHMB	3	2015	28	42	62	67	75	108	132	148	165	179	191	207	NA	2.25	7.56667	4.41667	2.53333	8.96667	1.35	8.6	4.6	2.31667	10	5.46667	6.98333	NA	0
37	3	13	3_13	33.6748	-90.5268	16.6059	6.72017	1072.3	82.1	177.4	471.2	food	hybrid	levee	mb	L	FD	H	MB	LFDHMB	4	2015	28	42	62	67	75	108	132	148	165	179	191	207	NA	2.25	7.56667	4.41667	2.53333	8.96667	1.35	8.6	4.6	2.31667	10	5.46667	6.98333	NA	0
38	3	14	3_14	33.6783	-90.5267	15.8592	6.41799	1074.5	22.2	202.2	79.8	food	hybrid	levee	mb	L	FD	H	MB	LFDHMB	4	2015	28	42	62	67	75	108	132	148	165	179	191	207	NA	2.25	7.56667	4.41667	2.53333	8.96667	1.35	8.6	4.6	2.31667	10	5.46667	6.98333	NA	0
39	3	15	3_15	33.6783	-90.5287	16.3851	6.63083	1084.1	16.3	14.3	206.2	food	hybrid	levee	mb	L	FD	H	MB	LFDHMB	3	2015	28	42	62	67	75	108	132	148	165	179	191	207	NA	2.25	7.56667	4.41667	2.53333	8.96667	1.35	8.6	4.6	2.31667	10	5.46667	6.98333	NA	0
40	3	16	3_16	33.6751	-90.5287	11.7806	4.76745	947.6	31.2	17.7	516.6	finger	hybrid	levee		L	f	H		LfH	2	2015	28	42	62	67	75	108	132	148	165	179	191	207	NA	2.25	7.56667	4.41667	2.53333	8.96667	1.35	8.6	4.6	2.31667	10	5.46667	6.98333	NA	0
41	4	1	4_1	33.6036	-90.5522	9.32407	3.77332	762.7	251.2	398.9	703.5	food	channel	levee	mb	L	FD	C	MB	LFDCMB	2	2015	28	42	62	67	75	108	132	148	165	179	191	207	NA	2.56667	7.78333	4.1	2.9	8.71667	1.66667	8.91667	4.3	2.7	9.71667	5.68333	6.68333	NA	0
42	4	2	4_2	33.6019	-90.5526	8.36192	3.38395	696.3	431.3	523.7	760.7	food	channel	levee	mb	L	FD	C	MB	LFDCMB	3	2015	28	42	62	67	75	108	132	148	165	179	191	207	NA	2.56667	7.78333	4.1	2.9	8.71667	1.66667	8.91667	4.3	2.7	9.71667	5.68333	6.68333	NA	0
43	4	3	4_3	33.5996	-90.5528	6.44547	2.60839	652.7	657	707.8	871.7	food	channel	levee	mb	L	FD	C	MB	LFDCMB	4	2015	28	42	62	67	75	108	132	148	165	179	191	207	NA	2.56667	7.78333	4.1	2.9	8.71667	1.66667	8.91667	4.3	2.7	9.71667	5.68333	6.68333	NA	0
44	4	4	4_4	33.5974	-90.5523	16.9406	6.85563	1108	719.7	644.6	908.8	food	channel	levee	mb	L	FD	C	MB	LFDCMB	2	2015	28	42	62	67	75	108	132	148	165	179	191	207	NA	2.56667	7.78333	4.1	2.9	8.71667	1.66667	8.91667	4.3	2.7	9.71667	5.68333	6.68333	NA	1
45	4	5	4_5	33.5958	-90.5526	18.4834	7.47996	1196.9	624.5	464.3	977.8	food	channel	levee	mb	L	FD	C	MB	LFDCMB	3	2015	28	42	62	67	75	108	132	148	165	179	191	207	NA	2.56667	7.78333	4.1	2.9	8.71667	1.66667	8.91667	4.3	2.7	9.71667	5.68333	6.68333	NA	0
46	4	6	4_6	33.5944	-90.5521	10.8646	4.39675	937.2	557.9	330.9	1117.9	food	channel	levee	mb	L	FD	C	MB	LFDCMB	3	2015	28	42	62	67	75	108	132	148	165	179	191	207	NA	2.56667	7.78333	4.1	2.9	8.71667	1.66667	8.91667	4.3	2.7	9.71667	5.68333	6.68333	NA	0
47	4	7	4_7	33.5947	-90.5486	11.1255	4.50234	860.6	316.7	355.1	926.7	food	channel	levee	mb	L	FD	C	MB	LFDCMB	1	2015	28	42	62	67	75	108	132	148	165	179	191	207	NA	2.56667	7.78333	4.1	2.9	8.71667	1.66667	8.91667	4.3	2.7	9.71667	5.68333	6.68333	NA	0
48	4	8	4_8	33.5983	-90.5491	11.4223	4.62242	932.2	545.4	577.1	613.8	food	channel	levee	mb	L	FD	C	MB	LFDCMB	3	2015	28	42	62	67	75	108	132	148	165	179	191	207	NA	2.56667	7.78333	4.1	2.9	8.71667	1.66667	8.91667	4.3	2.7	9.71667	5.68333	6.68333	NA	0
49	4	9	4_9	33.5999	-90.5494	19.7775	8.00367	1163.6	359.6	380.6	446.2	food	channel	levee	mb	L	FD	C	MB	LFDCMB	4	2015	28	42	62	67	75	108	132	148	165	179	191	207	NA	2.56667	7.78333	4.1	2.9	8.71667	1.66667	8.91667	4.3	2.7	9.71667	5.68333	6.68333	NA	0
50	4	10	4_10	33.6017	-90.549	19.4418	7.86781	1175.6	173.5	191.9	319.5	food	channel	levee	mb	L	FD	C	MB	LFDCMB	4	2015	28	42	62	67	75	108	132	148	165	179	191	207	NA	2.56667	7.78333	4.1	2.9	8.71667	1.66667	8.91667	4.3	2.7	9.71667	5.68333	6.68333	NA	0
51	4	11	4_11	33.6035	-90.5485	16.7615	6.78313	1073	20.4	44.6	287.3	food	channel	levee	mb	L	FD	C	MB	LFDCMB	3	2015	28	42	62	67	75	108	132	148	165	179	191	207	NA	2.56667	7.78333	4.1	2.9	8.71667	1.66667	8.91667	4.3	2.7	9.71667	5.68333	6.68333	NA	0
52	4	12	4_12	33.6028	-90.5454	4.78945	1.93822	636.6	23.3	41.9	90.8	food	channel	levee	mb	L	FD	C	MB	LFDCMB	2	2015	28	42	62	67	75	108	132	148	165	179	191	207	NA	2.56667	7.78333	4.1	2.9	8.71667	1.66667	8.91667	4.3	2.7	9.71667	5.68333	6.68333	NA	0
53	4	13	4_13	33.6014	-90.5448	13.7732	5.57383	994.3	58.7	142.3	130.7	food	channel	levee	mb	L	FD	C	MB	LFDCMB	4	2015	28	42	62	67	75	108	132	148	165	179	191	207	NA	2.56667	7.78333	4.1	2.9	8.71667	1.66667	8.91667	4.3	2.7	9.71667	5.68333	6.68333	NA	0
54	4	14	4_14	33.5998	-90.545	17.319	7.00873	1093.4	196.5	320.1	281.4	food	channel	levee	mb	L	FD	C	MB	LFDCMB	4	2015	28	42	62	67	75	108	132	148	165	179	191	207	NA	2.56667	7.78333	4.1	2.9	8.71667	1.66667	8.91667	4.3	2.7	9.71667	5.68333	6.68333	NA	1
55	4	15	4_15	33.5981	-90.5452	14.6297	5.92045	1033.2	289.5	357.2	479.8	food	channel	levee	mb	L	FD	C	MB	LFDCMB	2	2015	28	42	62	67	75	108	132	148	165	179	191	207	NA	2.56667	7.78333	4.1	2.9	8.71667	1.66667	8.91667	4.3	2.7	9.71667	5.68333	6.68333	NA	0
56	4	18	4_18	33.5987	-90.5408	8.88176	3.59432	778.7	15.6	86.5	393.7	food	channel	levee	mb	L	FD	C	MB	LFDCMB	1	2015	28	42	62	67	75	108	132	148	165	179	191	207	NA	2.56667	7.78333	4.1	2.9	8.71667	1.66667	8.91667	4.3	2.7	9.71667	5.68333	6.68333	NA	0
57	4	19	4_19	33.601	-90.542	4.88503	1.9769	536.2	30.7	247.3	170.5	food	channel	levee	mb	L	FD	C	MB	LFDCMB	3	2015	28	42	62	67	75	108	132	148	165	179	191	207	NA	2.56667	7.78333	4.1	2.9	8.71667	1.66667	8.91667	4.3	2.7	9.71667	5.68333	6.68333	NA	0
58	4	20	4_20	33.6007	-90.5406	3.89971	1.57816	476.1	24.6	145.5	277.7	food	channel	levee	mb	L	FD	C	MB	LFDCMB	2	2015	28	42	62	67	75	108	132	148	165	179	191	207	NA	2.56667	7.78333	4.1	2.9	8.71667	1.66667	8.91667	4.3	2.7	9.71667	5.68333	6.68333	NA	0
59	5	1	5_1	33.5709	-90.5913	15.7169	6.36042	1018.9	203.5	5.3	1459.5	food	channel	levee	sb	L	FD	C	SB	LFDCSB	2	2015	28	42	62	67	75	108	132	148	165	179	191	207	NA	2.76667	7.88333	4.03333	3.06667	8.6	1.75	9.05	4.21667	2.93333	9.63333	5.81667	6.6	NA	0
60	5	2	5_2	33.5682	-90.5913	12.8056	5.18223	890.5	91.8	2.9	1702.8	food	channel	levee	sb	L	FD	C	SB	LFDCSB	2	2015	28	42	62	67	75	108	132	148	165	179	191	207	NA	2.76667	7.88333	4.03333	3.06667	8.6	1.75	9.05	4.21667	2.93333	9.63333	5.81667	6.6	NA	0
61	5	3	5_3	33.5681	-90.5932	10.4593	4.23271	800.1	150.7	10	1610.8	food	channel	levee	sb	L	FD	C	SB	LFDCSB	3	2015	28	42	62	67	75	108	132	148	165	179	191	207	NA	2.76667	7.88333	4.03333	3.06667	8.6	1.75	9.05	4.21667	2.93333	9.63333	5.81667	6.6	NA	0
62	5	4	5_4	33.5684	-90.5951	8.7954	3.55937	720.3	209.4	7.8	1511.4	food	channel	levee	sb	L	FD	C	SB	LFDCSB	3	2015	28	42	62	67	75	108	132	148	165	179	191	207	NA	2.76667	7.88333	4.03333	3.06667	8.6	1.75	9.05	4.21667	2.93333	9.63333	5.81667	6.6	NA	0
63	5	5	5_5	33.5708	-90.5938	20.6441	8.35435	1150.6	374.7	6.8	1320.4	food	channel	levee	sb	L	FD	C	SB	LFDCSB	3	2015	28	42	62	67	75	108	132	148	165	179	191	207	NA	2.76667	7.88333	4.03333	3.06667	8.6	1.75	9.05	4.21667	2.93333	9.63333	5.81667	6.6	NA	0
64	5	6	5_6	33.5719	-90.5962	10.2957	4.16651	797.1	620.4	62	1123.5	food	channel	levee	sb	L	FD	C	SB	LFDCSB	2	2015	28	42	62	67	75	108	132	148	165	179	191	207	NA	2.76667	7.88333	4.03333	3.06667	8.6	1.75	9.05	4.21667	2.93333	9.63333	5.81667	6.6	NA	0
65	5	7	5_7	33.5701	-90.5966	9.6726	3.91436	829.9	359.9	3.7	1256.3	food	channel	levee	sb	L	FD	C	SB	LFDCSB	2	2015	28	42	62	67	75	108	132	148	165	179	191	207	NA	2.76667	7.88333	4.03333	3.06667	8.6	1.75	9.05	4.21667	2.93333	9.63333	5.81667	6.6	NA	0
66	6	1	6_1	33.5186	-90.5996	1.95729	0.792088	408	426.2	28.5	337.2	brood		levee		L	B			LB	3	2015	28	42	62	67	75	108	132	148	165	179	191	207	NA	2.83333	7.96667	3.95	3.15	8.51667	1.8	9.13333	4.13333	3.03333	9.58333	5.88333	5.48333	NA	0
67	6	2	6_2	33.5151	-90.599	6.38423	2.58361	614.1	22.9	16.2	47	brood		levee		L	B			LB	2	2015	28	42	62	67	75	108	132	148	165	179	191	207	NA	2.83333	7.96667	3.95	3.15	8.51667	1.8	9.13333	4.13333	3.03333	9.58333	5.88333	5.48333	NA	0
68	6	3	6_3	33.5157	-90.5972	8.58073	3.4725	717.1	24.4	151.9	211.5	brood		levee		L	B			LB	3	2015	28	42	62	67	75	108	132	148	165	179	191	207	NA	2.83333	7.96667	3.95	3.15	8.51667	1.8	9.13333	4.13333	3.03333	9.58333	5.88333	5.48333	NA	0
69	6	4	6_4	33.5163	-90.5953	6.98693	2.82751	650.7	23	270.1	412.6	brood		levee		L	B			LB	3	2015	28	42	62	67	75	108	132	148	165	179	191	207	NA	2.83333	7.96667	3.95	3.15	8.51667	1.8	9.13333	4.13333	3.03333	9.58333	5.88333	5.48333	NA	0
70	6	5	6_5	33.5174	-90.5923	5.54603	2.2444	586.4	28.4	194.2	736.9	brood		levee		L	B			LB	2	2015	28	42	62	67	75	108	132	148	165	179	191	207	NA	2.83333	7.96667	3.95	3.15	8.51667	1.8	9.13333	4.13333	3.03333	9.58333	5.88333	5.48333	NA	0
71	6	6	6_6	33.518	-90.591	5.02307	2.03277	580.9	23	197	874.2	brood		levee		L	B			LB	2	2015	28	42	62	67	75	108	132	148	165	179	191	207	NA	2.83333	7.96667	3.95	3.15	8.51667	1.8	9.13333	4.13333	3.03333	9.58333	5.88333	5.48333	NA	0
72	6	7	6_7	33.5165	-90.5994	2.86561	1.15967	450.3	235.6	4	99.1	brood		levee		L	B			LB	3	2015	28	42	62	67	75	108	132	148	165	179	191	207	NA	2.83333	7.96667	3.95	3.15	8.51667	1.8	9.13333	4.13333	3.03333	9.58333	5.88333	5.48333	NA	0
73	6	8.1	6_8.1	33.5172	-90.5979	5.07019	2.05183	567.6	238.2	38.7	233.3	brood		levee		L	B			LB	4	2015	28	42	62	67	75	108	132	148	165	179	191	207	NA	2.83333	7.96667	3.95	3.15	8.51667	1.8	9.13333	4.13333	3.03333	9.58333	5.88333	5.48333	NA	0
74	6	8.2	6_8.2	33.5182	-90.5982	4.0154	1.62497	550.8	360.9	28.8	304.5	brood		levee		L	B			LB	4	2015	28	42	62	67	75	108	132	148	165	179	191	207	NA	2.83333	7.96667	3.95	3.15	8.51667	1.8	9.13333	4.13333	3.03333	9.58333	5.88333	5.48333	NA	0
75	6	9.1	6_9.1	33.5178	-90.5961	5.0475	2.04265	561.2	231.6	146.5	415.5	brood		levee		L	B			LB	4	2015	28	42	62	67	75	108	132	148	165	179	191	207	NA	2.83333	7.96667	3.95	3.15	8.51667	1.8	9.13333	4.13333	3.03333	9.58333	5.88333	5.48333	NA	0
76	6	9.2	6_9.2	33.519	-90.5968	6.24366	2.52672	617.9	361.7	14.8	452.8	brood		levee		L	B			LB	4	2015	28	42	62	67	75	108	132	148	165	179	191	207	NA	2.83333	7.96667	3.95	3.15	8.51667	1.8	9.13333	4.13333	3.03333	9.58333	5.88333	5.48333	NA	0
77	6	10	6_10	33.5188	-90.5947	8.0537	3.25922	739.9	236.5	6.8	586.2	brood		levee		L	B			LB	2	2015	28	42	62	67	75	108	132	148	165	179	191	207	NA	2.83333	7.96667	3.95	3.15	8.51667	1.8	9.13333	4.13333	3.03333	9.58333	5.88333	5.48333	NA	0
78	6	11	6_11	33.5169	-90.5937	6.58069	2.66311	639.6	23.4	205.8	584.3	brood		levee		L	B			LB	3	2015	28	42	62	67	75	108	132	148	165	179	191	207	NA	2.83333	7.96667	3.95	3.15	8.51667	1.8	9.13333	4.13333	3.03333	9.58333	5.88333	5.48333	NA	0
79	7	1	7_1	33.5009	-90.588	5.81141	2.35179	628.8	168.4	108.2	400.7	brood		levee		L	B			LB	1	2015	28	42	62	67	75	108	132	148	165	179	191	207	NA	2.86667	7.98333	3.85	3.18333	8.38333	1.85	9.33333	4.01667	3.11667	9.43333	5.93333	5.31667	NA	0
80	7	3	7_3	33.4997	-90.5881	7.87607	3.18733	713.9	19.5	130.6	360.8	brood		levee		L	B			LB	2	2015	28	42	62	67	75	108	132	148	165	179	191	207	NA	2.86667	7.98333	3.85	3.18333	8.38333	1.85	9.33333	4.01667	3.11667	9.43333	5.93333	5.31667	NA	0
81	7	5.1	7_5.1	33.4982	-90.5891	4.25503	1.72195	522.4	26.5	123.7	205.7	finger	hybrid	levee		L	f	H		LfH	4	2015	28	42	62	67	75	108	132	148	165	179	191	207	NA	2.86667	7.98333	3.85	3.18333	8.38333	1.85	9.33333	4.01667	3.11667	9.43333	5.93333	5.31667	NA	0
82	7	5.2	7_5.2	33.4982	-90.5871	4.33526	1.75442	526.5	28.2	302.1	343.5	finger	hybrid	levee		L	f	H		LfH	4	2015	28	42	62	67	75	108	132	148	165	179	191	207	NA	2.86667	7.98333	3.85	3.18333	8.38333	1.85	9.33333	4.01667	3.11667	9.43333	5.93333	5.31667	NA	0
83	7	6.1	7_6.1	33.4972	-90.5891	4.08825	1.65446	517.9	28.2	171	129.9	brood		levee		L	B			LB	4	2015	28	42	62	67	75	108	132	148	165	179	191	207	NA	2.86667	7.98333	3.85	3.18333	8.38333	1.85	9.33333	4.01667	3.11667	9.43333	5.93333	5.31667	NA	0
84	7	6.2	7_6.2	33.4972	-90.5871	4.33787	1.75547	533.4	144	339.9	302.9	finger	hybrid	levee		L	f	H		LfH	4	2015	28	42	62	67	75	108	132	148	165	179	191	207	NA	2.86667	7.98333	3.85	3.18333	8.38333	1.85	9.33333	4.01667	3.11667	9.43333	5.93333	5.31667	NA	0
85	7	7.1	7_7.1	33.4962	-90.5891	4.29583	1.73846	524.9	58.8	237	105.2	brood		levee		L	B			LB	3	2015	28	42	62	67	75	108	132	148	165	179	191	207	NA	2.86667	7.98333	3.85	3.18333	8.38333	1.85	9.33333	4.01667	3.11667	9.43333	5.93333	5.31667	NA	0
86	7	7.2	7_7.2	33.4962	-90.5871	4.46574	1.80722	537.2	223	385.5	295.5	brood		levee		L	B			LB	4	2015	28	42	62	67	75	108	132	148	165	179	191	207	NA	2.86667	7.98333	3.85	3.18333	8.38333	1.85	9.33333	4.01667	3.11667	9.43333	5.93333	5.31667	NA	0
87	7	8.1	7_8.1	33.4951	-90.5891	4.96876	2.01078	557.3	74.8	216.9	134.3	brood		levee		L	B			LB	2	2015	28	42	62	67	75	108	132	148	165	179	191	207	NA	2.86667	7.98333	3.85	3.18333	8.38333	1.85	9.33333	4.01667	3.11667	9.43333	5.93333	5.31667	NA	0
88	7	8.2	7_8.2	33.4951	-90.5871	4.80967	1.94641	548.6	247.6	284.8	311.3	brood		levee		L	B			LB	2	2015	28	42	62	67	75	108	132	148	165	179	191	207	NA	2.86667	7.98333	3.85	3.18333	8.38333	1.85	9.33333	4.01667	3.11667	9.43333	5.93333	5.31667	NA	0
89	7	12	7_12	33.4904	-90.5839	11.4086	4.61689	964.6	214	241.8	770.7	finger	hybrid	levee		L	f	H		LfH	1	2015	28	42	62	67	75	108	132	148	165	179	191	207	NA	2.86667	7.98333	3.85	3.18333	8.38333	1.85	9.33333	4.01667	3.11667	9.43333	5.93333	5.31667	NA	0
90	7	13	7_13	33.4928	-90.584	9.70539	3.92763	922.6	331.9	342	596.5	food	hybrid	levee	sb	L	FD	H	SB	LFDHSB	1	2015	28	42	62	67	75	108	132	148	165	179	191	207	NA	2.86667	7.98333	3.85	3.18333	8.38333	1.85	9.33333	4.01667	3.11667	9.43333	5.93333	5.31667	NA	0
91	7	14.1	7_14.1	33.4961	-90.5849	4.84682	1.96144	554.3	255.4	506.3	423.2	finger	hybrid	levee		L	f	H		LfH	3	2015	28	42	62	67	75	108	132	148	165	179	191	207	NA	2.86667	7.98333	3.85	3.18333	8.38333	1.85	9.33333	4.01667	3.11667	9.43333	5.93333	5.31667	NA	0
92	7	14.2	7_14.2	33.4961	-90.5829	4.79873	1.94198	543.3	253.2	562.1	364.1	finger	hybrid	levee		L	f	H		LfH	3	2015	28	42	62	67	75	108	132	148	165	179	191	207	NA	2.86667	7.98333	3.85	3.18333	8.38333	1.85	9.33333	4.01667	3.11667	9.43333	5.93333	5.31667	NA	0
93	7	15.1	7_15.1	33.4972	-90.585	4.45922	1.80458	532	140.2	468.1	320.2	brood		levee		L	B			LB	4	2015	28	42	62	67	75	108	132	148	165	179	191	207	NA	2.86667	7.98333	3.85	3.18333	8.38333	1.85	9.33333	4.01667	3.11667	9.43333	5.93333	5.31667	NA	0
94	7	15.2	7_15.2	33.4972	-90.5829	4.58784	1.85663	539.5	136.7	445.5	249.4	brood		levee		L	B			LB	4	2015	28	42	62	67	75	108	132	148	165	179	191	207	NA	2.86667	7.98333	3.85	3.18333	8.38333	1.85	9.33333	4.01667	3.11667	9.43333	5.93333	5.31667	NA	0
95	7	16.1	7_16.1	33.4982	-90.5849	4.36203	1.76525	533.7	25.4	353.1	220.1	brood		levee		L	B			LB	3	2015	28	42	62	67	75	108	132	148	165	179	191	207	NA	2.86667	7.98333	3.85	3.18333	8.38333	1.85	9.33333	4.01667	3.11667	9.43333	5.93333	5.31667	NA	0
96	7	16.2	7_16.2	33.4982	-90.5829	4.19771	1.69875	520.9	22.8	330.7	143.1	finger	hybrid	levee		L	f	H		LfH	3	2015	28	42	62	67	75	108	132	148	165	179	191	207	NA	2.86667	7.98333	3.85	3.18333	8.38333	1.85	9.33333	4.01667	3.11667	9.43333	5.93333	5.31667	NA	0
97	7	19	7_19	33.504	-90.5794	7.21682	2.92054	879.7	29.1	10.4	361.7	brood		levee		L	B			LB	2	2015	28	42	62	67	75	108	132	148	165	179	191	207	NA	2.86667	7.98333	3.85	3.18333	8.38333	1.85	9.33333	4.01667	3.11667	9.43333	5.93333	5.31667	NA	0
98	7	20	7_20	33.5031	-90.5794	7.20495	2.91574	872.9	30.4	42.5	269.1	finger	hybrid	levee		L	f	H		LfH	3	2015	28	42	62	67	75	108	132	148	165	179	191	207	NA	2.86667	7.98333	3.85	3.18333	8.38333	1.85	9.33333	4.01667	3.11667	9.43333	5.93333	5.31667	NA	0
99	7	21	7_21	33.5022	-90.5794	8.78431	3.55488	906.6	28.3	41.3	156.2	finger	hybrid	levee		L	f	H		LfH	3	2015	28	42	62	67	75	108	132	148	165	179	191	207	NA	2.86667	7.98333	3.85	3.18333	8.38333	1.85	9.33333	4.01667	3.11667	9.43333	5.93333	5.31667	NA	0
100	7	22	7_22	33.5013	-90.5794	8.17558	3.30854	890.7	30.4	51	58.9	finger	hybrid	levee		L	f	H		LfH	2	2015	28	42	62	67	75	108	132	148	165	179	191	207	NA	2.86667	7.98333	3.85	3.18333	8.38333	1.85	9.33333	4.01667	3.11667	9.43333	5.93333	5.31667	NA	0
101	7	23	7_23	33.4994	-90.5801	2.5843	1.04583	397.7	84	242.4	56.8	food	hybrid	levee	sb	L	FD	H	SB	LFDHSB	2	2015	28	42	62	67	75	108	132	148	165	179	191	207	NA	2.86667	7.98333	3.85	3.18333	8.38333	1.85	9.33333	4.01667	3.11667	9.43333	5.93333	5.31667	NA	0
102	7	24	7_24	33.4994	-90.5784	3.47166	1.40493	489	222.9	324.2	194.2	food	hybrid	levee	sb	L	FD	H	SB	LFDHSB	3	2015	28	42	62	67	75	108	132	148	165	179	191	207	NA	2.86667	7.98333	3.85	3.18333	8.38333	1.85	9.33333	4.01667	3.11667	9.43333	5.93333	5.31667	NA	0
103	7	25	7_25	33.4985	-90.5804	3.74493	1.51552	504.5	33.4	327	109.4	food	hybrid	levee	sb	L	FD	H	SB	LFDHSB	4	2015	28	42	62	67	75	108	132	148	165	179	191	207	NA	2.86667	7.98333	3.85	3.18333	8.38333	1.85	9.33333	4.01667	3.11667	9.43333	5.93333	5.31667	NA	0
104	7	26	7_26	33.4985	-90.5784	3.66855	1.48461	499.7	221	401.8	223.3	food	hybrid	levee	sb	L	FD	H	SB	LFDHSB	4	2015	28	42	62	67	75	108	132	148	165	179	191	207	NA	2.86667	7.98333	3.85	3.18333	8.38333	1.85	9.33333	4.01667	3.11667	9.43333	5.93333	5.31667	NA	0
105	7	27	7_27	33.4976	-90.5794	7.87913	3.18857	878.6	114.9	408.7	207.7	food	hybrid	levee	sb	L	FD	H	SB	LFDHSB	4	2015	28	42	62	67	75	108	132	148	165	179	191	207	NA	2.86667	7.98333	3.85	3.18333	8.38333	1.85	9.33333	4.01667	3.11667	9.43333	5.93333	5.31667	NA	0
106	7	28	7_28	33.4966	-90.5794	8.27853	3.3502	894	212.1	410.3	309.6	food	hybrid	levee	sb	L	FD	H	SB	LFDHSB	4	2015	28	42	62	67	75	108	132	148	165	179	191	207	NA	2.86667	7.98333	3.85	3.18333	8.38333	1.85	9.33333	4.01667	3.11667	9.43333	5.93333	5.31667	NA	0
107	7	29	7_29	33.4957	-90.5794	8.21298	3.32368	886.5	314.5	412	413.3	food	hybrid	levee	sb	L	FD	H	SB	LFDHSB	4	2015	28	42	62	67	75	108	132	148	165	179	191	207	NA	2.86667	7.98333	3.85	3.18333	8.38333	1.85	9.33333	4.01667	3.11667	9.43333	5.93333	5.31667	NA	0
108	7	30	7_30	33.4948	-90.5794	7.07021	2.86121	864.3	418.8	419.3	518.2	food	hybrid	levee	sb	L	FD	H	SB	LFDHSB	3	2015	28	42	62	67	75	108	132	148	165	179	191	207	NA	2.86667	7.98333	3.85	3.18333	8.38333	1.85	9.33333	4.01667	3.11667	9.43333	5.93333	5.31667	NA	0
109	7	31	7_31	33.4939	-90.5794	7.35259	2.97549	866.2	513.8	421.1	613.1	food	hybrid	levee	sb	L	FD	H	SB	LFDHSB	3	2015	28	42	62	67	75	108	132	148	165	179	191	207	NA	2.86667	7.98333	3.85	3.18333	8.38333	1.85	9.33333	4.01667	3.11667	9.43333	5.93333	5.31667	NA	0
110	7	32	7_32	33.493	-90.5794	7.859	3.18043	876.7	612.7	419.3	712.2	finger	hybrid	levee		L	f	H		LfH	4	2015	28	42	62	67	75	108	132	148	165	179	191	207	NA	2.86667	7.98333	3.85	3.18333	8.38333	1.85	9.33333	4.01667	3.11667	9.43333	5.93333	5.31667	NA	0
111	7	33	7_33	33.4921	-90.5794	8.37578	3.38956	890.1	683.1	417.6	815.2	finger	hybrid	levee		L	f	H		LfH	3	2015	28	42	62	67	75	108	132	148	165	179	191	207	NA	2.86667	7.98333	3.85	3.18333	8.38333	1.85	9.33333	4.01667	3.11667	9.43333	5.93333	5.31667	NA	0
112	7	34	7_34	33.4911	-90.5793	7.28203	2.94693	868.9	637.9	417.7	922.9	food	hybrid	levee	sb	L	FD	H	SB	LFDHSB	3	2015	28	42	62	67	75	108	132	148	165	179	191	207	NA	2.86667	7.98333	3.85	3.18333	8.38333	1.85	9.33333	4.01667	3.11667	9.43333	5.93333	5.31667	NA	0
113	7	35	7_35	33.4903	-90.5793	7.34262	2.97145	865.4	590	418.8	1021.9	food	hybrid	levee	sb	L	FD	H	SB	LFDHSB	3	2015	28	42	62	67	75	108	132	148	165	179	191	207	NA	2.86667	7.98333	3.85	3.18333	8.38333	1.85	9.33333	4.01667	3.11667	9.43333	5.93333	5.31667	NA	0
114	7	36	7_36	33.4903	-90.5751	7.70192	3.11686	891.6	917.1	17.8	1096.6	food	hybrid	levee	sb	L	FD	H	SB	LFDHSB	2	2015	28	42	62	67	75	108	132	148	165	179	191	207	NA	2.86667	7.98333	3.85	3.18333	8.38333	1.85	9.33333	4.01667	3.11667	9.43333	5.93333	5.31667	NA	0
115	7	37	7_37	33.4911	-90.5751	7.74555	3.13451	899.7	928	16.4	1007.4	food	hybrid	levee	sb	L	FD	H	SB	LFDHSB	3	2015	28	42	62	67	75	108	132	148	165	179	191	207	NA	2.86667	7.98333	3.85	3.18333	8.38333	1.85	9.33333	4.01667	3.11667	9.43333	5.93333	5.31667	NA	0
116	7	38	7_38	33.492	-90.5751	8.45015	3.41965	904.8	837.4	18.4	913.1	food	hybrid	levee	sb	L	FD	H	SB	LFDHSB	3	2015	28	42	62	67	75	108	132	148	165	179	191	207	NA	2.86667	7.98333	3.85	3.18333	8.38333	1.85	9.33333	4.01667	3.11667	9.43333	5.93333	5.31667	NA	0
117	7	39	7_39	33.493	-90.5751	8.85324	3.58278	918.5	744.2	17.6	814.9	food	hybrid	levee	sb	L	FD	H	SB	LFDHSB	3	2015	28	42	62	67	75	108	132	148	165	179	191	207	NA	2.86667	7.98333	3.85	3.18333	8.38333	1.85	9.33333	4.01667	3.11667	9.43333	5.93333	5.31667	NA	0
118	7	40	7_40	33.494	-90.5751	7.56618	3.06192	887.8	666.6	18.1	731.7	food	hybrid	levee	sb	L	FD	H	SB	LFDHSB	3	2015	28	42	62	67	75	108	132	148	165	179	191	207	NA	2.86667	7.98333	3.85	3.18333	8.38333	1.85	9.33333	4.01667	3.11667	9.43333	5.93333	5.31667	NA	0
119	7	41	7_41	33.4948	-90.5751	7.1278	2.88452	877.2	601.3	17.6	659.1	food	hybrid	levee	sb	L	FD	H	SB	LFDHSB	3	2015	28	42	62	67	75	108	132	148	165	179	191	207	NA	2.86667	7.98333	3.85	3.18333	8.38333	1.85	9.33333	4.01667	3.11667	9.43333	5.93333	5.31667	NA	0
120	7	42	7_42	33.4957	-90.5751	8.41535	3.40557	887.7	533.7	18.1	580	food	hybrid	levee	sb	L	FD	H	SB	LFDHSB	3	2015	28	42	62	67	75	108	132	148	165	179	191	207	NA	2.86667	7.98333	3.85	3.18333	8.38333	1.85	9.33333	4.01667	3.11667	9.43333	5.93333	5.31667	NA	0
121	7	43	7_43	33.4967	-90.5751	7.83816	3.17199	872.5	483	17.1	514.1	food	hybrid	levee	sb	L	FD	H	SB	LFDHSB	3	2015	28	42	62	67	75	108	132	148	165	179	191	207	NA	2.86667	7.98333	3.85	3.18333	8.38333	1.85	9.33333	4.01667	3.11667	9.43333	5.93333	5.31667	NA	0
122	7	44	7_44	33.4976	-90.5752	7.68522	3.1101	879.8	440.5	13.1	451.3	food	hybrid	levee	sb	L	FD	H	SB	LFDHSB	3	2015	28	42	62	67	75	108	132	148	165	179	191	207	NA	2.86667	7.98333	3.85	3.18333	8.38333	1.85	9.33333	4.01667	3.11667	9.43333	5.93333	5.31667	NA	0
123	7	45	7_45	33.4985	-90.5762	3.86757	1.56515	509.8	421.4	202.1	410.1	food	hybrid	levee	sb	L	FD	H	SB	LFDHSB	4	2015	28	42	62	67	75	108	132	148	165	179	191	207	NA	2.86667	7.98333	3.85	3.18333	8.38333	1.85	9.33333	4.01667	3.11667	9.43333	5.93333	5.31667	NA	0
124	7	46	7_46	33.4985	-90.5741	3.58517	1.45087	494.1	615.9	13.9	598	food	hybrid	levee	sb	L	FD	H	SB	LFDHSB	3	2015	28	42	62	67	75	108	132	148	165	179	191	207	NA	2.86667	7.98333	3.85	3.18333	8.38333	1.85	9.33333	4.01667	3.11667	9.43333	5.93333	5.31667	NA	0
125	7	47	7_47	33.4994	-90.5752	7.86733	3.1838	890.7	420.3	10.5	389	finger	hybrid	levee		L	f	H		LfH	3	2015	28	42	62	67	75	108	132	148	165	179	191	207	NA	2.86667	7.98333	3.85	3.18333	8.38333	1.85	9.33333	4.01667	3.11667	9.43333	5.93333	5.31667	NA	0
126	7	48	7_48	33.5003	-90.5752	7.86053	3.18104	883.7	420.7	11.8	379.9	food	hybrid	levee	sb	L	FD	H	SB	LFDHSB	2	2015	28	42	62	67	75	108	132	148	165	179	191	207	NA	2.86667	7.98333	3.85	3.18333	8.38333	1.85	9.33333	4.01667	3.11667	9.43333	5.93333	5.31667	NA	0
127	7	49	7_49	33.5013	-90.5751	8.49077	3.43609	904.7	422.7	10.2	387.9	finger	hybrid	levee		L	f	H		LfH	3	2015	28	42	62	67	75	108	132	148	165	179	191	207	NA	2.86667	7.98333	3.85	3.18333	8.38333	1.85	9.33333	4.01667	3.11667	9.43333	5.93333	5.31667	NA	0
128	7	50	7_50	33.5023	-90.5752	8.80474	3.56315	911.9	421.6	11.1	419.5	finger	hybrid	levee		L	f	H		LfH	3	2015	28	42	62	67	75	108	132	148	165	179	191	207	NA	2.86667	7.98333	3.85	3.18333	8.38333	1.85	9.33333	4.01667	3.11667	9.43333	5.93333	5.31667	NA	0
129	7	51	7_51	33.5032	-90.5752	6.948	2.81176	866.2	422.4	12.3	476.6	finger	hybrid	levee		L	f	H		LfH	3	2015	28	42	62	67	75	108	132	148	165	179	191	207	NA	2.86667	7.98333	3.85	3.18333	8.38333	1.85	9.33333	4.01667	3.11667	9.43333	5.93333	5.31667	NA	0
130	7	52	7_52	33.504	-90.5752	6.41967	2.59795	848.7	423.5	13.2	534.6	finger	hybrid	levee		L	f	H		LfH	2	2015	28	42	62	67	75	108	132	148	165	179	191	207	NA	2.86667	7.98333	3.85	3.18333	8.38333	1.85	9.33333	4.01667	3.11667	9.43333	5.93333	5.31667	NA	0
131	8	1	8_1	33.5291	-90.552	7.88511	3.19099	824.1	25.9	95.5	91.5	finger	hybrid	levee		L	f	H		LfH	2	2015	28	42	62	67	75	108	132	148	165	179	191	207	NA	2.98333	8.06667	3.73333	3.53333	8.18333	2.01667	9.33333	3.91667	3.36667	9.33333	6.1	5.15	NA	0
132	8	2	8_2	33.528	-90.5524	7.45098	3.0153	786	24.1	147.7	263.8	finger	hybrid	levee		L	f	H		LfH	3	2015	28	42	62	67	75	108	132	148	165	179	191	207	NA	2.98333	8.06667	3.73333	3.53333	8.18333	2.01667	9.33333	3.91667	3.36667	9.33333	6.1	5.15	NA	0
133	8	3	8_3	33.5271	-90.5524	6.19407	2.50665	753.8	26.6	258	373.2	finger	hybrid	levee		L	f	H		LfH	3	2015	28	42	62	67	75	108	132	148	165	179	191	207	NA	2.98333	8.06667	3.73333	3.53333	8.18333	2.01667	9.33333	3.91667	3.36667	9.33333	6.1	5.15	NA	0
134	8	4	8_4	33.5262	-90.5524	6.38772	2.58502	769.3	27.5	306.8	468.9	finger	hybrid	levee		L	f	H		LfH	3	2015	28	42	62	67	75	108	132	148	165	179	191	207	NA	2.98333	8.06667	3.73333	3.53333	8.18333	2.01667	9.33333	3.91667	3.36667	9.33333	6.1	5.15	NA	0
135	8	5	8_5	33.5253	-90.5524	6.50485	2.63242	774.8	25.1	249.6	566	finger	hybrid	levee		L	f	H		LfH	2	2015	28	42	62	67	75	108	132	148	165	179	191	207	NA	2.98333	8.06667	3.73333	3.53333	8.18333	2.01667	9.33333	3.91667	3.36667	9.33333	6.1	5.15	NA	0
136	8	7	8_7	33.5245	-90.5514	3.41126	1.38049	468	189.9	214.2	657.6	brood		levee		L	B			LB	2	2015	28	42	62	67	75	108	132	148	165	179	191	207	NA	2.98333	8.06667	3.73333	3.53333	8.18333	2.01667	9.33333	3.91667	3.36667	9.33333	6.1	5.15	NA	0
137	8	8	8_8	33.5244	-90.5496	3.0659	1.24073	449.5	362.6	47.1	669.6	brood		levee		L	B			LB	3	2015	28	42	62	67	75	108	132	148	165	179	191	207	NA	2.98333	8.06667	3.73333	3.53333	8.18333	2.01667	9.33333	3.91667	3.36667	9.33333	6.1	5.15	NA	0
138	8	9	8_9	33.5244	-90.5477	2.90328	1.17492	432.8	540.8	14.3	716.1	brood		levee		L	B			LB	3	2015	28	42	62	67	75	108	132	148	165	179	191	207	NA	2.98333	8.06667	3.73333	3.53333	8.18333	2.01667	9.33333	3.91667	3.36667	9.33333	6.1	5.15	NA	0
139	8	10	8_10	33.5253	-90.5487	6.27075	2.53768	777.2	360.9	112.5	574.4	finger	hybrid	levee		L	f	H		LfH	4	2015	28	42	62	67	75	108	132	148	165	179	191	207	NA	2.98333	8.06667	3.73333	3.53333	8.18333	2.01667	9.33333	3.91667	3.36667	9.33333	6.1	5.15	NA	0
140	8	11	8_11	33.5262	-90.5487	6.27621	2.53989	769.6	360.1	206.9	479.8	finger	hybrid	levee		L	f	H		LfH	4	2015	28	42	62	67	75	108	132	148	165	179	191	207	NA	2.98333	8.06667	3.73333	3.53333	8.18333	2.01667	9.33333	3.91667	3.36667	9.33333	6.1	5.15	NA	0
141	8	12	8_12	33.527	-90.5487	5.83358	2.36076	756.9	325.3	305.2	390.2	finger	hybrid	levee		L	f	H		LfH	4	2015	28	42	62	67	75	108	132	148	165	179	191	207	NA	2.98333	8.06667	3.73333	3.53333	8.18333	2.01667	9.33333	3.91667	3.36667	9.33333	6.1	5.15	NA	0
142	8	13	8_13	33.5279	-90.5488	6.28681	2.54418	768.5	235.2	310.7	295.1	finger	hybrid	levee		L	f	H		LfH	4	2015	28	42	62	67	75	108	132	148	165	179	191	207	NA	2.98333	8.06667	3.73333	3.53333	8.18333	2.01667	9.33333	3.91667	3.36667	9.33333	6.1	5.15	NA	0
143	8	14	8_14	33.5287	-90.5488	5.97707	2.41883	765.7	150.3	223.1	206.4	finger	hybrid	levee		L	f	H		LfH	4	2015	28	42	62	67	75	108	132	148	165	179	191	207	NA	2.98333	8.06667	3.73333	3.53333	8.18333	2.01667	9.33333	3.91667	3.36667	9.33333	6.1	5.15	NA	0
144	8	15	8_15	33.5296	-90.5488	6.18555	2.50321	766.1	63.4	139.2	121.6	finger	hybrid	levee		L	f	H		LfH	4	2015	28	42	62	67	75	108	132	148	165	179	191	207	NA	2.98333	8.06667	3.73333	3.53333	8.18333	2.01667	9.33333	3.91667	3.36667	9.33333	6.1	5.15	NA	0
145	8	16	8_16	33.5305	-90.5484	6.33676	2.5644	793	32	111.2	95.9	finger	hybrid	levee		L	f	H		LfH	2	2015	28	42	62	67	75	108	132	148	165	179	191	207	NA	2.98333	8.06667	3.73333	3.53333	8.18333	2.01667	9.33333	3.91667	3.36667	9.33333	6.1	5.15	NA	0
146	8	17	8_17	33.5319	-90.5447	7.05254	2.85406	811.2	33.8	294.9	352	finger	hybrid	levee		L	f	H		LfH	2	2015	28	42	62	67	75	108	132	148	165	179	191	207	NA	2.98333	8.06667	3.73333	3.53333	8.18333	2.01667	9.33333	3.91667	3.36667	9.33333	6.1	5.15	NA	0
147	8	18	8_18	33.5309	-90.5451	6.58915	2.66653	780.1	73.2	320.5	349.9	finger	hybrid	levee		L	f	H		LfH	4	2015	28	42	62	67	75	108	132	148	165	179	191	207	NA	2.98333	8.06667	3.73333	3.53333	8.18333	2.01667	9.33333	3.91667	3.36667	9.33333	6.1	5.15	NA	0
148	8	19	8_19	33.5299	-90.545	8.98884	3.63765	851.4	156.2	366.4	362.5	finger	hybrid	levee		L	f	H		LfH	4	2015	28	42	62	67	75	108	132	148	165	179	191	207	NA	2.98333	8.06667	3.73333	3.53333	8.18333	2.01667	9.33333	3.91667	3.36667	9.33333	6.1	5.15	NA	0
149	8	20	8_20	33.5289	-90.545	8.40957	3.40323	829.8	270	437.9	414.9	finger	hybrid	levee		L	f	H		LfH	4	2015	28	42	62	67	75	108	132	148	165	179	191	207	NA	2.98333	8.06667	3.73333	3.53333	8.18333	2.01667	9.33333	3.91667	3.36667	9.33333	6.1	5.15	NA	0
150	8	21	8_21	33.5279	-90.5449	8.36346	3.38457	829.4	374.6	385.4	485.2	finger	hybrid	levee		L	f	H		LfH	4	2015	28	42	62	67	75	108	132	148	165	179	191	207	NA	2.98333	8.06667	3.73333	3.53333	8.18333	2.01667	9.33333	3.91667	3.36667	9.33333	6.1	5.15	NA	0
151	8	22	8_22	33.5269	-90.5448	7.39447	2.99243	795	482.1	288.3	572.6	finger	hybrid	levee		L	f	H		LfH	4	2015	28	42	62	67	75	108	132	148	165	179	191	207	NA	2.98333	8.06667	3.73333	3.53333	8.18333	2.01667	9.33333	3.91667	3.36667	9.33333	6.1	5.15	NA	0
152	8	23	8_23	33.5259	-90.5448	7.24855	2.93338	791.5	578.6	185.4	656.2	finger	hybrid	levee		L	f	H		LfH	4	2015	28	42	62	67	75	108	132	148	165	179	191	207	NA	2.98333	8.06667	3.73333	3.53333	8.18333	2.01667	9.33333	3.91667	3.36667	9.33333	6.1	5.15	NA	0
153	8	24	8_24	33.525	-90.5448	7.53453	3.04912	806.9	671.2	88	741.2	finger	hybrid	levee		L	f	H		LfH	4	2015	28	42	62	67	75	108	132	148	165	179	191	207	NA	2.98333	8.06667	3.73333	3.53333	8.18333	2.01667	9.33333	3.91667	3.36667	9.33333	6.1	5.15	NA	0
154	8	25	8_25	33.524	-90.5447	7.11591	2.87971	791.5	734.7	24.1	840.6	finger	hybrid	levee		L	f	H		LfH	4	2015	28	42	62	67	75	108	132	148	165	179	191	207	NA	2.98333	8.06667	3.73333	3.53333	8.18333	2.01667	9.33333	3.91667	3.36667	9.33333	6.1	5.15	NA	0
155	8	26	8_26	33.5231	-90.5459	2.18062	0.882465	351.5	737.7	24.2	792.2	brood		levee		L	B			LB	2	2015	28	42	62	67	75	108	132	148	165	179	191	207	NA	2.98333	8.06667	3.73333	3.53333	8.18333	2.01667	9.33333	3.91667	3.36667	9.33333	6.1	5.15	NA	0
156	8	27	8_27	33.5231	-90.5447	1.69685	0.686689	312.9	851.3	138	859.7	brood		levee		L	B			LB	3	2015	28	42	62	67	75	108	132	148	165	179	191	207	NA	2.98333	8.06667	3.73333	3.53333	8.18333	2.01667	9.33333	3.91667	3.36667	9.33333	6.1	5.15	NA	0
157	8	28	8_28	33.5231	-90.5435	2.18061	0.882461	358.3	949.4	235.9	924.5	brood		levee		L	B			LB	3	2015	28	42	62	67	75	108	132	148	165	179	191	207	NA	2.98333	8.06667	3.73333	3.53333	8.18333	2.01667	9.33333	3.91667	3.36667	9.33333	6.1	5.15	NA	0
158	8	29	8_29	33.5232	-90.5423	1.97057	0.797461	330.6	952.5	357.9	1013.7	brood		levee		L	B			LB	3	2015	28	42	62	67	75	108	132	148	165	179	191	207	NA	2.98333	8.06667	3.73333	3.53333	8.18333	2.01667	9.33333	3.91667	3.36667	9.33333	6.1	5.15	NA	0
159	8	30	8_30	33.5232	-90.5411	1.80397	0.73004	319.9	849.3	466.5	1097.6	brood		levee		L	B			LB	3	2015	28	42	62	67	75	108	132	148	165	179	191	207	NA	2.98333	8.06667	3.73333	3.53333	8.18333	2.01667	9.33333	3.91667	3.36667	9.33333	6.1	5.15	NA	0
160	8	31	8_31	33.5232	-90.54	1.78512	0.722412	321.6	743.1	573.7	1184	brood		levee		L	B			LB	2	2015	28	42	62	67	75	108	132	148	165	179	191	207	NA	2.98333	8.06667	3.73333	3.53333	8.18333	2.01667	9.33333	3.91667	3.36667	9.33333	6.1	5.15	NA	0
161	8	32	8_32	33.5241	-90.5412	6.75388	2.7332	767.8	716.8	357.2	1038.6	finger	hybrid	levee		L	f	H		LfH	3	2015	28	42	62	67	75	108	132	148	165	179	191	207	NA	2.98333	8.06667	3.73333	3.53333	8.18333	2.01667	9.33333	3.91667	3.36667	9.33333	6.1	5.15	NA	0
162	8	33	8_33	33.525	-90.5411	7.26939	2.94182	794.5	685.2	365.9	963.1	finger	hybrid	levee		L	f	H		LfH	3	2015	28	42	62	67	75	108	132	148	165	179	191	207	NA	2.98333	8.06667	3.73333	3.53333	8.18333	2.01667	9.33333	3.91667	3.36667	9.33333	6.1	5.15	NA	0
163	8	34	8_34	33.5259	-90.5412	7.46611	3.02143	806.6	654.1	401.8	892.5	finger	hybrid	levee		L	f	H		LfH	3	2015	28	42	62	67	75	108	132	148	165	179	191	207	NA	2.98333	8.06667	3.73333	3.53333	8.18333	2.01667	9.33333	3.91667	3.36667	9.33333	6.1	5.15	NA	0
164	8	35	8_35	33.5269	-90.5412	7.34462	2.97226	804.4	618.6	410.4	829.9	finger	hybrid	levee		L	f	H		LfH	3	2015	28	42	62	67	75	108	132	148	165	179	191	207	NA	2.98333	8.06667	3.73333	3.53333	8.18333	2.01667	9.33333	3.91667	3.36667	9.33333	6.1	5.15	NA	0
165	8	36	8_36	33.5299	-90.5412	9.77313	3.95505	893	299	402.8	701.3	finger	channel	levee		L	f	C		LfC	3	2015	28	42	62	67	75	108	132	148	165	179	191	207	NA	2.98333	8.06667	3.73333	3.53333	8.18333	2.01667	9.33333	3.91667	3.36667	9.33333	6.1	5.15	NA	0
166	8	37	8_37	33.531	-90.5422	4.19792	1.69884	511.2	192.7	588.7	692.8	finger	hybrid	levee		L	f	H		LfH	4	2015	28	42	62	67	75	108	132	148	165	179	191	207	NA	2.98333	8.06667	3.73333	3.53333	8.18333	2.01667	9.33333	3.91667	3.36667	9.33333	6.1	5.15	NA	0
167	8	38	8_38	33.531	-90.5403	4.10722	1.66213	506.8	267	410.7	873.3	finger	hybrid	levee		L	f	H		LfH	3	2015	28	42	62	67	75	108	132	148	165	179	191	207	NA	2.98333	8.06667	3.73333	3.53333	8.18333	2.01667	9.33333	3.91667	3.36667	9.33333	6.1	5.15	NA	0
168	8	39	8_39	33.532	-90.5423	3.90384	1.57983	492.4	88.6	565.8	695.6	finger	hybrid	levee		L	f	H		LfH	4	2015	28	42	62	67	75	108	132	148	165	179	191	207	NA	2.98333	8.06667	3.73333	3.53333	8.18333	2.01667	9.33333	3.91667	3.36667	9.33333	6.1	5.15	NA	0
169	8	40	8_40	33.5321	-90.5403	3.94873	1.598	498	159.8	438.9	875.3	finger	hybrid	levee		L	f	H		LfH	3	2015	28	42	62	67	75	108	132	148	165	179	191	207	NA	2.98333	8.06667	3.73333	3.53333	8.18333	2.01667	9.33333	3.91667	3.36667	9.33333	6.1	5.15	NA	0
170	8	41	8_41	33.5333	-90.5408	9.56274	3.8699	929.8	29.7	485.5	716.8	finger	hybrid	levee		L	f	H		LfH	1	2015	28	42	62	67	75	108	132	148	165	179	191	207	NA	2.98333	8.06667	3.73333	3.53333	8.18333	2.01667	9.33333	3.91667	3.36667	9.33333	6.1	5.15	NA	0
171	8	42	8_42	33.5289	-90.5412	8.94217	3.61877	864.6	410.2	403.3	731.7	brood		levee		L	B			LB	3	2015	28	42	62	67	75	108	132	148	165	179	191	207	NA	2.98333	8.06667	3.73333	3.53333	8.18333	2.01667	9.33333	3.91667	3.36667	9.33333	6.1	5.15	NA	0
172	8	43	8_43	33.5279	-90.5412	8.6984	3.52012	846.7	517.7	402.8	777.9	brood		levee		L	B			LB	3	2015	28	42	62	67	75	108	132	148	165	179	191	207	NA	2.98333	8.06667	3.73333	3.53333	8.18333	2.01667	9.33333	3.91667	3.36667	9.33333	6.1	5.15	NA	0
173	9	1	9_1	33.5193	-90.5523	14.3991	5.82711	980.8	27.7	366.2	227.7	food	channel	levee	mb	L	FD	C	MB	LFDCMB	2	2015	28	42	62	67	75	108	132	148	165	179	191	207	NA	2.98333	8.06667	3.65	3.4	8.18333	2.16667	9.33333	3.83333	3.48333	8.63333	6.21667	4.98333	NA	0
174	9	2	9_2	33.5177	-90.5522	12.7181	5.14684	928.8	30.3	527.8	47.3	food	channel	levee	sb	L	FD	C	SB	LFDCSB	2	2015	28	42	62	67	75	108	132	148	165	179	191	207	NA	2.98333	8.06667	3.65	3.4	8.18333	2.16667	9.33333	3.83333	3.48333	8.63333	6.21667	4.98333	NA	0
175	9	3	9_3	33.5148	-90.5532	17.0207	6.88803	1068.3	9	802.8	132.5	food	channel	levee	sb	L	FD	C	SB	LFDCSB	2	2015	28	42	62	67	75	108	132	148	165	179	191	207	NA	2.98333	8.06667	3.65	3.4	8.18333	2.16667	9.33333	3.83333	3.48333	8.63333	6.21667	4.98333	NA	0
176	9	6	9_6	33.5128	-90.5538	1.83786	0.743755	317.7	22.4	1166.9	413.2	food	hybrid	splitF	sb	S	FD	H	SB	SFDHSB	3	2015	28	42	62	67	75	108	132	148	165	179	191	207	NA	2.98333	8.06667	3.65	3.4	8.18333	2.16667	9.33333	3.83333	3.48333	8.63333	6.21667	4.98333	NA	0
177	9	7	9_7	33.5127	-90.5526	2.04996	0.829588	340.8	126.5	1130.7	371.5	food	hybrid	splitF	sb	S	FD	H	SB	SFDHSB	4	2015	28	42	62	67	75	108	132	148	165	179	191	207	NA	2.98333	8.06667	3.65	3.4	8.18333	2.16667	9.33333	3.83333	3.48333	8.63333	6.21667	4.98333	NA	0
178	9	8	9_8	33.5133	-90.5511	3.37743	1.3668	586.6	265.7	988.8	238.1	splitT	splitT	splitT		TRT				TRT	3	2015	28	42	62	67	75	108	132	148	165	179	191	207	NA	2.98333	8.06667	3.65	3.4	8.18333	2.16667	9.33333	3.83333	3.48333	8.63333	6.21667	4.98333	NA	0
179	9	10	9_10	33.5114	-90.5532	9.41541	3.81028	1238	21.2	974.5	459	splitT	splitT	splitT		TRT				TRT	3	2015	28	42	62	67	75	108	132	148	165	179	191	207	NA	2.98333	8.06667	3.65	3.4	8.18333	2.16667	9.33333	3.83333	3.48333	8.63333	6.21667	4.98333	NA	0
180	9	11	9_11	33.5119	-90.551	3.48407	1.40995	625.5	277.9	1002.3	398.7	splitT	splitT	splitT		TRT				TRT	4	2015	28	42	62	67	75	108	132	148	165	179	191	207	NA	2.98333	8.06667	3.65	3.4	8.18333	2.16667	9.33333	3.83333	3.48333	8.63333	6.21667	4.98333	NA	0
181	9	12	9_12	33.512	-90.55	1.49759	0.606054	340.3	395.5	949.7	393.2	food	hybrid	splitF	sb	S	FD	H	SB	SFDHSB	4	2015	28	42	62	67	75	108	132	148	165	179	191	207	NA	2.98333	8.06667	3.65	3.4	8.18333	2.16667	9.33333	3.83333	3.48333	8.63333	6.21667	4.98333	NA	0
182	9	13	9_13	33.511	-90.5508	1.6267	0.6583	366.9	280.7	969.8	550.2	food	hybrid	levee	mb	L	FD	H	MB	LFDHMB	4	2015	28	42	62	67	75	108	132	148	165	179	191	207	NA	2.98333	8.06667	3.65	3.4	8.18333	2.16667	9.33333	3.83333	3.48333	8.63333	6.21667	4.98333	NA	0
183	9	14	9_14	33.5097	-90.5531	8.14494	3.29614	1217.8	31.7	805.5	644.5	splitT	splitT	splitT		TRT				TRT	3	2015	28	42	62	67	75	108	132	148	165	179	191	207	NA	2.98333	8.06667	3.65	3.4	8.18333	2.16667	9.33333	3.83333	3.48333	8.63333	6.21667	4.98333	NA	0
184	9	15	9_15	33.5098	-90.5508	5.621	2.27474	801.1	282.8	926.1	615.1	splitT	splitT	splitT		TRT				TRT	4	2015	28	42	62	67	75	108	132	148	165	179	191	207	NA	2.98333	8.06667	3.65	3.4	8.18333	2.16667	9.33333	3.83333	3.48333	8.63333	6.21667	4.98333	NA	0
185	9	16	9_16	33.5085	-90.5537	1.8969	0.76765	337.7	31.2	730.3	851.2	food	hybrid	splitF	sb	S	FD	H	SB	SFDHSB	3	2015	28	42	62	67	75	108	132	148	165	179	191	207	NA	2.98333	8.06667	3.65	3.4	8.18333	2.16667	9.33333	3.83333	3.48333	8.63333	6.21667	4.98333	NA	0
186	9	17	9_17	33.5085	-90.5524	1.74079	0.704471	327.8	159.3	776.6	829.2	food	hybrid	splitF	sb	S	FD	H	SB	SFDHSB	4	2015	28	42	62	67	75	108	132	148	165	179	191	207	NA	2.98333	8.06667	3.65	3.4	8.18333	2.16667	9.33333	3.83333	3.48333	8.63333	6.21667	4.98333	NA	0
187	9	20	9_20	33.5078	-90.5524	1.99392	0.806913	346.3	155.9	701	904.3	food	hybrid	splitF	sb	S	FD	H	SB	SFDHSB	4	2015	28	42	62	67	75	108	132	148	165	179	191	207	NA	2.98333	8.06667	3.65	3.4	8.18333	2.16667	9.33333	3.83333	3.48333	8.63333	6.21667	4.98333	NA	0
188	9	22	9_22	33.5066	-90.5532	7.76106	3.14079	1144.8	28	491.1	985.5	splitT	splitT	splitT		TRT				TRT	2	2015	28	42	62	67	75	108	132	148	165	179	191	207	NA	2.98333	8.06667	3.65	3.4	8.18333	2.16667	9.33333	3.83333	3.48333	8.63333	6.21667	4.98333	NA	0
189	9	23	9_23	33.5067	-90.5508	5.39719	2.18417	822.6	291	645.9	941.4	splitT	splitT	splitT		TRT				TRT	3	2015	28	42	62	67	75	108	132	148	165	179	191	207	NA	2.98333	8.06667	3.65	3.4	8.18333	2.16667	9.33333	3.83333	3.48333	8.63333	6.21667	4.98333	NA	0
190	9	24	9_24	33.5075	-90.5494	9.94353	4.02401	934.6	442.9	742	769.8	food	hybrid	levee	sb	L	FD	H	SB	LFDHSB	3	2015	28	42	62	67	75	108	132	148	165	179	191	207	NA	2.98333	8.06667	3.65	3.4	8.18333	2.16667	9.33333	3.83333	3.48333	8.63333	6.21667	4.98333	NA	0
191	9	25	9_25	33.5075	-90.5482	8.49319	3.43707	898.1	560.9	745	789.7	food	channel	levee	sb	L	FD	C	SB	LFDCSB	3	2015	28	42	62	67	75	108	132	148	165	179	191	207	NA	2.98333	8.06667	3.65	3.4	8.18333	2.16667	9.33333	3.83333	3.48333	8.63333	6.21667	4.98333	NA	0
192	9	26	9_26	33.5076	-90.5472	5.3418	2.16175	833.1	661.8	673	820.3	food	hybrid	levee	sb	L	FD	H	SB	LFDHSB	3	2015	28	42	62	67	75	108	132	148	165	179	191	207	NA	2.98333	8.06667	3.65	3.4	8.18333	2.16667	9.33333	3.83333	3.48333	8.63333	6.21667	4.98333	NA	0
193	9	27	9_27	33.5103	-90.5483	12.7913	5.17647	886.6	449.3	688.7	559.5	food	channel	levee	sb	L	FD	C	SB	LFDCSB	4	2015	28	42	62	67	75	108	132	148	165	179	191	207	NA	2.98333	8.06667	3.65	3.4	8.18333	2.16667	9.33333	3.83333	3.48333	8.63333	6.21667	4.98333	NA	0
194	9	28	9_28	33.5122	-90.5482	12.2613	4.96195	883.1	415	690.9	353.7	food	channel	levee	sb	L	FD	C	SB	LFDCSB	4	2015	28	42	62	67	75	108	132	148	165	179	191	207	NA	2.98333	8.06667	3.65	3.4	8.18333	2.16667	9.33333	3.83333	3.48333	8.63333	6.21667	4.98333	NA	0
195	9	29	9_29	33.514	-90.5484	11.099	4.49159	839.5	233.5	701.3	166.6	food	channel	levee	mb	L	FD	C	MB	LFDCMB	3	2015	28	42	62	67	75	108	132	148	165	179	191	207	NA	2.98333	8.06667	3.65	3.4	8.18333	2.16667	9.33333	3.83333	3.48333	8.63333	6.21667	4.98333	NA	0
196	9	30	9_30	33.5157	-90.5498	2.73671	1.10751	446	90.9	697.5	34.6	food	hybrid	splitF	sb	S	FD	H	SB	SFDHSB	3	2015	28	42	62	67	75	108	132	148	165	179	191	207	NA	2.98333	8.06667	3.65	3.4	8.18333	2.16667	9.33333	3.83333	3.48333	8.63333	6.21667	4.98333	NA	0
197	9	31	9_31	33.5157	-90.5481	8.56438	3.46588	1060.6	168.1	678.2	111.7	splitT	splitT	splitT		TRT				TRT	3	2015	28	42	62	67	75	108	132	148	165	179	191	207	NA	2.98333	8.06667	3.65	3.4	8.18333	2.16667	9.33333	3.83333	3.48333	8.63333	6.21667	4.98333	NA	0
198	9	32	9_32	33.5175	-90.5486	14.5687	5.89575	962.6	86.9	460.4	48.3	food	channel	levee	sb	L	FD	C	SB	LFDCSB	3	2015	28	42	62	67	75	108	132	148	165	179	191	207	NA	2.98333	8.06667	3.65	3.4	8.18333	2.16667	9.33333	3.83333	3.48333	8.63333	6.21667	4.98333	NA	0
199	9	33	9_33	33.5193	-90.5487	13.2782	5.37352	930	232.4	274.4	226.8	food	channel	levee	mb	L	FD	C	MB	LFDCMB	2	2015	28	42	62	67	75	108	132	148	165	179	191	207	NA	2.98333	8.06667	3.65	3.4	8.18333	2.16667	9.33333	3.83333	3.48333	8.63333	6.21667	4.98333	NA	0
200	9	34	9_34	33.511	-90.5459	13.6074	5.5067	999.7	597.7	523.6	526.6	food	channel	levee	mb	L	FD	C	MB	LFDCMB	3	2015	28	42	62	67	75	108	132	148	165	179	191	207	NA	2.98333	8.06667	3.65	3.4	8.18333	2.16667	9.33333	3.83333	3.48333	8.63333	6.21667	4.98333	NA	0
201	9	35	9_35	33.511	-90.5442	13.5174	5.4703	990.5	724.7	358.5	653.5	food	channel	levee	sb	L	FD	C	SB	LFDCSB	3	2015	28	42	62	67	75	108	132	148	165	179	191	207	NA	2.98333	8.06667	3.65	3.4	8.18333	2.16667	9.33333	3.83333	3.48333	8.63333	6.21667	4.98333	NA	0
202	9	36	9_36	33.5076	-90.5459	13.5867	5.49833	1008.4	737.5	513.5	849.9	food	hybrid	levee	sb	L	FD	H	SB	LFDHSB	3	2015	28	42	62	67	75	108	132	148	165	179	191	207	NA	2.98333	8.06667	3.65	3.4	8.18333	2.16667	9.33333	3.83333	3.48333	8.63333	6.21667	4.98333	NA	0
203	9	37	9_37	33.5075	-90.5441	14.5177	5.8751	1026.3	900.5	346.9	934.6	food	channel	levee	mb	L	FD	C	MB	LFDCMB	3	2015	28	42	62	67	75	108	132	148	165	179	191	207	NA	2.98333	8.06667	3.65	3.4	8.18333	2.16667	9.33333	3.83333	3.48333	8.63333	6.21667	4.98333	NA	0
204	9	38	9_38	33.5076	-90.5423	14.0605	5.6901	1017.7	1073.3	179.6	1037.4	food	hybrid	levee	sb	L	FD	H	SB	LFDHSB	3	2015	28	42	62	67	75	108	132	148	165	179	191	207	NA	2.98333	8.06667	3.65	3.4	8.18333	2.16667	9.33333	3.83333	3.48333	8.63333	6.21667	4.98333	NA	0
205	9	39	9_39	33.5076	-90.5404	15.7551	6.37586	1041.6	1204.8	15.2	1156.8	food	channel	levee	mb	L	FD	C	MB	LFDCMB	2	2015	28	42	62	67	75	108	132	148	165	179	191	207	NA	2.98333	8.06667	3.65	3.4	8.18333	2.16667	9.33333	3.83333	3.48333	8.63333	6.21667	4.98333	NA	0
206	9	40	9_40	33.511	-90.5424	13.8641	5.61061	999.1	859.5	188.8	789.4	food	channel	levee	sb	L	FD	C	SB	LFDCSB	3	2015	28	42	62	67	75	108	132	148	165	179	191	207	NA	2.98333	8.06667	3.65	3.4	8.18333	2.16667	9.33333	3.83333	3.48333	8.63333	6.21667	4.98333	NA	0
207	9	41	9_41	33.511	-90.5405	14.3134	5.79242	1001.9	1014.7	11.8	946	food	channel	levee	sb	L	FD	C	SB	LFDCSB	2	2015	28	42	62	67	75	108	132	148	165	179	191	207	NA	2.98333	8.06667	3.65	3.4	8.18333	2.16667	9.33333	3.83333	3.48333	8.63333	6.21667	4.98333	NA	0
208	10	1	10_1	33.5183	-90.5383	12.2889	4.97313	993.3	695.2	394.7	897.6	food	channel	levee	mb	L	FD	C	MB	LFDCMB	2	2015	28	42	62	67	75	108	132	148	165	179	191	207	NA	3.1	8.21667	3.58333	3.66667	8.08333	2.26667	7.4	3.75	3.68333	8.28333	6.38333	4.81667	NA	0
209	10	2	10_2	33.5183	-90.5367	13.1489	5.32117	1008.4	545.7	396	743.5	food	channel	levee	mb	L	FD	C	MB	LFDCMB	3	2015	28	42	62	67	75	108	132	148	165	179	191	207	NA	3.1	8.21667	3.58333	3.66667	8.08333	2.26667	7.4	3.75	3.68333	8.28333	6.38333	4.81667	NA	0
210	10	3	10_3	33.5183	-90.5351	13.1193	5.30919	1009.1	399.4	428.8	592.5	food	channel	levee	mb	L	FD	C	MB	LFDCMB	3	2015	28	42	62	67	75	108	132	148	165	179	191	207	NA	3.1	8.21667	3.58333	3.66667	8.08333	2.26667	7.4	3.75	3.68333	8.28333	6.38333	4.81667	NA	1
211	10	4	10_4	33.5182	-90.5335	11.0147	4.45749	964.4	291	509.8	441.9	food	channel	levee	mb	L	FD	C	MB	LFDCMB	2	2015	28	42	62	67	75	108	132	148	165	179	191	207	NA	3.1	8.21667	3.58333	3.66667	8.08333	2.26667	7.4	3.75	3.68333	8.28333	6.38333	4.81667	NA	0
212	10	6	10_6	33.5182	-90.5305	10.9993	4.45125	990	62.1	481.4	141.8	food	channel	levee	mb	L	FD	C	MB	LFDCMB	2	2015	28	42	62	67	75	108	132	148	165	179	191	207	NA	3.1	8.21667	3.58333	3.66667	8.08333	2.26667	7.4	3.75	3.68333	8.28333	6.38333	4.81667	NA	0
213	10	8	10_8	33.5175	-90.5276	7.28819	2.94942	660.7	25.4	460.3	75.5	finger	channel	levee		L	f	C		LfC	3	2015	28	42	62	67	75	108	132	148	165	179	191	207	NA	3.1	8.21667	3.58333	3.66667	8.08333	2.26667	7.4	3.75	3.68333	8.28333	6.38333	4.81667	NA	0
214	10	9	10_9	33.5184	-90.526	9.87528	3.99638	923.9	23.5	305.3	157.4	finger	channel	levee		L	f	C		LfC	3	2015	28	42	62	67	75	108	132	148	165	179	191	207	NA	3.1	8.21667	3.58333	3.66667	8.08333	2.26667	7.4	3.75	3.68333	8.28333	6.38333	4.81667	NA	0
215	10	10	10_10	33.5183	-90.5247	10.0242	4.05664	930.9	21.9	187.6	262.9	finger	channel	levee		L	f	C		LfC	3	2015	28	42	62	67	75	108	132	148	165	179	191	207	NA	3.1	8.21667	3.58333	3.66667	8.08333	2.26667	7.4	3.75	3.68333	8.28333	6.38333	4.81667	NA	0
216	10	11	10_11	33.5192	-90.523	7.96466	3.22318	687.8	22	14.4	461.9	finger	channel	levee		L	f	C		LfC	2	2015	28	42	62	67	75	108	132	148	165	179	191	207	NA	3.1	8.21667	3.58333	3.66667	8.08333	2.26667	7.4	3.75	3.68333	8.28333	6.38333	4.81667	NA	0
217	10	12	10_12	33.5175	-90.5229	8.75066	3.54127	728.7	206.2	14	381.7	finger	channel	levee		L	f	C		LfC	3	2015	28	42	62	67	75	108	132	148	165	179	191	207	NA	3.1	8.21667	3.58333	3.66667	8.08333	2.26667	7.4	3.75	3.68333	8.28333	6.38333	4.81667	NA	0
218	10	13	10_13	33.5157	-90.5232	12.7849	5.17388	892.6	304.7	8.2	313.2	finger	channel	levee		L	f	C		LfC	3	2015	28	42	62	67	75	108	132	148	165	179	191	207	NA	3.1	8.21667	3.58333	3.66667	8.08333	2.26667	7.4	3.75	3.68333	8.28333	6.38333	4.81667	NA	0
219	10	14	10_14	33.5138	-90.5232	10.5838	4.28312	815.8	256.4	6.2	358.4	finger	channel	levee		L	f	C		LfC	2	2015	28	42	62	67	75	108	132	148	165	179	191	207	NA	3.1	8.21667	3.58333	3.66667	8.08333	2.26667	7.4	3.75	3.68333	8.28333	6.38333	4.81667	NA	0
220	10	15	10_15	33.5157	-90.5262	13.3948	5.4207	929.2	27.6	219.6	40.7	finger	channel	levee		L	f	C		LfC	4	2015	28	42	62	67	75	108	132	148	165	179	191	207	NA	3.1	8.21667	3.58333	3.66667	8.08333	2.26667	7.4	3.75	3.68333	8.28333	6.38333	4.81667	NA	0
221	10	16	10_16	33.5156	-90.5302	9.82977	3.97797	782.9	64.1	284.9	102.2	finger	channel	levee		L	f	C		LfC	4	2015	28	42	62	67	75	108	132	148	165	179	191	207	NA	3.1	8.21667	3.58333	3.66667	8.08333	2.26667	7.4	3.75	3.68333	8.28333	6.38333	4.81667	NA	0
222	10	17	10_17	33.5138	-90.5297	12.2921	4.97443	883.3	61	79.6	163.8	finger	channel	levee		L	f	C		LfC	3	2015	28	42	62	67	75	108	132	148	165	179	191	207	NA	3.1	8.21667	3.58333	3.66667	8.08333	2.26667	7.4	3.75	3.68333	8.28333	6.38333	4.81667	NA	0
223	10	18	10_18	33.5137	-90.5327	9.74398	3.94325	791.8	323.8	154.6	372.7	brood		levee		L	B			LB	3	2015	28	42	62	67	75	108	132	148	165	179	191	207	NA	3.1	8.21667	3.58333	3.66667	8.08333	2.26667	7.4	3.75	3.68333	8.28333	6.38333	4.81667	NA	0
224	10	19	10_19	33.5155	-90.5328	12.5547	5.08071	877.6	275.3	314	326.8	food	channel	levee	mb	L	FD	C	MB	LFDCMB	4	2015	28	42	62	67	75	108	132	148	165	179	191	207	NA	3.1	8.21667	3.58333	3.66667	8.08333	2.26667	7.4	3.75	3.68333	8.28333	6.38333	4.81667	NA	0
225	10	20	10_20	33.5147	-90.5351	12.9551	5.24274	997.2	517.8	146.6	586.3	finger	channel	levee		L	f	C		LfC	3	2015	28	42	62	67	75	108	132	148	165	179	191	207	NA	3.1	8.21667	3.58333	3.66667	8.08333	2.26667	7.4	3.75	3.68333	8.28333	6.38333	4.81667	NA	0
226	10	21	10_21	33.5149	-90.5367	10.8456	4.38908	914.2	666.7	83	741.9	finger	channel	levee		L	f	C		LfC	3	2015	28	42	62	67	75	108	132	148	165	179	191	207	NA	3.1	8.21667	3.58333	3.66667	8.08333	2.26667	7.4	3.75	3.68333	8.28333	6.38333	4.81667	NA	0
227	10	22	10_22	33.5155	-90.5383	6.57467	2.66068	672.9	810.9	132.1	892.2	food	channel	levee	mb	L	FD	C	MB	LFDCMB	2	2015	28	42	62	67	75	108	132	148	165	179	191	207	NA	3.1	8.21667	3.58333	3.66667	8.08333	2.26667	7.4	3.75	3.68333	8.28333	6.38333	4.81667	NA	0
228	10	23	10_23	33.5116	-90.5254	12.3765	5.00859	878.1	34	16.4	396.7	food	channel	levee	mb	L	FD	C	MB	LFDCMB	2	2015	28	42	62	67	75	108	132	148	165	179	191	207	NA	3.1	8.21667	3.58333	3.66667	8.08333	2.26667	7.4	3.75	3.68333	8.28333	6.38333	4.81667	NA	0
229	10	24	10_24	33.5093	-90.5248	9.09507	3.68065	753.8	31.7	24.7	687.6	finger	channel	levee		L	f	C		LfC	3	2015	28	42	62	67	75	108	132	148	165	179	191	207	NA	3.1	8.21667	3.58333	3.66667	8.08333	2.26667	7.4	3.75	3.68333	8.28333	6.38333	4.81667	NA	0
230	10	25	10_25	33.5091	-90.5227	14.1529	5.72747	1014	167.6	2.8	742	food	channel	levee	mb	L	FD	C	MB	LFDCMB	2	2015	28	42	62	67	75	108	132	148	165	179	191	207	NA	3.1	8.21667	3.58333	3.66667	8.08333	2.26667	7.4	3.75	3.68333	8.28333	6.38333	4.81667	NA	0
231	10	26	10_26	33.5072	-90.5242	6.7025	2.71241	656.4	34.4	136.1	940	finger	channel	levee		L	f	C		LfC	3	2015	28	42	62	67	75	108	132	148	165	179	191	207	NA	3.1	8.21667	3.58333	3.66667	8.08333	2.26667	7.4	3.75	3.68333	8.28333	6.38333	4.81667	NA	0
232	10	27	10_27	33.5064	-90.5228	5.45779	2.20869	676.5	20.3	1.6	1103.4	food	channel	levee	mb	L	FD	C	MB	LFDCMB	2	2015	28	42	62	67	75	108	132	148	165	179	191	207	NA	3.1	8.21667	3.58333	3.66667	8.08333	2.26667	7.4	3.75	3.68333	8.28333	6.38333	4.81667	NA	0
233	10	28	10_28	33.5139	-90.526	11.3046	4.57482	844.5	33.5	46.8	156.9	finger	channel	levee		L	f	C		LfC	4	2015	28	42	62	67	75	108	132	148	165	179	191	207	NA	3.1	8.21667	3.58333	3.66667	8.08333	2.26667	7.4	3.75	3.68333	8.28333	6.38333	4.81667	NA	0
234	14	1	14_1	33.5776	-90.4973	10.0908	4.08361	1060.6	118.3	298.8	1836.3	finger	channel	levee		L	f	C		LfC	0	2015	28	42	62	67	75	108	132	148	165	179	191	207	NA	3.28333	8.4	3.4	3.96667	7.96667	2.55	7.26667	3.63333	3.83333	8.13333	6.5	4.71667	NA	0
235	14	6	14_6	33.575	-90.4939	8.78464	3.55502	867.6	347.8	13.1	1954.9	finger	hybrid	levee		L	f	H		LfH	1	2015	28	42	62	67	75	108	132	148	165	179	191	207	NA	3.28333	8.4	3.4	3.96667	7.96667	2.55	7.26667	3.63333	3.83333	8.13333	6.5	4.71667	NA	0
236	14	9	14_9	33.5758	-90.4903	10.5801	4.28159	867.1	178.2	8.4	1719.5	finger	channel	levee		L	f	C		LfC	1	2015	28	42	62	67	75	108	132	148	165	179	191	207	NA	3.28333	8.4	3.4	3.96667	7.96667	2.55	7.26667	3.63333	3.83333	8.13333	6.5	4.71667	NA	0
237	14	11	14_11	33.5715	-90.4905	10.3939	4.20625	805.6	669.1	256.2	2270.3	finger	hybrid	levee		L	f	H		LfH	2	2015	28	42	62	67	75	108	132	148	165	179	191	207	NA	3.28333	8.4	3.4	3.96667	7.96667	2.55	7.26667	3.63333	3.83333	8.13333	6.5	4.71667	NA	0
238	14	12	14_12	33.5693	-90.4905	9.658	3.90845	770.6	430.2	417.4	2514.1	finger	channel	levee		L	f	C		LfC	1	2015	28	42	62	67	75	108	132	148	165	179	191	207	NA	3.28333	8.4	3.4	3.96667	7.96667	2.55	7.26667	3.63333	3.83333	8.13333	6.5	4.71667	NA	0
239	14	13	14_13	33.5736	-90.4883	9.92061	4.01473	778.1	490.9	259.2	2015	finger	channel	levee		L	f	C		LfC	1	2015	28	42	62	67	75	108	132	148	165	179	191	207	NA	3.28333	8.4	3.4	3.96667	7.96667	2.55	7.26667	3.63333	3.83333	8.13333	6.5	4.71667	NA	0
240	14	14	14_14	33.5714	-90.4884	10.0712	4.07568	779.8	666.2	424.8	2253.5	finger	channel	levee		L	f	C		LfC	2	2015	28	42	62	67	75	108	132	148	165	179	191	207	NA	3.28333	8.4	3.4	3.96667	7.96667	2.55	7.26667	3.63333	3.83333	8.13333	6.5	4.71667	NA	0
241	14	16	14_16	33.5756	-90.4974	11.6549	4.71658	1099.9	330.5	155	2033.1	finger	hybrid	levee		L	f	H		LfH	1	2015	28	42	62	67	75	108	132	148	165	179	191	207	NA	3.28333	8.4	3.4	3.96667	7.96667	2.55	7.26667	3.63333	3.83333	8.13333	6.5	4.71667	NA	0
242	15	1	15_1	33.5923	-90.4683	8.85469	3.58337	727	23.3	385.6	1576.9	finger	hybrid	levee		L	f	H		LfH	3	2015	28	42	62	67	75	108	132	148	165	179	191	207	NA	3.35	8.48333	3.35	4.08333	7.9	2.65	7.2	3.58333	3.96667	8.08333	6.65	4.63333	NA	0
243	15	2	15_2	33.5923	-90.4663	8.78666	3.55584	724.1	21.4	488.2	1671.7	finger	hybrid	levee		L	f	H		LfH	3	2015	28	42	62	67	75	108	132	148	165	179	191	207	NA	3.35	8.48333	3.35	4.08333	7.9	2.65	7.2	3.58333	3.96667	8.08333	6.65	4.63333	NA	0
244	15	3	15_3	33.5903	-90.4683	8.7389	3.53651	718.8	31.6	200.6	1588.7	finger	hybrid	levee		L	f	H		LfH	3	2015	28	42	62	67	75	108	132	148	165	179	191	207	NA	3.35	8.48333	3.35	4.08333	7.9	2.65	7.2	3.58333	3.96667	8.08333	6.65	4.63333	NA	0
245	15	4	15_4	33.5903	-90.4663	8.98419	3.63577	736.5	216.7	352.4	1578.1	finger	channel	levee		L	f	C		LfC	3	2015	28	42	62	67	75	108	132	148	165	179	191	207	NA	3.35	8.48333	3.35	4.08333	7.9	2.65	7.2	3.58333	3.96667	8.08333	6.65	4.63333	NA	0
246	15	5	15_5	33.5883	-90.4683	8.32185	3.36774	702.3	30.4	78	1630.1	finger	hybrid	levee		L	f	H		LfH	3	2015	28	42	62	67	75	108	132	148	165	179	191	207	NA	3.35	8.48333	3.35	4.08333	7.9	2.65	7.2	3.58333	3.96667	8.08333	6.65	4.63333	NA	0
247	15	6	15_6	33.5884	-90.4662	8.5355	3.4542	716.2	217	244.3	1511.9	finger	hybrid	levee		L	f	H		LfH	3	2015	28	42	62	67	75	108	132	148	165	179	191	207	NA	3.35	8.48333	3.35	4.08333	7.9	2.65	7.2	3.58333	3.96667	8.08333	6.65	4.63333	NA	0
248	15	7	15_7	33.5864	-90.4682	7.97016	3.22541	696.5	33.7	45.2	1671	finger	hybrid	levee		L	f	H		LfH	2	2015	28	42	62	67	75	108	132	148	165	179	191	207	NA	3.35	8.48333	3.35	4.08333	7.9	2.65	7.2	3.58333	3.96667	8.08333	6.65	4.63333	NA	0
249	15	8	15_8	33.5865	-90.4662	8.74956	3.54082	723.2	216.2	227.7	1474.5	finger	channel	levee		L	f	C		LfC	2	2015	28	42	62	67	75	108	132	148	165	179	191	207	NA	3.35	8.48333	3.35	4.08333	7.9	2.65	7.2	3.58333	3.96667	8.08333	6.65	4.63333	NA	0
250	16	1	16_1	33.5922	-90.45	14.9167	6.03659	1033.3	25	595.3	761	food	channel	levee	mb	L	FD	C	MB	LFDCMB	2	2015	28	42	62	67	75	108	132	148	165	179	191	207	NA	3.38333	8.53333	3.2	4.13333	7.71667	2.71667	7	3.38333	4	7.78333	6.68333	4.35	NA	0
251	16	2	16_2	33.5909	-90.45	7.92963	3.20901	891.7	25.2	492.8	658.3	food	channel	levee	sb	L	FD	C	SB	LFDCSB	3	2015	28	42	62	67	75	108	132	148	165	179	191	207	NA	3.38333	8.53333	3.2	4.13333	7.71667	2.71667	7	3.38333	4	7.78333	6.68333	4.35	NA	0
252	16	3	16_3	33.59	-90.45	7.70016	3.11614	889.9	23.4	389.6	552.6	food	channel	levee	sb	L	FD	C	SB	LFDCSB	3	2015	28	42	62	67	75	108	132	148	165	179	191	207	NA	3.38333	8.53333	3.2	4.13333	7.71667	2.71667	7	3.38333	4	7.78333	6.68333	4.35	NA	0
253	16	4	16_4	33.5886	-90.45	14.2405	5.76293	1026.6	29	207.9	371.1	food	hybrid	levee	sb	L	FD	H	SB	LFDHSB	3	2015	28	42	62	67	75	108	132	148	165	179	191	207	NA	3.38333	8.53333	3.2	4.13333	7.71667	2.71667	7	3.38333	4	7.78333	6.68333	4.35	NA	0
254	16	5	16_5	33.5873	-90.45	8.21837	3.32586	905.3	22.8	98.9	259.8	food	channel	levee	sb	L	FD	C	SB	LFDCSB	3	2015	28	42	62	67	75	108	132	148	165	179	191	207	NA	3.38333	8.53333	3.2	4.13333	7.71667	2.71667	7	3.38333	4	7.78333	6.68333	4.35	NA	0
255	16	6	16_6	33.5864	-90.4499	7.7639	3.14194	856.2	22.4	38	145.6	food	channel	levee	sb	L	FD	C	SB	LFDCSB	3	2015	28	42	62	67	75	108	132	148	165	179	191	207	NA	3.38333	8.53333	3.2	4.13333	7.71667	2.71667	7	3.38333	4	7.78333	6.68333	4.35	NA	0
256	16	7	16_7	33.5853	-90.4491	5.37142	2.17374	693.5	16.7	34.2	51.4	food	channel	levee	mb	L	FD	C	MB	LFDCMB	2	2015	28	42	62	67	75	108	132	148	165	179	191	207	NA	3.38333	8.53333	3.2	4.13333	7.71667	2.71667	7	3.38333	4	7.78333	6.68333	4.35	NA	0
257	16	8	16_8	33.583	-90.4498	14.8254	5.99962	1019.7	63.1	30.8	93.2	food	channel	levee	sb	L	FD	C	SB	LFDCSB	2	2015	28	42	62	67	75	108	132	148	165	179	191	207	NA	3.38333	8.53333	3.2	4.13333	7.71667	2.71667	7	3.38333	4	7.78333	6.68333	4.35	NA	0
258	16	9	16_9	33.5813	-90.4499	17.3994	7.0413	1088.1	241.8	177.9	272.7	food	hybrid	levee	sb	L	FD	H	SB	LFDHSB	3	2015	28	42	62	67	75	108	132	148	165	179	191	207	NA	3.38333	8.53333	3.2	4.13333	7.71667	2.71667	7	3.38333	4	7.78333	6.68333	4.35	NA	0
259	16	10	16_10	33.58	-90.4499	7.33979	2.97031	868.9	443.5	377.6	474.5	food	channel	levee	mb	L	FD	C	MB	LFDCMB	3	2015	28	42	62	67	75	108	132	148	165	179	191	207	NA	3.38333	8.53333	3.2	4.13333	7.71667	2.71667	7	3.38333	4	7.78333	6.68333	4.35	NA	0
260	16	11	16_11	33.5791	-90.4499	7.61843	3.08307	881.3	539.7	471.7	569.6	food	channel	levee	mb	L	FD	C	MB	LFDCMB	3	2015	28	42	62	67	75	108	132	148	165	179	191	207	NA	3.38333	8.53333	3.2	4.13333	7.71667	2.71667	7	3.38333	4	7.78333	6.68333	4.35	NA	0
261	16	12	16_12	33.5794	-90.4458	16.9713	6.86803	1070.1	446.8	249.2	502.6	food	channel	levee	mb	L	FD	C	MB	LFDCMB	4	2015	28	42	62	67	75	108	132	148	165	179	191	207	NA	3.38333	8.53333	3.2	4.13333	7.71667	2.71667	7	3.38333	4	7.78333	6.68333	4.35	NA	0
262	16	13	16_13	33.5808	-90.4458	7.00366	2.83428	832.2	347	183.3	408.8	food	hybrid	levee	sb	L	FD	H	SB	LFDHSB	4	2015	28	42	62	67	75	108	132	148	165	179	191	207	NA	3.38333	8.53333	3.2	4.13333	7.71667	2.71667	7	3.38333	4	7.78333	6.68333	4.35	NA	0
263	16	14	16_14	33.5817	-90.4458	6.9563	2.81511	819.5	255.6	145.7	325.6	food	channel	levee	mb	L	FD	C	MB	LFDCMB	4	2015	28	42	62	67	75	108	132	148	165	179	191	207	NA	3.38333	8.53333	3.2	4.13333	7.71667	2.71667	7	3.38333	4	7.78333	6.68333	4.35	NA	0
264	16	15	16_15	33.583	-90.4459	14.435	5.84165	997.7	84.8	136.4	185.8	food	channel	levee	mb	L	FD	C	MB	LFDCMB	3	2015	28	42	62	67	75	108	132	148	165	179	191	207	NA	3.38333	8.53333	3.2	4.13333	7.71667	2.71667	7	3.38333	4	7.78333	6.68333	4.35	NA	0
265	16	16	16_16	33.5842	-90.4455	5.20141	2.10494	789.3	63.6	144.2	176.5	food	hybrid	levee	sb	L	FD	H	SB	LFDHSB	2	2015	28	42	62	67	75	108	132	148	165	179	191	207	NA	3.38333	8.53333	3.2	4.13333	7.71667	2.71667	7	3.38333	4	7.78333	6.68333	4.35	NA	0
266	16	17	16_17	33.585	-90.4466	7.65524	3.09797	757.2	41	210.9	135.8	food	channel	levee	mb	L	FD	C	MB	LFDCMB	3	2015	28	42	62	67	75	108	132	148	165	179	191	207	NA	3.38333	8.53333	3.2	4.13333	7.71667	2.71667	7	3.38333	4	7.78333	6.68333	4.35	NA	0
267	16	18	16_18	33.5863	-90.4459	16.1598	6.53964	1074.3	186.6	222	215.7	food	channel	levee	sb	L	FD	C	SB	LFDCSB	3	2015	28	42	62	67	75	108	132	148	165	179	191	207	NA	3.38333	8.53333	3.2	4.13333	7.71667	2.71667	7	3.38333	4	7.78333	6.68333	4.35	NA	0
268	16	19	16_19	33.588	-90.4459	14.3854	5.82156	1026.1	379.9	379.1	389.4	food	hybrid	levee	sb	L	FD	H	SB	LFDHSB	3	2015	28	42	62	67	75	108	132	148	165	179	191	207	NA	3.38333	8.53333	3.2	4.13333	7.71667	2.71667	7	3.38333	4	7.78333	6.68333	4.35	NA	0
269	16	20	16_20	33.5899	-90.4459	18.5939	7.52468	1125.8	177.6	458.9	561.8	food	channel	levee	sb	L	FD	C	SB	LFDCSB	3	2015	28	42	62	67	75	108	132	148	165	179	191	207	NA	3.38333	8.53333	3.2	4.13333	7.71667	2.71667	7	3.38333	4	7.78333	6.68333	4.35	NA	0
270	16	21	16_21	33.5913	-90.4459	5.32864	2.15643	832.2	106.7	437	774.9	food	hybrid	levee	sb	L	FD	H	SB	LFDHSB	3	2015	28	42	62	67	75	108	132	148	165	179	191	207	NA	3.38333	8.53333	3.2	4.13333	7.71667	2.71667	7	3.38333	4	7.78333	6.68333	4.35	NA	0
271	16	22	16_22	33.5921	-90.4459	6.00617	2.43061	832.9	26.9	428.5	854.5	food	hybrid	levee	sb	L	FD	H	SB	LFDHSB	2	2015	28	42	62	67	75	108	132	148	165	179	191	207	NA	3.38333	8.53333	3.2	4.13333	7.71667	2.71667	7	3.38333	4	7.78333	6.68333	4.35	NA	0
272	16	23	16_23	33.5813	-90.4415	13.63	5.51586	1025	507.1	14.8	616.5	food	channel	levee	sb	L	FD	C	SB	LFDCSB	3	2015	28	42	62	67	75	108	132	148	165	179	191	207	NA	3.38333	8.53333	3.2	4.13333	7.71667	2.71667	7	3.38333	4	7.78333	6.68333	4.35	NA	0
273	16	24	16_24	33.5798	-90.4414	12.0781	4.88781	951.9	630.2	179.2	731.7	food	hybrid	levee	sb	L	FD	H	SB	LFDHSB	4	2015	28	42	62	67	75	108	132	148	165	179	191	207	NA	3.38333	8.53333	3.2	4.13333	7.71667	2.71667	7	3.38333	4	7.78333	6.68333	4.35	NA	0
274	16	25	16_25	33.5798	-90.4374	12.3227	4.98682	948.2	830.9	173	924.1	food	hybrid	levee	sb	L	FD	H	SB	LFDHSB	3	2015	28	42	62	67	75	108	132	148	165	179	191	207	NA	3.38333	8.53333	3.2	4.13333	7.71667	2.71667	7	3.38333	4	7.78333	6.68333	4.35	NA	0
275	16	26	16_26	33.5813	-90.4374	12.1032	4.89799	940.7	775.3	11.4	879.1	food	hybrid	levee	mb	L	FD	H	MB	LFDHMB	2	2015	28	42	62	67	75	108	132	148	165	179	191	207	NA	3.38333	8.53333	3.2	4.13333	7.71667	2.71667	7	3.38333	4	7.78333	6.68333	4.35	NA	0
276	17	1	17_1	33.5777	-90.4499	17.4243	7.05135	1083.5	638.7	468.4	668	food	channel	levee	sb	L	FD	C	SB	LFDCSB	3	2015	28	42	62	67	75	108	132	148	165	179	191	207	NA	3.4	8.53333	3.2	4.13333	7.71667	2.71667	7	3.38333	4	7.78333	6.68333	4.35	NA	0
277	17	2	17_2	33.5764	-90.45	7.72443	3.12597	878.5	842.6	447.5	872.8	food	channel	levee	mb	L	FD	C	MB	LFDCMB	3	2015	28	42	62	67	75	108	132	148	165	179	191	207	NA	3.4	8.53333	3.2	4.13333	7.71667	2.71667	7	3.38333	4	7.78333	6.68333	4.35	NA	0
278	17	3	17_3	33.5755	-90.45	7.65436	3.09761	873.4	939.2	446.4	968.7	food	channel	levee	mb	L	FD	C	MB	LFDCMB	3	2015	28	42	62	67	75	108	132	148	165	179	191	207	NA	3.4	8.53333	3.2	4.13333	7.71667	2.71667	7	3.38333	4	7.78333	6.68333	4.35	NA	0
279	17	4	17_4	33.5741	-90.45	18.3664	7.43262	1105.5	1037.9	450.6	1065.8	food	hybrid	levee	sb	L	FD	H	SB	LFDHSB	2	2015	28	42	62	67	75	108	132	148	165	179	191	207	NA	3.4	8.53333	3.2	4.13333	7.71667	2.71667	7	3.38333	4	7.78333	6.68333	4.35	NA	0
280	17	5	17_5	33.5727	-90.45	7.9447	3.21511	883.5	1252.3	454.9	1281.4	food	channel	levee	mb	L	FD	C	MB	LFDCMB	3	2015	28	42	62	67	75	108	132	148	165	179	191	207	NA	3.4	8.53333	3.2	4.13333	7.71667	2.71667	7	3.38333	4	7.78333	6.68333	4.35	NA	0
281	17	6	17_6	33.5717	-90.45	8.0782	3.26913	885.8	1356.2	443.6	1385.9	food	channel	levee	mb	L	FD	C	MB	LFDCMB	3	2015	28	42	62	67	75	108	132	148	165	179	191	207	NA	3.4	8.53333	3.2	4.13333	7.71667	2.71667	7	3.38333	4	7.78333	6.68333	4.35	NA	0
282	17	7	17_7	33.5703	-90.45	18.1663	7.35164	1109.2	1461.4	440.8	1490.5	food	channel	levee	sb	L	FD	C	SB	LFDCSB	3	2015	28	42	62	67	75	108	132	148	165	179	191	207	NA	3.4	8.53333	3.2	4.13333	7.71667	2.71667	7	3.38333	4	7.78333	6.68333	4.35	NA	0
283	17	8	17_8	33.5688	-90.4501	7.69914	3.11573	870.8	1633.2	438.9	1706.6	food	channel	levee	sb	L	FD	C	SB	LFDCSB	2	2015	28	42	62	67	75	108	132	148	165	179	191	207	NA	3.4	8.53333	3.2	4.13333	7.71667	2.71667	7	3.38333	4	7.78333	6.68333	4.35	NA	0
284	17	10	17_10	33.567	-90.4501	7.76853	3.14381	879.5	1633	434.8	1906.2	food	channel	levee	mb	L	FD	C	MB	LFDCMB	2	2015	28	42	62	67	75	108	132	148	165	179	191	207	NA	3.4	8.53333	3.2	4.13333	7.71667	2.71667	7	3.38333	4	7.78333	6.68333	4.35	NA	0
285	17	11	17_11	33.5661	-90.4501	8.02491	3.24757	882.3	1631	439.2	2004.2	food	hybrid	levee	mb	L	FD	H	MB	LFDHMB	3	2015	28	42	62	67	75	108	132	148	165	179	191	207	NA	3.4	8.53333	3.2	4.13333	7.71667	2.71667	7	3.38333	4	7.78333	6.68333	4.35	NA	0
286	17	12	17_12	33.5649	-90.4501	15.5445	6.29063	1045.4	1631.7	465	2103.4	food	channel	levee	sb	L	FD	C	SB	LFDCSB	2	2015	28	42	62	67	75	108	132	148	165	179	191	207	NA	3.4	8.53333	3.2	4.13333	7.71667	2.71667	7	3.38333	4	7.78333	6.68333	4.35	NA	0
287	17	13	17_13	33.5648	-90.446	15.0096	6.07416	1031.2	1815.3	572	2115.3	food	hybrid	levee	sb	L	FD	H	SB	LFDHSB	2	2015	28	42	62	67	75	108	132	148	165	179	191	207	NA	3.4	8.53333	3.2	4.13333	7.71667	2.71667	7	3.38333	4	7.78333	6.68333	4.35	NA	0
288	17	14	17_14	33.5661	-90.446	7.50287	3.0363	874.9	1774.1	610.7	2012.2	food	channel	levee	sb	L	FD	C	SB	LFDCSB	3	2015	28	42	62	67	75	108	132	148	165	179	191	207	NA	3.4	8.53333	3.2	4.13333	7.71667	2.71667	7	3.38333	4	7.78333	6.68333	4.35	NA	0
289	17	15	17_15	33.567	-90.4459	7.83973	3.17263	883.8	1737	647	1918.9	food	channel	levee	mb	L	FD	C	MB	LFDCMB	4	2015	28	42	62	67	75	108	132	148	165	179	191	207	NA	3.4	8.53333	3.2	4.13333	7.71667	2.71667	7	3.38333	4	7.78333	6.68333	4.35	NA	0
290	17	16	17_16	33.5683	-90.4459	17.8918	7.24055	1100.4	1673.4	703.8	1711.3	food	channel	levee	mb	L	FD	C	MB	LFDCMB	3	2015	28	42	62	67	75	108	132	148	165	179	191	207	NA	3.4	8.53333	3.2	4.13333	7.71667	2.71667	7	3.38333	4	7.78333	6.68333	4.35	NA	0
291	17	17	17_17	33.5698	-90.4459	7.93557	3.21141	879.9	1570.1	809.7	1608.8	food	channel	levee	mb	L	FD	C	MB	LFDCMB	4	2015	28	42	62	67	75	108	132	148	165	179	191	207	NA	3.4	8.53333	3.2	4.13333	7.71667	2.71667	7	3.38333	4	7.78333	6.68333	4.35	NA	0
292	17	18	17_18	33.5707	-90.4459	8.02661	3.24825	879.9	1467.9	829.2	1506.8	food	channel	levee	mb	L	FD	C	MB	LFDCMB	4	2015	28	42	62	67	75	108	132	148	165	179	191	207	NA	3.4	8.53333	3.2	4.13333	7.71667	2.71667	7	3.38333	4	7.78333	6.68333	4.35	NA	0
293	17	19	17_19	33.5721	-90.4459	18.2299	7.3774	1099.1	1251.8	828.7	1291.7	food	channel	levee	sb	L	FD	C	SB	LFDCSB	3	2015	28	42	62	67	75	108	132	148	165	179	191	207	NA	3.4	8.53333	3.2	4.13333	7.71667	2.71667	7	3.38333	4	7.78333	6.68333	4.35	NA	0
294	17	20	17_20	33.5754	-90.4458	8.15681	3.30095	886	942.6	717.2	985.1	food	channel	levee	mb	L	FD	C	MB	LFDCMB	3	2015	28	42	62	67	75	108	132	148	165	179	191	207	NA	3.4	8.53333	3.2	4.13333	7.71667	2.71667	7	3.38333	4	7.78333	6.68333	4.35	NA	0
295	17	21	17_21	33.5763	-90.4458	8.09523	3.27602	881.5	840.7	619	885.3	food	channel	levee	mb	L	FD	C	MB	LFDCMB	4	2015	28	42	62	67	75	108	132	148	165	179	191	207	NA	3.4	8.53333	3.2	4.13333	7.71667	2.71667	7	3.38333	4	7.78333	6.68333	4.35	NA	0
296	17	22	17_22	33.5772	-90.4458	7.87012	3.18492	877.3	744.7	521.1	790.7	food	channel	levee	sb	L	FD	C	SB	LFDCSB	4	2015	28	42	62	67	75	108	132	148	165	179	191	207	NA	3.4	8.53333	3.2	4.13333	7.71667	2.71667	7	3.38333	4	7.78333	6.68333	4.35	NA	0
297	17	23	17_23	33.5781	-90.4458	7.56716	3.06232	868.4	646.4	430.9	695.8	food	channel	levee	sb	L	FD	C	SB	LFDCSB	4	2015	28	42	62	67	75	108	132	148	165	179	191	207	NA	3.4	8.53333	3.2	4.13333	7.71667	2.71667	7	3.38333	4	7.78333	6.68333	4.35	NA	0
298	17	24	17_24	33.5783	-90.4414	14.0986	5.7055	1010	742.8	336.4	836.5	food	channel	levee	mb	L	FD	C	MB	LFDCMB	4	2015	28	42	62	67	75	108	132	148	165	179	191	207	NA	3.4	8.53333	3.2	4.13333	7.71667	2.71667	7	3.38333	4	7.78333	6.68333	4.35	NA	0
299	17	25	17_25	33.5768	-90.4415	12.7775	5.17089	963	888.5	506.6	973.9	food	hybrid	levee	sb	L	FD	H	SB	LFDHSB	4	2015	28	42	62	67	75	108	132	148	165	179	191	207	NA	3.4	8.53333	3.2	4.13333	7.71667	2.71667	7	3.38333	4	7.78333	6.68333	4.35	NA	0
300	17	26	17_26	33.5753	-90.4415	13.8848	5.61898	1006	1024.4	669.1	1103.5	food	channel	levee	mb	L	FD	C	MB	LFDCMB	4	2015	28	42	62	67	75	108	132	148	165	179	191	207	NA	3.4	8.53333	3.2	4.13333	7.71667	2.71667	7	3.38333	4	7.78333	6.68333	4.35	NA	0
301	17	27	17_27	33.5738	-90.4415	13.015	5.26699	969.2	1185.1	728.3	1258.7	food	channel	levee	mb	L	FD	C	MB	LFDCMB	3	2015	28	42	62	67	75	108	132	148	165	179	191	207	NA	3.4	8.53333	3.2	4.13333	7.71667	2.71667	7	3.38333	4	7.78333	6.68333	4.35	NA	0
302	17	28	17_28	33.5723	-90.4415	13.6243	5.51356	1001.1	1215.8	585.9	1404.7	food	hybrid	levee	sb	L	FD	H	SB	LFDHSB	4	2015	28	42	62	67	75	108	132	148	165	179	191	207	NA	3.4	8.53333	3.2	4.13333	7.71667	2.71667	7	3.38333	4	7.78333	6.68333	4.35	NA	0
303	17	29	17_29	33.5708	-90.4415	12.8902	5.2165	965.5	1238.6	481.1	1563.4	food	channel	levee	sb	L	FD	C	SB	LFDCSB	4	2015	28	42	62	67	75	108	132	148	165	179	191	207	NA	3.4	8.53333	3.2	4.13333	7.71667	2.71667	7	3.38333	4	7.78333	6.68333	4.35	NA	0
304	17	30	17_30	33.5691	-90.4415	16.3794	6.6285	1053.1	1268.8	392.2	1718.8	food	channel	levee	sb	L	FD	C	SB	LFDCSB	4	2015	28	42	62	67	75	108	132	148	165	179	191	207	NA	3.4	8.53333	3.2	4.13333	7.71667	2.71667	7	3.38333	4	7.78333	6.68333	4.35	NA	0
305	17	31	17_31	33.5672	-90.4416	19.0246	7.69898	1115.6	1331.9	324	1904.4	food	hybrid	levee	mb	L	FD	H	MB	LFDHMB	3	2015	28	42	62	67	75	108	132	148	165	179	191	207	NA	3.4	8.53333	3.2	4.13333	7.71667	2.71667	7	3.38333	4	7.78333	6.68333	4.35	NA	1
306	17	33	17_33	33.5673	-90.4384	10.0505	4.06729	910.2	1049.2	91.4	1930	food	channel	levee	sb	L	FD	C	SB	LFDCSB	2	2015	28	42	62	67	75	108	132	148	165	179	191	207	NA	3.4	8.53333	3.2	4.13333	7.71667	2.71667	7	3.38333	4	7.78333	6.68333	4.35	NA	0
307	17	34	17_34	33.5691	-90.4376	15.4176	6.23927	1007.1	924	87.6	1735.4	food	hybrid	levee	mb	L	FD	H	MB	LFDHMB	3	2015	28	42	62	67	75	108	132	148	165	179	191	207	NA	3.4	8.53333	3.2	4.13333	7.71667	2.71667	7	3.38333	4	7.78333	6.68333	4.35	NA	0
308	17	35	17_35	33.5707	-90.4376	13.5235	5.47277	983.1	877.2	269.7	1587.1	food	hybrid	levee	mb	L	FD	H	MB	LFDHMB	3	2015	28	42	62	67	75	108	132	148	165	179	191	207	NA	3.4	8.53333	3.2	4.13333	7.71667	2.71667	7	3.38333	4	7.78333	6.68333	4.35	NA	0
309	17	36	17_36	33.5722	-90.4375	12.6422	5.11612	956.3	857.1	438.6	1453.8	food	channel	levee	sb	L	FD	C	SB	LFDCSB	3	2015	28	42	62	67	75	108	132	148	165	179	191	207	NA	3.4	8.53333	3.2	4.13333	7.71667	2.71667	7	3.38333	4	7.78333	6.68333	4.35	NA	0
310	17	37	17_37	33.5738	-90.4375	13.8632	5.61023	986	845.9	602.3	1316	food	channel	levee	sb	L	FD	C	SB	LFDCSB	3	2015	28	42	62	67	75	108	132	148	165	179	191	207	NA	3.4	8.53333	3.2	4.13333	7.71667	2.71667	7	3.38333	4	7.78333	6.68333	4.35	NA	0
311	17	38	17_38	33.5753	-90.4375	12.3404	4.994	942.1	842	673.6	1200.8	food	channel	levee	mb	L	FD	C	MB	LFDCMB	3	2015	28	42	62	67	75	108	132	148	165	179	191	207	NA	3.4	8.53333	3.2	4.13333	7.71667	2.71667	7	3.38333	4	7.78333	6.68333	4.35	NA	0
312	17	39	17_39	33.5768	-90.4375	13.1452	5.31967	965.9	842.5	504.1	1091.1	food	hybrid	levee	sb	L	FD	H	SB	LFDHSB	3	2015	28	42	62	67	75	108	132	148	165	179	191	207	NA	3.4	8.53333	3.2	4.13333	7.71667	2.71667	7	3.38333	4	7.78333	6.68333	4.35	NA	0
313	17	40	17_40	33.5783	-90.4375	12.5989	5.0986	944.3	836.4	336.3	998.4	food	hybrid	levee	sb	L	FD	H	SB	LFDHSB	3	2015	28	42	62	67	75	108	132	148	165	179	191	207	NA	3.4	8.53333	3.2	4.13333	7.71667	2.71667	7	3.38333	4	7.78333	6.68333	4.35	NA	0
314	18	1	18_1	33.5654	-90.4173	9.05316	3.66369	928.6	26.5	673.6	130.9	brood		levee		L	B			LB	2	2015	28	42	62	67	75	108	132	148	165	179	191	207	NA	3.51667	8.65	3.16667	4.36667	7.68333	2.86667	6.96667	3.26667	4.3	7.75	6.9	4.3	NA	0
315	18	2	18_2	33.5653	-90.416	10.4491	4.2286	945.8	28.4	695.1	63.8	brood		levee		L	B			LB	2	2015	28	42	62	67	75	108	132	148	165	179	191	207	NA	3.51667	8.65	3.16667	4.36667	7.68333	2.86667	6.96667	3.26667	4.3	7.75	6.9	4.33333	NA	0
316	19	1	19_1	33.5621	-90.4282	10.7768	4.36123	840.4	632.8	15.2	1183.8	brood		levee		L	B			LB	1	2015	28	42	62	67	75	108	132	148	165	179	191	207	NA	3.55	8.66667	3.13333	4.41667	7.58333	2.91667	6.93333	3.28333	4.31667	7.66667	6.93333	4.25	NA	0
317	19	3	19_3	33.5609	-90.4191	6.23157	2.52183	673.7	14.9	707.5	669.7	brood		levee		L	B			LB	1	2015	28	42	62	67	75	108	132	148	165	179	191	207	NA	3.55	8.66667	3.13333	4.41667	7.58333	2.91667	6.93333	3.28333	4.31667	7.66667	6.93333	4.25	NA	0
318	19	4	19_4	33.559	-90.4192	8.51244	3.44486	740.8	47.9	625.5	896.7	finger	channel	levee		L	f	C		LfC	2	2015	28	42	62	67	75	108	132	148	165	179	191	207	NA	3.55	8.66667	3.13333	4.41667	7.58333	2.91667	6.93333	3.28333	4.31667	7.66667	6.93333	4.25	NA	0
319	19	5	19_5	33.5567	-90.4198	9.8095	3.96976	771.9	28.8	545.4	1132.3	brood		levee		L	B			LB	2	2015	28	42	62	67	75	108	132	148	165	179	191	207	NA	3.55	8.66667	3.13333	4.41667	7.58333	2.91667	6.93333	3.28333	4.31667	7.66667	6.93333	4.25	NA	0
320	19	6	19_6	33.5571	-90.4217	2.20645	0.892918	373	17.2	398	1220.9	brood		levee		L	B			LB	3	2015	28	42	62	67	75	108	132	148	165	179	191	207	NA	3.55	8.66667	3.13333	4.41667	7.58333	2.91667	6.93333	3.28333	4.31667	7.66667	6.93333	4.25	NA	0
321	19	7	19_7	33.558	-90.4224	6.94514	2.8106	688.4	22.6	336.6	1122	brood		levee		L	B			LB	1	2015	28	42	62	67	75	108	132	148	165	179	191	207	NA	3.55	8.66667	3.13333	4.41667	7.58333	2.91667	6.93333	3.28333	4.31667	7.66667	6.93333	4.25	NA	0
322	19	8	19_8	33.5582	-90.4241	9.57702	3.87568	928.3	192.6	186.1	1141.6	brood		levee		L	B			LB	2	2015	28	42	62	67	75	108	132	148	165	179	191	207	NA	3.55	8.66667	3.13333	4.41667	7.58333	2.91667	6.93333	3.28333	4.31667	7.66667	6.93333	4.25	NA	0
323	19	9	19_9	33.5584	-90.4254	9.33957	3.77959	913.7	346.2	70.2	1207.4	brood		levee		L	B			LB	2	2015	28	42	62	67	75	108	132	148	165	179	191	207	NA	3.55	8.66667	3.13333	4.41667	7.58333	2.91667	6.93333	3.28333	4.31667	7.66667	6.93333	4.25	NA	0
324	19	10	19_10	33.5585	-90.4267	9.36653	3.7905	916.2	464.5	12.1	1284.8	brood		levee		L	B			LB	2	2015	28	42	62	67	75	108	132	148	165	179	191	207	NA	3.55	8.66667	3.13333	4.41667	7.58333	2.91667	6.93333	3.28333	4.31667	7.66667	6.93333	4.25	NA	0
325	19	11	19_11	33.5578	-90.4285	10.5732	4.27883	780.1	580.7	8.8	1484.8	brood		levee		L	B			LB	2	2015	28	42	62	67	75	108	132	148	165	179	191	207	NA	3.55	8.66667	3.13333	4.41667	7.58333	2.91667	6.93333	3.28333	4.31667	7.66667	6.93333	4.25	NA	0
326	19	12	19_12	33.5598	-90.4283	10.5701	4.27758	840.4	601.2	9.1	1327.6	brood		levee		L	B			LB	3	2015	28	42	62	67	75	108	132	148	165	179	191	207	NA	3.55	8.66667	3.13333	4.41667	7.58333	2.91667	6.93333	3.28333	4.31667	7.66667	6.93333	4.25	NA	0
327	20	1	20_1	33.548	-90.4178	5.411	2.18975	577.4	259.5	19.5	2081.7	splitT	splitT	splitT		TRT				TRT	3	2015	28	42	62	67	75	108	132	148	165	179	191	207	NA	3.55	8.73333	3.01667	4.48333	7.36667	3.01667	6.71667	3.05	4.43333	7.5	6.98333	4.1	NA	0
328	20	2	20_2	33.548	-90.4193	4.84127	1.95919	554.7	140.4	140.7	2093.6	food	hybrid	splitF	sb	S	FD	H	SB	SFDHSB	3	2015	28	42	62	67	75	108	132	148	165	179	191	207	NA	3.55	8.73333	3.01667	4.48333	7.36667	3.01667	6.71667	3.05	4.43333	7.5	6.98333	4.1	NA	0
329	20	3	20_3	33.5462	-90.4179	5.78532	2.34123	601.6	304	216.7	2116	food	hybrid	splitF	sb	S	FD	H	SB	SFDHSB	4	2015	28	42	62	67	75	108	132	148	165	179	191	207	NA	3.55	8.73333	3.01667	4.48333	7.36667	3.01667	6.71667	3.05	4.43333	7.5	6.98333	4.1	NA	0
330	20	4	20_4	33.5462	-90.4193	4.95948	2.00703	567.8	183.5	259.5	2249.2	food	hybrid	splitF	sb	S	FD	H	SB	SFDHSB	4	2015	28	42	62	67	75	108	132	148	165	179	191	207	NA	3.55	8.73333	3.01667	4.48333	7.36667	3.01667	6.71667	3.05	4.43333	7.5	6.98333	4.1	NA	0
331	20	5	20_5	33.5443	-90.4179	6.09144	2.46512	616.2	306.6	235.8	2051.3	food	hybrid	splitF	sb	S	FD	H	SB	SFDHSB	4	2015	28	42	62	67	75	108	132	148	165	179	191	207	NA	3.55	8.73333	3.01667	4.48333	7.36667	3.01667	6.71667	3.05	4.43333	7.5	6.98333	4.1	NA	0
332	20	6	20_6	33.5443	-90.4193	5.12837	2.07538	579.2	185.4	374.4	2185.6	food	hybrid	splitF	sb	S	FD	H	SB	SFDHSB	4	2015	28	42	62	67	75	108	132	148	165	179	191	207	NA	3.55	8.73333	3.01667	4.48333	7.36667	3.01667	6.71667	3.05	4.43333	7.5	6.98333	4.1	NA	0
333	20	7	20_7	33.5424	-90.4179	6.07191	2.45722	614.1	285.7	228.4	2006.3	splitT	splitT	splitT		TRT				TRT	4	2015	28	42	62	67	75	108	132	148	165	179	191	207	NA	3.55	8.73333	3.01667	4.48333	7.36667	3.01667	6.71667	3.05	4.43333	7.5	6.98333	4.1	NA	0
334	20	8	20_8	33.5424	-90.4193	5.20083	2.1047	586	163.1	367.6	2143.4	food	hybrid	splitF	sb	S	FD	H	SB	SFDHSB	4	2015	28	42	62	67	75	108	132	148	165	179	191	207	NA	3.55	8.73333	3.01667	4.48333	7.36667	3.01667	6.71667	3.05	4.43333	7.5	6.98333	4.1	NA	0
335	20	9	20_9	33.5403	-90.418	4.27778	1.73116	507.3	283.7	227.5	1989.9	splitT	splitT	splitT		TRT				TRT	4	2015	28	42	62	67	75	108	132	148	165	179	191	207	NA	3.55	8.73333	3.01667	4.48333	7.36667	3.01667	6.71667	3.05	4.43333	7.5	6.98333	4.1	NA	0
336	20	10	20_10	33.5403	-90.4194	4.13451	1.67318	499	159.8	359.7	2121.4	food	hybrid	splitF	sb	S	FD	H	SB	SFDHSB	4	2015	28	42	62	67	75	108	132	148	165	179	191	207	NA	3.55	8.73333	3.01667	4.48333	7.36667	3.01667	6.71667	3.05	4.43333	7.5	6.98333	4.1	NA	0
337	20	11	20_11	33.5387	-90.418	4.74456	1.92006	538.7	291.2	222.8	1982.9	food	hybrid	splitF	sb	S	FD	H	SB	SFDHSB	4	2015	28	42	62	67	75	108	132	148	165	179	191	207	NA	3.55	8.73333	3.01667	4.48333	7.36667	3.01667	6.71667	3.05	4.43333	7.5	6.98333	4.1	NA	0
338	20	12	20_12	33.5387	-90.4194	4.48171	1.81368	525.7	168.4	355.7	2116.1	food	hybrid	splitF	sb	S	FD	H	SB	SFDHSB	4	2015	28	42	62	67	75	108	132	148	165	179	191	207	NA	3.55	8.73333	3.01667	4.48333	7.36667	3.01667	6.71667	3.05	4.43333	7.5	6.98333	4.1	NA	0
339	20	13	20_13	33.537	-90.418	4.69155	1.8986	535	264.5	220.4	1986.1	food	hybrid	splitF	sb	S	FD	H	SB	SFDHSB	4	2015	28	42	62	67	75	108	132	148	165	179	191	207	NA	3.55	8.73333	3.01667	4.48333	7.36667	3.01667	6.71667	3.05	4.43333	7.5	6.98333	4.1	NA	0
340	20	14	20_14	33.537	-90.4194	4.27612	1.73048	511.4	144	354.8	2120.7	food	hybrid	splitF	sb	S	FD	H	SB	SFDHSB	4	2015	28	42	62	67	75	108	132	148	165	179	191	207	NA	3.55	8.73333	3.01667	4.48333	7.36667	3.01667	6.71667	3.05	4.43333	7.5	6.98333	4.1	NA	0
341	20	15	20_15	33.5354	-90.4181	4.54922	1.841	525.8	232.7	218.1	2006.9	splitT	splitT	splitT		TRT				TRT	4	2015	28	42	62	67	75	108	132	148	165	179	191	207	NA	3.55	8.73333	3.01667	4.48333	7.36667	3.01667	6.71667	3.05	4.43333	7.5	6.98333	4.1	NA	0
342	20	16	20_16	33.5353	-90.4195	5.13335	2.07739	577	104.2	350.2	2138.2	food	hybrid	splitF	sb	S	FD	H	SB	SFDHSB	4	2015	28	42	62	67	75	108	132	148	165	179	191	207	NA	3.55	8.73333	3.01667	4.48333	7.36667	3.01667	6.71667	3.05	4.43333	7.5	6.98333	4.1	NA	0
343	20	17	20_17	33.5362	-90.4207	8.26436	3.34447	1083.7	27.8	473.7	2244.8	splitT	splitT	splitT		TRT				TRT	4	2015	28	42	62	67	75	108	132	148	165	179	191	207	NA	3.55	8.73333	3.01667	4.48333	7.36667	3.01667	6.71667	3.05	4.43333	7.5	6.98333	4.1	NA	0
344	20	18	20_18	33.5395	-90.4208	9.92875	4.01802	1039.7	28.7	478.9	2239	splitT	splitT	splitT		TRT				TRT	4	2015	28	42	62	67	75	108	132	148	165	179	191	207	NA	3.55	8.73333	3.01667	4.48333	7.36667	3.01667	6.71667	3.05	4.43333	7.5	6.98333	4.1	NA	0
345	20	19	20_19	33.5434	-90.4208	13.276	5.3726	1204	27.7	490.4	2267	splitT	splitT	splitT		TRT				TRT	4	2015	28	42	62	67	75	108	132	148	165	179	191	207	NA	3.55	8.73333	3.01667	4.48333	7.36667	3.01667	6.71667	3.05	4.43333	7.5	6.98333	4.1	NA	0
346	20	20	20_20	33.547	-90.4207	11.9977	4.85529	1147.9	26.1	258.2	2115.1	splitT	splitT	splitT		TRT				TRT	3	2015	28	42	62	67	75	108	132	148	165	179	191	207	NA	3.55	8.73333	3.01667	4.48333	7.36667	3.01667	6.71667	3.05	4.43333	7.5	6.98333	4.1	NA	0
347	20	21	20_21	33.5484	-90.4234	8.55692	3.46286	988.8	29.8	158.3	2145.2	splitT	splitT	splitT		TRT				TRT	3	2015	28	42	62	67	75	108	132	148	165	179	191	207	NA	3.55	8.73333	3.01667	4.48333	7.36667	3.01667	6.71667	3.05	4.43333	7.5	6.98333	4.1	NA	0
348	20	22	20_22	33.5472	-90.4243	4.11953	1.66712	494.7	155.6	228.7	2326.3	food	hybrid	splitF	sb	S	FD	H	SB	SFDHSB	4	2015	28	42	62	67	75	108	132	148	165	179	191	207	NA	3.55	8.73333	3.01667	4.48333	7.36667	3.01667	6.71667	3.05	4.43333	7.5	6.98333	4.1	NA	0
349	20	23	20_23	33.5472	-90.4227	3.38544	1.37004	447.2	28.5	352	2286.9	food	hybrid	splitF	sb	S	FD	H	SB	SFDHSB	4	2015	28	42	62	67	75	108	132	148	165	179	191	207	NA	3.55	8.73333	3.01667	4.48333	7.36667	3.01667	6.71667	3.05	4.43333	7.5	6.98333	4.1	NA	0
350	20	24	20_24	33.5459	-90.4243	4.2755	1.73023	504.5	154.1	339.6	2455.2	food	hybrid	splitF	sb	S	FD	H	SB	SFDHSB	4	2015	28	42	62	67	75	108	132	148	165	179	191	207	NA	3.55	8.73333	3.01667	4.48333	7.36667	3.01667	6.71667	3.05	4.43333	7.5	6.98333	4.1	NA	0
351	20	25	20_25	33.5459	-90.4228	3.34186	1.3524	442.4	29.3	434.4	2420.9	food	hybrid	splitF	sb	S	FD	H	SB	SFDHSB	4	2015	28	42	62	67	75	108	132	148	165	179	191	207	NA	3.55	8.73333	3.01667	4.48333	7.36667	3.01667	6.71667	3.05	4.43333	7.5	6.98333	4.1	NA	0
352	20	26	20_26	33.5446	-90.4236	7.51271	3.04029	906.4	30.2	471.4	2518	splitT	splitT	splitT		TRT				TRT	4	2015	28	42	62	67	75	108	132	148	165	179	191	207	NA	3.55	8.73333	3.01667	4.48333	7.36667	3.01667	6.71667	3.05	4.43333	7.5	6.98333	4.1	NA	0
353	20	27	20_27	33.5434	-90.4236	6.95251	2.81358	908.2	28.6	605.7	2482.6	splitT	splitT	splitT		TRT				TRT	4	2015	28	42	62	67	75	108	132	148	165	179	191	207	NA	3.55	8.73333	3.01667	4.48333	7.36667	3.01667	6.71667	3.05	4.43333	7.5	6.98333	4.1	NA	0
354	20	28	20_28	33.5422	-90.4243	4.25741	1.72291	500	157.6	731.9	2583.4	food	hybrid	splitF	sb	S	FD	H	SB	SFDHSB	4	2015	28	42	62	67	75	108	132	148	165	179	191	207	NA	3.55	8.73333	3.01667	4.48333	7.36667	3.01667	6.71667	3.05	4.43333	7.5	6.98333	4.1	NA	0
355	20	29	20_29	33.5422	-90.4227	3.62461	1.46683	458.5	26.2	669.4	2445.2	food	hybrid	splitF	sb	S	FD	H	SB	SFDHSB	4	2015	28	42	62	67	75	108	132	148	165	179	191	207	NA	3.55	8.73333	3.01667	4.48333	7.36667	3.01667	6.71667	3.05	4.43333	7.5	6.98333	4.1	NA	0
356	20	30	20_30	33.5409	-90.4243	4.14624	1.67792	491	170.6	803.1	2567.4	food	hybrid	splitF	sb	S	FD	H	SB	SFDHSB	3	2015	28	42	62	67	75	108	132	148	165	179	191	207	NA	3.55	8.73333	3.01667	4.48333	7.36667	3.01667	6.71667	3.05	4.43333	7.5	6.98333	4.1	NA	0
357	20	31	20_31	33.5409	-90.4227	3.86573	1.5644	470.8	30.6	663.3	2428	food	hybrid	splitF	sb	S	FD	H	SB	SFDHSB	4	2015	28	42	62	67	75	108	132	148	165	179	191	207	NA	3.55	8.73333	3.01667	4.48333	7.36667	3.01667	6.71667	3.05	4.43333	7.5	6.98333	4.1	NA	0
358	20	32	20_32	33.5397	-90.4236	7.39909	2.9943	917.4	27.7	665.2	2425.9	splitT	splitT	splitT		TRT				TRT	4	2015	28	42	62	67	75	108	132	148	165	179	191	207	NA	3.55	8.73333	3.01667	4.48333	7.36667	3.01667	6.71667	3.05	4.43333	7.5	6.98333	4.1	NA	0
359	20	33	20_33	33.5384	-90.4235	7.59618	3.07407	928.9	28.1	662.7	2423.7	splitT	splitT	splitT		TRT				TRT	4	2015	28	42	62	67	75	108	132	148	165	179	191	207	NA	3.55	8.73333	3.01667	4.48333	7.36667	3.01667	6.71667	3.05	4.43333	7.5	6.98333	4.1	NA	0
360	20	34	20_34	33.5372	-90.4243	3.95733	1.60148	480.1	164.6	791.8	2559.2	food	hybrid	splitF	sb	S	FD	H	SB	SFDHSB	3	2015	28	42	62	67	75	108	132	148	165	179	191	207	NA	3.55	8.73333	3.01667	4.48333	7.36667	3.01667	6.71667	3.05	4.43333	7.5	6.98333	4.1	NA	0
361	20	35	20_35	33.5372	-90.4227	3.67505	1.48724	459.8	26.3	645	2415.3	food	hybrid	splitF	sb	S	FD	H	SB	SFDHSB	4	2015	28	42	62	67	75	108	132	148	165	179	191	207	NA	3.55	8.73333	3.01667	4.48333	7.36667	3.01667	6.71667	3.05	4.43333	7.5	6.98333	4.1	NA	0
362	20	36	20_36	33.5359	-90.4243	4.01129	1.62331	482	185.8	787.5	2570.3	food	hybrid	splitF	sb	S	FD	H	SB	SFDHSB	4	2015	28	42	62	67	75	108	132	148	165	179	191	207	NA	3.55	8.73333	3.01667	4.48333	7.36667	3.01667	6.71667	3.05	4.43333	7.5	6.98333	4.1	NA	0
363	20	37	20_37	33.5359	-90.4226	4.40262	1.78168	513.2	29	615.5	2408.2	food	hybrid	splitF	sb	S	FD	H	SB	SFDHSB	4	2015	28	42	62	67	75	108	132	148	165	179	191	207	NA	3.55	8.73333	3.01667	4.48333	7.36667	3.01667	6.71667	3.05	4.43333	7.5	6.98333	4.1	NA	0
364	20	38	20_38	33.5344	-90.4234	14.0011	5.66605	1164.9	30.4	576.9	2406.8	splitT	splitT	splitT		TRT				TRT	4	2015	28	42	62	67	75	108	132	148	165	179	191	207	NA	3.55	8.73333	3.01667	4.48333	7.36667	3.01667	6.71667	3.05	4.43333	7.5	6.98333	4.1	NA	0
365	20	39	20_39	33.5347	-90.428	12.5265	5.06929	1355.2	163.9	767.2	2777.6	splitT	splitT	splitT		TRT				TRT	3	2015	28	42	62	67	75	108	132	148	165	179	191	207	NA	3.55	8.73333	3.01667	4.48333	7.36667	3.01667	6.71667	3.05	4.43333	7.5	6.98333	4.1	NA	0
366	20	40	20_40	33.5359	-90.4297	4.05417	1.64067	487.9	385.4	840.4	3068.2	food	hybrid	splitF	sb	S	FD	H	SB	SFDHSB	3	2015	28	42	62	67	75	108	132	148	165	179	191	207	NA	3.55	8.73333	3.01667	4.48333	7.36667	3.01667	6.71667	3.05	4.43333	7.5	6.98333	4.1	NA	0
367	20	42	20_42	33.5359	-90.4264	4.27601	1.73044	505.7	294.2	980.3	2758.7	food	hybrid	splitF	sb	S	FD	H	SB	SFDHSB	2	2015	28	42	62	67	75	108	132	148	165	179	191	207	NA	3.55	8.73333	3.01667	4.48333	7.36667	3.01667	6.71667	3.05	4.43333	7.5	6.98333	4.1	NA	0
368	20	43	20_43	33.5372	-90.4297	3.87073	1.56643	476.5	517.8	801.3	3059.7	food	hybrid	splitF	sb	S	FD	H	SB	SFDHSB	2	2015	28	42	62	67	75	108	132	148	165	179	191	207	NA	3.55	8.73333	3.01667	4.48333	7.36667	3.01667	6.71667	3.05	4.43333	7.5	6.98333	4.1	NA	0
369	20	46	20_46	33.5385	-90.428	12.7641	5.16545	1345.7	355.2	696.4	2750	splitT	splitT	splitT		TRT				TRT	3	2015	28	42	62	67	75	108	132	148	165	179	191	207	NA	3.55	8.73333	3.01667	4.48333	7.36667	3.01667	6.71667	3.05	4.43333	7.5	6.98333	4.1	NA	0
370	20	47	20_47	33.5397	-90.428	12.7562	5.16223	1364.7	353.8	607.3	2751.5	splitT	splitT	splitT		TRT				TRT	4	2015	28	42	62	67	75	108	132	148	165	179	191	207	NA	3.55	8.73333	3.01667	4.48333	7.36667	3.01667	6.71667	3.05	4.43333	7.5	6.98333	4.1	NA	0
371	20	48	20_48	33.541	-90.4296	4.41165	1.78533	510.9	663.7	540	3062.5	food	hybrid	splitF	sb	S	FD	H	SB	SFDHSB	4	2015	28	42	62	67	75	108	132	148	165	179	191	207	NA	3.55	8.73333	3.01667	4.48333	7.36667	3.01667	6.71667	3.05	4.43333	7.5	6.98333	4.1	NA	0
372	20	49	20_49	33.5409	-90.428	4.39923	1.7803	512.5	512.6	682.6	2910.7	food	hybrid	splitF	sb	S	FD	H	SB	SFDHSB	3	2015	28	42	62	67	75	108	132	148	165	179	191	207	NA	3.55	8.73333	3.01667	4.48333	7.36667	3.01667	6.71667	3.05	4.43333	7.5	6.98333	4.1	NA	0
373	20	51	20_51	33.5422	-90.4296	4.26396	1.72556	503.4	653.3	504.5	3019.6	food	hybrid	splitF	sb	S	FD	H	SB	SFDHSB	4	2015	28	42	62	67	75	108	132	148	165	179	191	207	NA	3.55	8.73333	3.01667	4.48333	7.36667	3.01667	6.71667	3.05	4.43333	7.5	6.98333	4.1	NA	0
374	20	52	20_52	33.5422	-90.428	4.22284	1.70892	502.6	502.4	654.1	2923	food	hybrid	splitF	sb	S	FD	H	SB	SFDHSB	4	2015	28	42	62	67	75	108	132	148	165	179	191	207	NA	3.55	8.73333	3.01667	4.48333	7.36667	3.01667	6.71667	3.05	4.43333	7.5	6.98333	4.1	NA	0
375	20	53	20_53	33.5422	-90.4263	4.26051	1.72417	503.4	350	713.2	2772.3	food	hybrid	splitF	sb	S	FD	H	SB	SFDHSB	3	2015	28	42	62	67	75	108	132	148	165	179	191	207	NA	3.55	8.73333	3.01667	4.48333	7.36667	3.01667	6.71667	3.05	4.43333	7.5	6.98333	4.1	NA	0
376	20	54	20_54	33.5435	-90.428	12.1903	4.93324	1383.2	344.7	497.4	2782.2	splitT	splitT	splitT		TRT				TRT	4	2015	28	42	62	67	75	108	132	148	165	179	191	207	NA	3.55	8.73333	3.01667	4.48333	7.36667	3.01667	6.71667	3.05	4.43333	7.5	6.98333	4.1	NA	0
377	20	55	20_55	33.5447	-90.428	13.0529	5.28232	1366.1	343.9	432.4	2651.4	splitT	splitT	splitT		TRT				TRT	4	2015	28	42	62	67	75	108	132	148	165	179	191	207	NA	3.55	8.73333	3.01667	4.48333	7.36667	3.01667	6.71667	3.05	4.43333	7.5	6.98333	4.1	NA	0
378	20	56	20_56	33.546	-90.4296	4.12592	1.6697	494.2	650.3	294.7	2644.4	food	hybrid	splitF	sb	S	FD	H	SB	SFDHSB	4	2015	28	42	62	67	75	108	132	148	165	179	191	207	NA	3.55	8.73333	3.01667	4.48333	7.36667	3.01667	6.71667	3.05	4.43333	7.5	6.98333	4.1	NA	0
379	20	57	20_57	33.546	-90.428	4.18855	1.69504	503.6	498	298.4	2577.1	food	hybrid	splitF	sb	S	FD	H	SB	SFDHSB	4	2015	28	42	62	67	75	108	132	148	165	179	191	207	NA	3.55	8.73333	3.01667	4.48333	7.36667	3.01667	6.71667	3.05	4.43333	7.5	6.98333	4.1	NA	0
380	20	58	20_58	33.5459	-90.4263	4.09408	1.65681	493	347.1	299.3	2521.3	food	hybrid	splitF	sb	S	FD	H	SB	SFDHSB	4	2015	28	42	62	67	75	108	132	148	165	179	191	207	NA	3.55	8.73333	3.01667	4.48333	7.36667	3.01667	6.71667	3.05	4.43333	7.5	6.98333	4.1	NA	0
381	20	59	20_59	33.5472	-90.4296	4.21201	1.70454	502	650.6	158.4	2525.5	food	hybrid	splitF	sb	S	FD	H	SB	SFDHSB	4	2015	28	42	62	67	75	108	132	148	165	179	191	207	NA	3.55	8.73333	3.01667	4.48333	7.36667	3.01667	6.71667	3.05	4.43333	7.5	6.98333	4.1	NA	0
382	20	60	20_60	33.5472	-90.428	4.1958	1.69798	500.4	497.8	162.6	2455.9	food	hybrid	splitF	sb	S	FD	H	SB	SFDHSB	4	2015	28	42	62	67	75	108	132	148	165	179	191	207	NA	3.55	8.73333	3.01667	4.48333	7.36667	3.01667	6.71667	3.05	4.43333	7.5	6.98333	4.1	NA	0
383	20	61	20_61	33.5472	-90.4263	4.15663	1.68213	493.7	346.4	161.7	2394.1	food	hybrid	splitF	sb	S	FD	H	SB	SFDHSB	4	2015	28	42	62	67	75	108	132	148	165	179	191	207	NA	3.55	8.73333	3.01667	4.48333	7.36667	3.01667	6.71667	3.05	4.43333	7.5	6.98333	4.1	NA	0
384	20	62	20_62	33.5484	-90.4279	12.7641	5.16546	1355	363.5	21.3	2268.5	splitT	splitT	splitT		TRT				TRT	3	2015	28	42	62	67	75	108	132	148	165	179	191	207	NA	3.55	8.73333	3.01667	4.48333	7.36667	3.01667	6.71667	3.05	4.43333	7.5	6.98333	4.1	NA	0
385	20	63	20_63	33.5485	-90.4329	13.4472	5.4419	1291.2	814.7	13.8	2487.9	splitT	splitT	splitT		TRT				TRT	2	2015	28	42	62	67	75	108	132	148	165	179	191	207	NA	3.55	8.73333	3.01667	4.48333	7.36667	3.01667	6.71667	3.05	4.43333	7.5	6.98333	4.1	NA	0
386	20	64	20_64	33.5472	-90.4346	4.41638	1.78725	513.4	1109.5	34.3	2777.6	food	hybrid	splitF	sb	S	FD	H	SB	SFDHSB	3	2015	28	42	62	67	75	108	132	148	165	179	191	207	NA	3.55	8.73333	3.01667	4.48333	7.36667	3.01667	6.71667	3.05	4.43333	7.5	6.98333	4.1	NA	0
387	20	65	20_65	33.5473	-90.4327	5.07139	2.05232	585.3	893	152.8	2647.7	food	hybrid	splitF	sb	S	FD	H	SB	SFDHSB	4	2015	28	42	62	67	75	108	132	148	165	179	191	207	NA	3.55	8.73333	3.01667	4.48333	7.36667	3.01667	6.71667	3.05	4.43333	7.5	6.98333	4.1	NA	0
388	20	66	20_66	33.5471	-90.4311	2.96909	1.20155	440.3	806.6	153.8	2604.4	food	hybrid	splitF	sb	S	FD	H	SB	SFDHSB	4	2015	28	42	62	67	75	108	132	148	165	179	191	207	NA	3.55	8.73333	3.01667	4.48333	7.36667	3.01667	6.71667	3.05	4.43333	7.5	6.98333	4.1	NA	0
389	20	67	20_67	33.546	-90.4313	4.03028	1.631	492.3	807.2	291.8	2722.7	food	hybrid	splitF	sb	S	FD	H	SB	SFDHSB	4	2015	28	42	62	67	75	108	132	148	165	179	191	207	NA	3.55	8.73333	3.01667	4.48333	7.36667	3.01667	6.71667	3.05	4.43333	7.5	6.98333	4.1	NA	0
390	20	68	20_68	33.546	-90.4329	4.13089	1.67171	497.2	956.1	188.7	2801.9	food	hybrid	splitF	sb	S	FD	H	SB	SFDHSB	4	2015	28	42	62	67	75	108	132	148	165	179	191	207	NA	3.55	8.73333	3.01667	4.48333	7.36667	3.01667	6.71667	3.05	4.43333	7.5	6.98333	4.1	NA	0
391	20	69	20_69	33.546	-90.4345	4.23792	1.71503	504.9	1108.1	34.6	2887.5	food	hybrid	splitF	sb	S	FD	H	SB	SFDHSB	3	2015	28	42	62	67	75	108	132	148	165	179	191	207	NA	3.55	8.73333	3.01667	4.48333	7.36667	3.01667	6.71667	3.05	4.43333	7.5	6.98333	4.1	NA	0
392	20	70	20_70	33.5447	-90.4329	13.4398	5.43891	1361.7	804.8	36.4	2846	splitT	splitT	splitT		TRT				TRT	3	2015	28	42	62	67	75	108	132	148	165	179	191	207	NA	3.55	8.73333	3.01667	4.48333	7.36667	3.01667	6.71667	3.05	4.43333	7.5	6.98333	4.1	NA	0
393	20	71	20_71	33.5435	-90.4329	12.6023	5.09997	1361.6	804.8	37.8	2968.8	splitT	splitT	splitT		TRT				TRT	3	2015	28	42	62	67	75	108	132	148	165	179	191	207	NA	3.55	8.73333	3.01667	4.48333	7.36667	3.01667	6.71667	3.05	4.43333	7.5	6.98333	4.1	NA	0
394	20	73	20_73	33.5422	-90.4329	4.2202	1.70786	502.9	958.7	204.8	3158.6	food	hybrid	splitF	sb	S	FD	H	SB	SFDHSB	3	2015	28	42	62	67	75	108	132	148	165	179	191	207	NA	3.55	8.73333	3.01667	4.48333	7.36667	3.01667	6.71667	3.05	4.43333	7.5	6.98333	4.1	NA	0
395	20	74	20_74	33.5422	-90.4313	4.12267	1.66839	495.9	810.1	351.3	3086.2	food	hybrid	splitF	sb	S	FD	H	SB	SFDHSB	4	2015	28	42	62	67	75	108	132	148	165	179	191	207	NA	3.55	8.73333	3.01667	4.48333	7.36667	3.01667	6.71667	3.05	4.43333	7.5	6.98333	4.1	NA	0
396	20	75	20_75	33.5409	-90.4313	4.25987	1.72391	503.2	819.6	402.7	3212.2	food	hybrid	splitF	sb	S	FD	H	SB	SFDHSB	4	2015	28	42	62	67	75	108	132	148	165	179	191	207	NA	3.55	8.73333	3.01667	4.48333	7.36667	3.01667	6.71667	3.05	4.43333	7.5	6.98333	4.1	NA	0
397	20	76	20_76	33.541	-90.4329	4.32069	1.74852	504.8	969.1	281.9	3279.1	food	hybrid	splitF	sb	S	FD	H	SB	SFDHSB	3	2015	28	42	62	67	75	108	132	148	165	179	191	207	NA	3.55	8.73333	3.01667	4.48333	7.36667	3.01667	6.71667	3.05	4.43333	7.5	6.98333	4.1	NA	0
398	20	78	20_78	33.5397	-90.4329	12.3614	5.00247	1343.7	816.3	344.6	3214	splitT	splitT	splitT		TRT				TRT	4	2015	28	42	62	67	75	108	132	148	165	179	191	207	NA	3.55	8.73333	3.01667	4.48333	7.36667	3.01667	6.71667	3.05	4.43333	7.5	6.98333	4.1	NA	0
399	20	79	20_79	33.5385	-90.4329	12.8251	5.19014	1351.1	695.8	431.6	3212.2	splitT	splitT	splitT		TRT				TRT	4	2015	28	42	62	67	75	108	132	148	165	179	191	207	NA	3.55	8.73333	3.01667	4.48333	7.36667	3.01667	6.71667	3.05	4.43333	7.5	6.98333	4.1	NA	0
400	20	80	20_80	33.5372	-90.4346	3.74189	1.51429	467.5	653	443.1	3325.4	food	hybrid	splitF	sb	S	FD	H	SB	SFDHSB	4	2015	28	42	62	67	75	108	132	148	165	179	191	207	NA	3.55	8.73333	3.01667	4.48333	7.36667	3.01667	6.71667	3.05	4.43333	7.5	6.98333	4.1	NA	0
401	20	81	20_81	33.5372	-90.433	3.98326	1.61197	482.6	606.7	588.2	3364.3	food	hybrid	splitF	sb	S	FD	H	SB	SFDHSB	3	2015	28	42	62	67	75	108	132	148	165	179	191	207	NA	3.55	8.73333	3.01667	4.48333	7.36667	3.01667	6.71667	3.05	4.43333	7.5	6.98333	4.1	NA	0
402	20	83	20_83	33.536	-90.4313	3.98582	1.613	482.1	431.3	716.2	3222	food	hybrid	splitF	sb	S	FD	H	SB	SFDHSB	3	2015	28	42	62	67	75	108	132	148	165	179	191	207	NA	3.55	8.73333	3.01667	4.48333	7.36667	3.01667	6.71667	3.05	4.43333	7.5	6.98333	4.1	NA	0
403	20	84	20_84	33.536	-90.433	4.12398	1.66891	492.5	476.2	583.8	3370.7	food	hybrid	splitF	sb	S	FD	H	SB	SFDHSB	4	2015	28	42	62	67	75	108	132	148	165	179	191	207	NA	3.55	8.73333	3.01667	4.48333	7.36667	3.01667	6.71667	3.05	4.43333	7.5	6.98333	4.1	NA	0
404	20	85	20_85	33.536	-90.4346	3.99215	1.61557	484.7	519.2	452.5	3291.3	food	hybrid	splitF	sb	S	FD	H	SB	SFDHSB	4	2015	28	42	62	67	75	108	132	148	165	179	191	207	NA	3.55	8.73333	3.01667	4.48333	7.36667	3.01667	6.71667	3.05	4.43333	7.5	6.98333	4.1	NA	0
405	20	86	20_86	33.5347	-90.4329	12.2726	4.96656	1333.4	300.2	385.9	3234.6	splitT	splitT	splitT		TRT				TRT	4	2015	28	42	62	67	75	108	132	148	165	179	191	207	NA	3.55	8.73333	3.01667	4.48333	7.36667	3.01667	6.71667	3.05	4.43333	7.5	6.98333	4.1	NA	0
406	21	1	21_1	33.5333	-90.455	17.1149	6.92617	1096.3	437.9	177.5	1258.1	food	channel	levee	sb	L	FD	C	SB	LFDCSB	1	2015	28	42	62	67	75	108	132	148	165	179	191	207	NA	3.73333	8.83333	2.91667	4.68333	7.21667	3.41667	6.56667	2.9	4.66667	7.26667	7.15	3.8	NA	0
407	21	2	21_2	33.5316	-90.4549	17.2731	6.99019	1103.5	629.6	368.1	1214.9	food	channel	levee	mb	L	FD	C	MB	LFDCMB	3	2015	28	42	62	67	75	108	132	148	165	179	191	207	NA	3.73333	8.83333	2.91667	4.68333	7.21667	3.41667	6.56667	2.9	4.66667	7.26667	7.15	3.8	NA	0
408	21	3	21_3	33.5298	-90.4549	17.7993	7.20312	1117.1	686.1	565.2	1196.2	food	channel	levee	mb	L	FD	C	MB	LFDCMB	3	2015	28	42	62	67	75	108	132	148	165	179	191	207	NA	3.73333	8.83333	2.91667	4.68333	7.21667	3.41667	6.56667	2.9	4.66667	7.26667	7.15	3.8	NA	0
409	21	4	21_4	33.528	-90.4549	17.1672	6.94732	1099	781.7	765.5	1199.8	food	hybrid	levee	mb	L	FD	H	MB	LFDHMB	3	2015	28	42	62	67	75	108	132	148	165	179	191	207	NA	3.73333	8.83333	2.91667	4.68333	7.21667	3.41667	6.56667	2.9	4.66667	7.26667	7.15	3.8	NA	0
410	21	5	21_5	33.5262	-90.4548	18.1229	7.33409	1120.6	882	928.7	1219.6	food	channel	levee	sb	L	FD	C	SB	LFDCSB	2	2015	28	42	62	67	75	108	132	148	165	179	191	207	NA	3.73333	8.83333	2.91667	4.68333	7.21667	3.41667	6.56667	2.9	4.66667	7.26667	7.15	3.8	NA	0
411	21	7	21_7	33.5224	-90.4548	14.3409	5.80355	1044.8	968.7	682.2	1374.7	food	channel	levee	sb	L	FD	C	SB	LFDCSB	1	2015	28	42	62	67	75	108	132	148	165	179	191	207	NA	3.73333	8.83333	2.91667	4.68333	7.21667	3.41667	6.56667	2.9	4.66667	7.26667	7.15	3.8	NA	0
412	21	9	21_9	33.5207	-90.4591	17.843	7.22081	1110.4	561.8	1017.1	1164.1	food	channel	levee	mb	L	FD	C	MB	LFDCMB	3	2015	28	42	62	67	75	108	132	148	165	179	191	207	NA	3.73333	8.83333	2.91667	4.68333	7.21667	3.41667	6.56667	2.9	4.66667	7.26667	7.15	3.8	NA	0
413	21	10	21_10	33.5225	-90.4591	16.0147	6.48092	1068.1	715.7	995.6	1033.3	food	channel	levee	sb	L	FD	C	SB	LFDCSB	4	2015	28	42	62	67	75	108	132	148	165	179	191	207	NA	3.73333	8.83333	2.91667	4.68333	7.21667	3.41667	6.56667	2.9	4.66667	7.26667	7.15	3.8	NA	0
414	21	11	21_11	33.5243	-90.4591	19.7171	7.97921	1146.7	858.5	907	914.1	food	channel	levee	mb	L	FD	C	MB	LFDCMB	2	2015	28	42	62	67	75	108	132	148	165	179	191	207	NA	3.73333	8.83333	2.91667	4.68333	7.21667	3.41667	6.56667	2.9	4.66667	7.26667	7.15	3.8	NA	0
415	21	12	21_12	33.5262	-90.4591	17.8457	7.2219	1110.7	858.1	844.8	833.5	food	hybrid	levee	mb	L	FD	H	MB	LFDHMB	4	2015	28	42	62	67	75	108	132	148	165	179	191	207	NA	3.73333	8.83333	2.91667	4.68333	7.21667	3.41667	6.56667	2.9	4.66667	7.26667	7.15	3.8	NA	0
416	21	13	21_13	33.528	-90.4592	17.5827	7.11545	1104.7	846.2	784.4	799.7	food	channel	levee	sb	L	FD	C	SB	LFDCSB	4	2015	28	42	62	67	75	108	132	148	165	179	191	207	NA	3.73333	8.83333	2.91667	4.68333	7.21667	3.41667	6.56667	2.9	4.66667	7.26667	7.15	3.8	NA	0
417	21	14	21_14	33.5298	-90.4592	16.7825	6.79163	1088.2	842.1	711.4	800.5	food	hybrid	levee	sb	L	FD	H	SB	LFDHSB	4	2015	28	42	62	67	75	108	132	148	165	179	191	207	NA	3.73333	8.83333	2.91667	4.68333	7.21667	3.41667	6.56667	2.9	4.66667	7.26667	7.15	3.8	NA	0
418	21	15	21_15	33.5316	-90.4592	17.4093	7.04528	1101	754.3	558.7	825.6	food	channel	levee	sb	L	FD	C	SB	LFDCSB	3	2015	28	42	62	67	75	108	132	148	165	179	191	207	NA	3.73333	8.83333	2.91667	4.68333	7.21667	3.41667	6.56667	2.9	4.66667	7.26667	7.15	3.8	NA	0
419	21	17	21_17	33.5336	-90.4638	11.4495	4.63345	987.5	427.8	443.7	588.6	food	hybrid	levee	sb	L	FD	H	SB	LFDHSB	2	2015	28	42	62	67	75	108	132	148	165	179	191	207	NA	3.73333	8.83333	2.91667	4.68333	7.21667	3.41667	6.56667	2.9	4.66667	7.26667	7.15	3.8	NA	0
420	21	18	21_18	33.5325	-90.4637	11.3741	4.60295	980.3	429	385	497.8	food	hybrid	levee	sb	L	FD	H	SB	LFDHSB	3	2015	28	42	62	67	75	108	132	148	165	179	191	207	NA	3.73333	8.83333	2.91667	4.68333	7.21667	3.41667	6.56667	2.9	4.66667	7.26667	7.15	3.8	NA	0
421	21	19	21_19	33.5313	-90.4638	10.8936	4.40847	964.4	430.6	349.7	426.4	food	hybrid	levee	sb	L	FD	H	SB	LFDHSB	4	2015	28	42	62	67	75	108	132	148	165	179	191	207	NA	3.73333	8.83333	2.91667	4.68333	7.21667	3.41667	6.56667	2.9	4.66667	7.26667	7.15	3.8	NA	0
422	21	20	21_20	33.5301	-90.4637	11.4106	4.6177	979.3	420	345	384.8	food	hybrid	levee	sb	L	FD	H	SB	LFDHSB	4	2015	28	42	62	67	75	108	132	148	165	179	191	207	NA	3.73333	8.83333	2.91667	4.68333	7.21667	3.41667	6.56667	2.9	4.66667	7.26667	7.15	3.8	NA	0
423	21	21	21_21	33.529	-90.4637	10.7527	4.35146	961.9	420.2	357.9	376.7	food	hybrid	levee	sb	L	FD	H	SB	LFDHSB	4	2015	28	42	62	67	75	108	132	148	165	179	191	207	NA	3.73333	8.83333	2.91667	4.68333	7.21667	3.41667	6.56667	2.9	4.66667	7.26667	7.15	3.8	NA	0
424	21	22	21_22	33.5278	-90.4637	11.2946	4.57076	971.5	433	405.2	389.7	food	hybrid	levee	sb	L	FD	H	SB	LFDHSB	4	2015	28	42	62	67	75	108	132	148	165	179	191	207	NA	3.73333	8.83333	2.91667	4.68333	7.21667	3.41667	6.56667	2.9	4.66667	7.26667	7.15	3.8	NA	0
425	21	23	21_23	33.5266	-90.4637	11.1283	4.50348	971.5	437.3	443.4	442.3	food	hybrid	levee	sb	L	FD	H	SB	LFDHSB	4	2015	28	42	62	67	75	108	132	148	165	179	191	207	NA	3.73333	8.83333	2.91667	4.68333	7.21667	3.41667	6.56667	2.9	4.66667	7.26667	7.15	3.8	NA	0
426	21	24	21_24	33.5253	-90.4637	11.6914	4.73134	989.3	434.5	482.9	520.7	food	channel	levee	mb	L	FD	C	MB	LFDCMB	3	2015	28	42	62	67	75	108	132	148	165	179	191	207	NA	3.73333	8.83333	2.91667	4.68333	7.21667	3.41667	6.56667	2.9	4.66667	7.26667	7.15	3.8	NA	0
427	21	26	21_26	33.5229	-90.4637	11.9294	4.82766	988.7	433	624.6	729.3	food	hybrid	levee	mb	L	FD	H	MB	LFDHMB	3	2015	28	42	62	67	75	108	132	148	165	179	191	207	NA	3.73333	8.83333	2.91667	4.68333	7.21667	3.41667	6.56667	2.9	4.66667	7.26667	7.15	3.8	NA	0
428	21	27	21_27	33.5217	-90.4636	10.7101	4.33423	967.1	395.7	646.7	850.7	food	channel	levee	mb	L	FD	C	MB	LFDCMB	4	2015	28	42	62	67	75	108	132	148	165	179	191	207	NA	3.73333	8.83333	2.91667	4.68333	7.21667	3.41667	6.56667	2.9	4.66667	7.26667	7.15	3.8	NA	0
429	21	28	21_28	33.5205	-90.4636	11.5599	4.67814	978	293.1	685.5	968	food	hybrid	levee	mb	L	FD	H	MB	LFDHMB	4	2015	28	42	62	67	75	108	132	148	165	179	191	207	NA	3.73333	8.83333	2.91667	4.68333	7.21667	3.41667	6.56667	2.9	4.66667	7.26667	7.15	3.8	NA	0
430	21	29	21_29	33.5205	-90.4679	11.5108	4.65824	985.7	33.1	336.8	877.9	food	hybrid	levee	mb	L	FD	H	MB	LFDHMB	3	2015	28	42	62	67	75	108	132	148	165	179	191	207	NA	3.73333	8.83333	2.91667	4.68333	7.21667	3.41667	6.56667	2.9	4.66667	7.26667	7.15	3.8	NA	0
431	21	30	21_30	33.5218	-90.4679	11.3104	4.57715	967.1	39.2	265.2	744	food	channel	levee	mb	L	FD	C	MB	LFDCMB	3	2015	28	42	62	67	75	108	132	148	165	179	191	207	NA	3.73333	8.83333	2.91667	4.68333	7.21667	3.41667	6.56667	2.9	4.66667	7.26667	7.15	3.8	NA	0
432	21	31	21_31	33.523	-90.4679	10.6542	4.31161	950.1	40.2	240.8	615.3	food	channel	levee	sb	L	FD	C	SB	LFDCSB	3	2015	28	42	62	67	75	108	132	148	165	179	191	207	NA	3.73333	8.83333	2.91667	4.68333	7.21667	3.41667	6.56667	2.9	4.66667	7.26667	7.15	3.8	NA	0
433	21	32	21_32	33.5242	-90.4679	11.6769	4.72548	986.6	39.1	205.5	474.3	food	channel	levee	sb	L	FD	C	SB	LFDCSB	2	2015	28	42	62	67	75	108	132	148	165	179	191	207	NA	3.73333	8.83333	2.91667	4.68333	7.21667	3.41667	6.56667	2.9	4.66667	7.26667	7.15	3.8	NA	0
434	21	33	21_33	33.5254	-90.4679	10.5185	4.25669	952.2	41.4	171.1	346.5	food	channel	levee	mb	L	FD	C	MB	LFDCMB	3	2015	28	42	62	67	75	108	132	148	165	179	191	207	NA	3.73333	8.83333	2.91667	4.68333	7.21667	3.41667	6.56667	2.9	4.66667	7.26667	7.15	3.8	NA	0
435	21	34	21_34	33.5266	-90.468	11.5485	4.6735	972.6	42	75.9	208.1	food	hybrid	levee	mb	L	FD	H	MB	LFDHMB	3	2015	28	42	62	67	75	108	132	148	165	179	191	207	NA	3.73333	8.83333	2.91667	4.68333	7.21667	3.41667	6.56667	2.9	4.66667	7.26667	7.15	3.8	NA	0
436	21	35	21_35	33.5278	-90.4675	8.06586	3.26414	782.3	120.1	120.1	112.2	food	hybrid	levee	sb	L	FD	H	SB	LFDHSB	3	2015	28	42	62	67	75	108	132	148	165	179	191	207	NA	3.73333	8.83333	2.91667	4.68333	7.21667	3.41667	6.56667	2.9	4.66667	7.26667	7.15	3.8	NA	0
437	21	36	21_36	33.5289	-90.4676	8.47162	3.42834	809.5	99.4	69.4	55	food	channel	levee	mb	L	FD	C	MB	LFDCMB	3	2015	28	42	62	67	75	108	132	148	165	179	191	207	NA	3.73333	8.83333	2.91667	4.68333	7.21667	3.41667	6.56667	2.9	4.66667	7.26667	7.15	3.8	NA	0
438	21	37	21_37	33.5301	-90.4676	9.2347	3.73715	834	96.5	17.4	81.8	food	hybrid	levee	sb	L	FD	H	SB	LFDHSB	3	2015	28	42	62	67	75	108	132	148	165	179	191	207	NA	3.73333	8.83333	2.91667	4.68333	7.21667	3.41667	6.56667	2.9	4.66667	7.26667	7.15	3.8	NA	0
439	21	38	21_38	33.5312	-90.4681	10.8781	4.40221	980.6	24.2	15.9	183	food	hybrid	levee	sb	L	FD	H	SB	LFDHSB	3	2015	28	42	62	67	75	108	132	148	165	179	191	207	NA	3.73333	8.83333	2.91667	4.68333	7.21667	3.41667	6.56667	2.9	4.66667	7.26667	7.15	3.8	NA	0
440	21	39	21_39	33.5324	-90.4681	11.6544	4.71637	986.2	26.7	30.2	308.5	food	hybrid	levee	sb	L	FD	H	SB	LFDHSB	3	2015	28	42	62	67	75	108	132	148	165	179	191	207	NA	3.73333	8.83333	2.91667	4.68333	7.21667	3.41667	6.56667	2.9	4.66667	7.26667	7.15	3.8	NA	0
441	21	40	21_40	33.5336	-90.4681	12.5453	5.07691	1017	23.1	82.1	443.8	food	hybrid	levee	sb	L	FD	H	SB	LFDHSB	2	2015	28	42	62	67	75	108	132	148	165	179	191	207	NA	3.73333	8.83333	2.91667	4.68333	7.21667	3.41667	6.56667	2.9	4.66667	7.26667	7.15	3.8	NA	0
442	22	3	22_3	33.5106	-90.4094	5.62699	2.27716	752.3	574.9	28.9	2042.2	splitT	splitT	splitT		TRT				TRT	2	2015	28	42	62	67	75	108	132	148	165	179	191	207	NA	3.88333	9.03333	2.76667	4.91667	7.05	3.66667	6.35	2.73333	6.08333	7	7.4	3.6	NA	0
443	22	4	22_4	33.5108	-90.4084	1.20422	0.48733	387	613.4	16.7	2018.8	brood		levee		L	B			LB	2	2015	28	42	62	67	75	108	132	148	165	179	191	207	NA	3.88333	9.03333	2.76667	4.91667	7.05	3.66667	6.35	2.73333	6.08333	7	7.4	3.6	NA	0
444	22	6	22_6	33.5108	-90.4013	6.06578	2.45473	814.8	570.5	38.9	1711.6	splitT	splitT	splitT		TRT				TRT	2	2015	28	42	62	67	75	108	132	148	165	179	191	207	NA	3.88333	9.03333	2.76667	4.91667	7.05	3.66667	6.35	2.73333	6.08333	7	7.4	3.6	NA	0
445	22	7	22_7	33.5088	-90.4014	3.18419	1.2886	435.5	422	121.7	1989.5	food	hybrid	splitF	sb	S	FD	H	SB	SFDHSB	3	2015	28	42	62	67	75	108	132	148	165	179	191	207	NA	3.88333	9.03333	2.76667	4.91667	7.05	3.66667	6.35	2.73333	6.08333	7	7.4	3.6	NA	0
446	22	8	22_8	33.5075	-90.4014	3.03317	1.22748	420.9	270.3	147.6	2143.1	food	hybrid	splitF	sb	S	FD	H	SB	SFDHSB	4	2015	28	42	62	67	75	108	132	148	165	179	191	207	NA	3.88333	9.03333	2.76667	4.91667	7.05	3.66667	6.35	2.73333	6.08333	7	7.4	3.6	NA	0
447	22	9	22_9	33.5075	-90.4027	3.31113	1.33997	438.7	273.3	38.6	2163.6	food	hybrid	splitF	sb	S	FD	H	SB	SFDHSB	4	2015	28	42	62	67	75	108	132	148	165	179	191	207	NA	3.88333	9.03333	2.76667	4.91667	7.05	3.66667	6.35	2.73333	6.08333	7	7.4	3.6	NA	0
448	22	11	22_11	33.5075	-90.4041	3.55503	1.43867	455.4	274.8	23.7	2192.3	food	hybrid	splitF	sb	S	FD	H	SB	SFDHSB	3	2015	28	42	62	67	75	108	132	148	165	179	191	207	NA	3.88333	9.03333	2.76667	4.91667	7.05	3.66667	6.35	2.73333	6.08333	7	7.4	3.6	NA	0
449	22	12	22_12	33.5075	-90.4054	3.32151	1.34417	444.2	275.6	23.6	2231.1	food	hybrid	splitF	sb	S	FD	H	SB	SFDHSB	3	2015	28	42	62	67	75	108	132	148	165	179	191	207	NA	3.88333	9.03333	2.76667	4.91667	7.05	3.66667	6.35	2.73333	6.08333	7	7.4	3.6	NA	0
450	22	13	22_13	33.5075	-90.4068	3.53498	1.43055	453.8	275.7	31.3	2274.6	food	hybrid	splitF	sb	S	FD	H	SB	SFDHSB	4	2015	28	42	62	67	75	108	132	148	165	179	191	207	NA	3.88333	9.03333	2.76667	4.91667	7.05	3.66667	6.35	2.73333	6.08333	7	7.4	3.6	NA	0
451	22	14	22_14	33.509	-90.4068	3.39449	1.3737	459.3	429.5	24.9	2116.5	splitT	splitT	splitT		TRT				TRT	2	2015	28	42	62	67	75	108	132	148	165	179	191	207	NA	3.88333	9.03333	2.76667	4.91667	7.05	3.66667	6.35	2.73333	6.08333	7	7.4	3.6	NA	0
452	22	15	22_15	33.509	-90.4081	3.99334	1.61605	495.3	430.4	22.3	2167	food	hybrid	splitF	sb	S	FD	H	SB	SFDHSB	3	2015	28	42	62	67	75	108	132	148	165	179	191	207	NA	3.88333	9.03333	2.76667	4.91667	7.05	3.66667	6.35	2.73333	6.08333	7	7.4	3.6	NA	0
453	22	16	22_16	33.5075	-90.4081	3.36001	1.35975	444.2	277	131.6	2324.1	food	hybrid	splitF	sb	S	FD	H	SB	SFDHSB	4	2015	28	42	62	67	75	108	132	148	165	179	191	207	NA	3.88333	9.03333	2.76667	4.91667	7.05	3.66667	6.35	2.73333	6.08333	7	7.4	3.6	NA	0
454	22	17	22_17	33.5075	-90.4095	3.66761	1.48423	464.8	276.3	218.2	2375.8	food	hybrid	splitF	sb	S	FD	H	SB	SFDHSB	4	2015	28	42	62	67	75	108	132	148	165	179	191	207	NA	3.88333	9.03333	2.76667	4.91667	7.05	3.66667	6.35	2.73333	6.08333	7	7.4	3.6	NA	0
455	22	18	22_18	33.5089	-90.4094	3.62894	1.46858	462.8	428.7	88.9	2239.8	food	hybrid	splitF	sb	S	FD	H	SB	SFDHSB	3	2015	28	42	62	67	75	108	132	148	165	179	191	207	NA	3.88333	9.03333	2.76667	4.91667	7.05	3.66667	6.35	2.73333	6.08333	7	7.4	3.6	NA	0
456	22	20	22_20	33.5076	-90.4109	3.61406	1.46256	461.4	270.8	280.4	2438.3	food	hybrid	splitF	sb	S	FD	H	SB	SFDHSB	3	2015	28	42	62	67	75	108	132	148	165	179	191	207	NA	3.88333	9.03333	2.76667	4.91667	7.05	3.66667	6.35	2.73333	6.08333	7	7.4	3.6	NA	0
457	22	21	22_21	33.5076	-90.4122	3.3507	1.35598	441.6	270.8	211.6	2507.7	food	hybrid	splitF	sb	S	FD	H	SB	SFDHSB	3	2015	28	42	62	67	75	108	132	148	165	179	191	207	NA	3.88333	9.03333	2.76667	4.91667	7.05	3.66667	6.35	2.73333	6.08333	7	7.4	3.6	NA	0
458	22	23	22_23	33.509	-90.4137	5.18276	2.09739	608.4	425.5	22.7	2414.9	food	hybrid	levee	sb	L	FD	H	SB	LFDHSB	1	2015	28	42	62	67	75	108	132	148	165	179	191	207	NA	3.88333	9.03333	2.76667	4.91667	7.05	3.66667	6.35	2.73333	6.08333	7	7.4	3.6	NA	0
459	22	24	22_24	33.5076	-90.4135	3.32389	1.34513	440.3	270.1	134	2572.9	food	hybrid	splitF	sb	S	FD	H	SB	SFDHSB	4	2015	28	42	62	67	75	108	132	148	165	179	191	207	NA	3.88333	9.03333	2.76667	4.91667	7.05	3.66667	6.35	2.73333	6.08333	7	7.4	3.6	NA	0
460	22	25	22_25	33.5076	-90.4148	3.19849	1.29438	431.4	272	29.3	2647.2	food	hybrid	splitF	sb	S	FD	H	SB	SFDHSB	3	2015	28	42	62	67	75	108	132	148	165	179	191	207	NA	3.88333	9.03333	2.76667	4.91667	7.05	3.66667	6.35	2.73333	6.08333	7	7.4	3.6	NA	0
461	22	26	22_26	33.5058	-90.4163	6.07686	2.45922	649.5	30.5	23.8	2815.2	food	hybrid	levee	sb	L	FD	H	SB	LFDHSB	1	2015	28	42	62	67	75	108	132	148	165	179	191	207	NA	3.88333	9.03333	2.76667	4.91667	7.05	3.66667	6.35	2.73333	6.08333	7	7.4	3.6	NA	0
462	22	27	22_27	33.5058	-90.4149	5.354	2.16669	722.4	37.2	80.7	2766.2	splitT	splitT	splitT		TRT				TRT	3	2015	28	42	62	67	75	108	132	148	165	179	191	207	NA	3.88333	9.03333	2.76667	4.91667	7.05	3.66667	6.35	2.73333	6.08333	7	7.4	3.6	NA	0
463	22	28	22_28	33.5058	-90.4136	5.29677	2.14353	716	36.9	180.7	2701.2	splitT	splitT	splitT		TRT				TRT	3	2015	28	42	62	67	75	108	132	148	165	179	191	207	NA	3.88333	9.03333	2.76667	4.91667	7.05	3.66667	6.35	2.73333	6.08333	7	7.4	3.6	NA	0
464	22	29	22_29	33.5058	-90.4123	5.36287	2.17028	726.7	35.8	291.7	2631.8	splitT	splitT	splitT		TRT				TRT	3	2015	28	42	62	67	75	108	132	148	165	179	191	207	NA	3.88333	9.03333	2.76667	4.91667	7.05	3.66667	6.35	2.73333	6.08333	7	7.4	3.6	NA	0
465	22	30	22_30	33.5058	-90.4109	5.76725	2.33392	744.3	34.5	396.7	2568	splitT	splitT	splitT		TRT				TRT	3	2015	28	42	62	67	75	108	132	148	165	179	191	207	NA	3.88333	9.03333	2.76667	4.91667	7.05	3.66667	6.35	2.73333	6.08333	7	7.4	3.6	NA	0
466	22	31	22_31	33.5058	-90.4095	5.91458	2.39355	750.8	35.4	310.8	2509	splitT	splitT	splitT		TRT				TRT	3	2015	28	42	62	67	75	108	132	148	165	179	191	207	NA	3.88333	9.03333	2.76667	4.91667	7.05	3.66667	6.35	2.73333	6.08333	7	7.4	3.6	NA	0
467	22	32	22_32	33.5057	-90.4081	5.57735	2.25707	739	30.5	222	2457.4	splitT	splitT	splitT		TRT				TRT	3	2015	28	42	62	67	75	108	132	148	165	179	191	207	NA	3.88333	9.03333	2.76667	4.91667	7.05	3.66667	6.35	2.73333	6.08333	7	7.4	3.6	NA	0
468	22	33	22_33	33.5057	-90.4068	5.49301	2.22294	738.9	32.5	176	2412.7	splitT	splitT	splitT		TRT				TRT	3	2015	28	42	62	67	75	108	132	148	165	179	191	207	NA	3.88333	9.03333	2.76667	4.91667	7.05	3.66667	6.35	2.73333	6.08333	7	7.4	3.6	NA	0
469	22	34	22_34	33.5057	-90.4055	5.41364	2.19082	728.6	34.2	171.7	2371.2	splitT	splitT	splitT		TRT				TRT	3	2015	28	42	62	67	75	108	132	148	165	179	191	207	NA	3.88333	9.03333	2.76667	4.91667	7.05	3.66667	6.35	2.73333	6.08333	7	7.4	3.6	NA	0
470	22	35	22_35	33.5057	-90.4041	5.63616	2.28087	739.2	36.8	171.1	2335.1	splitT	splitT	splitT		TRT				TRT	3	2015	28	42	62	67	75	108	132	148	165	179	191	207	NA	3.88333	9.03333	2.76667	4.91667	7.05	3.66667	6.35	2.73333	6.08333	7	7.4	3.6	NA	0
471	22	36	22_36	33.5057	-90.4027	5.38061	2.17746	725.4	36.3	175.6	2307.5	splitT	splitT	splitT		TRT				TRT	3	2015	28	42	62	67	75	108	132	148	165	179	191	207	NA	3.88333	9.03333	2.76667	4.91667	7.05	3.66667	6.35	2.73333	6.08333	7	7.4	3.6	NA	0
472	22	37	22_37	33.5057	-90.4014	4.6403	1.87786	692.1	37.8	234.6	2287.1	splitT	splitT	splitT		TRT				TRT	3	2015	28	42	62	67	75	108	132	148	165	179	191	207	NA	3.88333	9.03333	2.76667	4.91667	7.05	3.66667	6.35	2.73333	6.08333	7	7.4	3.6	NA	0
473	23	1	23_1	33.5036	-90.3992	6.77547	2.74194	649.4	25.3	268.5	2528.8	food	hybrid	levee	mb	L	FD	H	MB	LFDHMB	3	2015	28	42	62	67	75	108	132	148	165	179	191	207	NA	3.96667	9.1	2.73333	5.08333	7.01667	3.83333	6.23333	2.66667	6.2	6.93333	7.48333	3.56667	NA	0
474	23	2	23_2	33.5023	-90.3992	7.12159	2.88201	658.1	168.8	227.4	2671.7	food	hybrid	levee	mb	L	FD	H	MB	LFDHMB	3	2015	28	42	62	67	75	108	132	148	165	179	191	207	NA	3.96667	9.1	2.73333	5.08333	7.01667	3.83333	6.23333	2.66667	6.2	6.93333	7.48333	3.56667	NA	0
475	23	3	23_3	33.501	-90.3992	6.90974	2.79627	657.3	319.6	228.5	2824.3	food	hybrid	levee	sb	L	FD	H	SB	LFDHSB	3	2015	28	42	62	67	75	108	132	148	165	179	191	207	NA	3.96667	9.1	2.73333	5.08333	7.01667	3.83333	6.23333	2.66667	6.2	6.93333	7.48333	3.56667	NA	1
476	23	4	23_4	33.4996	-90.3992	6.89596	2.79069	652.5	468.8	236	2971.5	food	channel	levee	sb	L	FD	C	SB	LFDCSB	3	2015	28	42	62	67	75	108	132	148	165	179	191	207	NA	3.96667	9.1	2.73333	5.08333	7.01667	3.83333	6.23333	2.66667	6.2	6.93333	7.48333	3.56667	NA	1
477	23	5	23_5	33.4982	-90.3993	7.15551	2.89573	662.3	620.8	241.5	3127.4	food	hybrid	levee	mb	L	FD	H	MB	LFDHMB	3	2015	28	42	62	67	75	108	132	148	165	179	191	207	NA	3.96667	9.1	2.73333	5.08333	7.01667	3.83333	6.23333	2.66667	6.2	6.93333	7.48333	3.56667	NA	0
478	23	6	23_6	33.4968	-90.3993	7.27563	2.94434	667.4	774.5	283.3	3279.1	food	hybrid	levee	mb	L	FD	H	MB	LFDHMB	3	2015	28	42	62	67	75	108	132	148	165	179	191	207	NA	3.96667	9.1	2.73333	5.08333	7.01667	3.83333	6.23333	2.66667	6.2	6.93333	7.48333	3.56667	NA	0
479	23	7	23_7	33.4954	-90.3993	7.05039	2.85319	660.3	841.9	282.1	3437.1	food	hybrid	levee	mb	L	FD	H	MB	LFDHMB	3	2015	28	42	62	67	75	108	132	148	165	179	191	207	NA	3.96667	9.1	2.73333	5.08333	7.01667	3.83333	6.23333	2.66667	6.2	6.93333	7.48333	3.56667	NA	0
480	23	8	23_8	33.4941	-90.3993	7.20364	2.91521	665.2	835.7	139.7	3585	food	hybrid	levee	mb	L	FD	H	MB	LFDHMB	3	2015	28	42	62	67	75	108	132	148	165	179	191	207	NA	3.96667	9.1	2.73333	5.08333	7.01667	3.83333	6.23333	2.66667	6.2	6.93333	7.48333	3.56667	NA	0
481	23	9	23_9	33.4927	-90.3993	6.96645	2.81922	649.1	822.7	23.8	3741.6	food	hybrid	levee	mb	L	FD	H	MB	LFDHMB	3	2015	28	42	62	67	75	108	132	148	165	179	191	207	NA	3.96667	9.1	2.73333	5.08333	7.01667	3.83333	6.23333	2.66667	6.2	6.93333	7.48333	3.56667	NA	1
482	23	10	23_10	33.4907	-90.3989	8.5732	3.46945	899.2	844.4	10.6	3896.6	food	channel	levee	sb	L	FD	C	SB	LFDCSB	2	2015	28	42	62	67	75	108	132	148	165	179	191	207	NA	3.96667	9.1	2.73333	5.08333	7.01667	3.83333	6.23333	2.66667	6.2	6.93333	7.48333	3.56667	NA	0
483	23	11	23_11	33.491	-90.3975	5.3039	2.14641	672.5	1036.3	13.2	3891.3	food	hybrid	levee	mb	L	FD	H	MB	LFDHMB	2	2015	28	42	62	67	75	108	132	148	165	179	191	207	NA	3.96667	9.1	2.73333	5.08333	7.01667	3.83333	6.23333	2.66667	6.2	6.93333	7.48333	3.56667	NA	0
484	23	12	23_12	33.4927	-90.397	6.06194	2.45318	612.4	1038.3	17.1	3740.2	food	hybrid	levee	sb	L	FD	H	SB	LFDHSB	3	2015	28	42	62	67	75	108	132	148	165	179	191	207	NA	3.96667	9.1	2.73333	5.08333	7.01667	3.83333	6.23333	2.66667	6.2	6.93333	7.48333	3.56667	NA	0
485	23	13	23_13	33.4941	-90.3966	8.65182	3.50127	762.3	1056.9	13	3584.1	food	hybrid	levee	mb	L	FD	H	MB	LFDHMB	3	2015	28	42	62	67	75	108	132	148	165	179	191	207	NA	3.96667	9.1	2.73333	5.08333	7.01667	3.83333	6.23333	2.66667	6.2	6.93333	7.48333	3.56667	NA	0
486	23	14	23_14	33.4954	-90.3963	10.6105	4.29393	877.6	936.6	14.6	3435.3	food	hybrid	levee	mb	L	FD	H	MB	LFDHMB	3	2015	28	42	62	67	75	108	132	148	165	179	191	207	NA	3.96667	9.1	2.73333	5.08333	7.01667	3.83333	6.23333	2.66667	6.2	6.93333	7.48333	3.56667	NA	0
487	23	15	23_15	33.4968	-90.3964	10.6595	4.31376	863.6	779.7	18.1	3278	food	hybrid	levee	mb	L	FD	H	MB	LFDHMB	3	2015	28	42	62	67	75	108	132	148	165	179	191	207	NA	3.96667	9.1	2.73333	5.08333	7.01667	3.83333	6.23333	2.66667	6.2	6.93333	7.48333	3.56667	NA	0
488	23	16	23_16	33.4982	-90.3967	8.28707	3.35366	727	622.4	17.4	3119.1	food	channel	levee	sb	L	FD	C	SB	LFDCSB	3	2015	28	42	62	67	75	108	132	148	165	179	191	207	NA	3.96667	9.1	2.73333	5.08333	7.01667	3.83333	6.23333	2.66667	6.2	6.93333	7.48333	3.56667	NA	0
489	23	18	23_18	33.4997	-90.3969	6.7378	2.72669	634.3	469	20.4	2965.3	food	hybrid	levee	sb	L	FD	H	SB	LFDHSB	3	2015	28	42	62	67	75	108	132	148	165	179	191	207	NA	3.96667	9.1	2.73333	5.08333	7.01667	3.83333	6.23333	2.66667	6.2	6.93333	7.48333	3.56667	NA	0
490	23	19	23_19	33.501	-90.3969	6.63486	2.68503	634.8	319.5	16.6	2816.2	food	hybrid	levee	mb	L	FD	H	MB	LFDHMB	3	2015	28	42	62	67	75	108	132	148	165	179	191	207	NA	3.96667	9.1	2.73333	5.08333	7.01667	3.83333	6.23333	2.66667	6.2	6.93333	7.48333	3.56667	NA	0
491	23	20	23_20	33.5024	-90.3969	6.4367	2.60484	625.4	170.9	21.4	2667.6	food	hybrid	levee	sb	L	FD	H	SB	LFDHSB	3	2015	28	42	62	67	75	108	132	148	165	179	191	207	NA	3.96667	9.1	2.73333	5.08333	7.01667	3.83333	6.23333	2.66667	6.2	6.93333	7.48333	3.56667	NA	0
492	23	21	23_21	33.5037	-90.3969	6.30453	2.55135	622.8	26.6	138	2523.1	food	hybrid	levee	mb	L	FD	H	MB	LFDHMB	3	2015	28	42	62	67	75	108	132	148	165	179	191	207	NA	3.96667	9.1	2.73333	5.08333	7.01667	3.83333	6.23333	2.66667	6.2	6.93333	7.48333	3.56667	NA	0
493	24	1	24_1	33.52	-90.3993	6.05364	2.44982	599.8	683.2	28.4	725	food	hybrid	levee	sb	L	FD	H	SB	LFDHSB	4	2015	28	42	62	67	75	108	132	148	165	179	191	207	NA	4.03333	9.13333	2.55	6.61667	6.8	3.96667	6.1	2.55	6.25	6.78333	7.53333	3.4	NA	0
494	24	2	24_2	33.52	-90.3973	6.22082	2.51748	612.5	705.6	208	706.6	food	hybrid	levee	sb	L	FD	H	SB	LFDHSB	4	2015	28	42	62	67	75	108	132	148	165	179	191	207	NA	4.03333	9.13333	2.55	6.61667	6.8	3.96667	6.1	2.55	6.25	6.78333	7.53333	3.4	NA	0
495	24	3	24_3	33.5214	-90.3993	5.69147	2.30325	587	531.9	166.3	574.2	food	hybrid	levee	mb	L	FD	H	MB	LFDHMB	4	2015	28	42	62	67	75	108	132	148	165	179	191	207	NA	4.03333	9.13333	2.55	6.61667	6.8	3.96667	6.1	2.55	6.25	6.78333	7.53333	3.4	NA	0
496	24	4	24_4	33.5214	-90.3973	5.84826	2.36671	590.5	554.4	271.4	553.3	food	hybrid	levee	mb	L	FD	H	MB	LFDHMB	4	2015	28	42	62	67	75	108	132	148	165	179	191	207	NA	4.03333	9.13333	2.55	6.61667	6.8	3.96667	6.1	2.55	6.25	6.78333	7.53333	3.4	NA	0
497	24	5	24_5	33.5228	-90.3993	6.02519	2.43831	601.3	370.7	229.3	420.7	food	hybrid	levee	sb	L	FD	H	SB	LFDHSB	4	2015	28	42	62	67	75	108	132	148	165	179	191	207	NA	4.03333	9.13333	2.55	6.61667	6.8	3.96667	6.1	2.55	6.25	6.78333	7.53333	3.4	NA	0
498	24	6	24_6	33.5228	-90.3973	6.13456	2.48257	606.7	400.4	232.6	391.7	food	hybrid	levee	sb	L	FD	H	SB	LFDHSB	4	2015	28	42	62	67	75	108	132	148	165	179	191	207	NA	4.03333	9.13333	2.55	6.61667	6.8	3.96667	6.1	2.55	6.25	6.78333	7.53333	3.4	NA	0
499	24	7	24_7	33.5243	-90.3993	6.03543	2.44245	600.5	206.2	66.1	275.5	food	hybrid	levee	mb	L	FD	H	MB	LFDHMB	3	2015	28	42	62	67	75	108	132	148	165	179	191	207	NA	4.03333	9.13333	2.55	6.61667	6.8	3.96667	6.1	2.55	6.25	6.78333	7.53333	3.4	NA	0
500	24	8	24_8	33.5243	-90.3973	6.31516	2.55566	613.5	245.1	74.4	229.4	food	hybrid	levee	mb	L	FD	H	MB	LFDHMB	4	2015	28	42	62	67	75	108	132	148	165	179	191	207	NA	4.03333	9.13333	2.55	6.61667	6.8	3.96667	6.1	2.55	6.25	6.78333	7.53333	3.4	NA	0
501	24	10	24_10	33.5258	-90.3972	5.99458	2.42592	600	108.8	14.1	47.3	food	hybrid	levee	sb	L	FD	H	SB	LFDHSB	2	2015	28	42	62	67	75	108	132	148	165	179	191	207	NA	4.03333	9.13333	2.55	6.61667	6.8	3.96667	6.1	2.55	6.25	6.78333	7.53333	3.4	NA	0
502	24	19	24_19	33.527	-90.3942	1.85095	0.749053	402.9	53.9	8.2	66.6	brood		levee		L	B			LB	1	2015	28	42	62	67	75	108	132	148	165	179	191	207	NA	4.03333	9.13333	2.55	6.61667	6.8	3.96667	6.1	2.55	6.25	6.78333	7.53333	3.4	NA	0
503	24	20	24_20	33.5259	-90.3952	7.63084	3.08809	678.9	127.4	30	91.2	food	hybrid	levee	sb	L	FD	H	SB	LFDHSB	4	2015	28	42	62	67	75	108	132	148	165	179	191	207	NA	4.03333	9.13333	2.55	6.61667	6.8	3.96667	6.1	2.55	6.25	6.78333	7.53333	3.4	NA	0
504	24	21	24_21	33.5258	-90.3933	5.85229	2.36834	615.4	73.6	8.8	160.2	food	hybrid	levee	mb	L	FD	H	MB	LFDHMB	3	2015	28	42	62	67	75	108	132	148	165	179	191	207	NA	4.03333	9.13333	2.55	6.61667	6.8	3.96667	6.1	2.55	6.25	6.78333	7.53333	3.4	NA	0
505	24	22	24_22	33.5243	-90.3952	6.47922	2.62205	621.2	277.1	198.8	247.8	food	hybrid	levee	mb	L	FD	H	MB	LFDHMB	4	2015	28	42	62	67	75	108	132	148	165	179	191	207	NA	4.03333	9.13333	2.55	6.61667	6.8	3.96667	6.1	2.55	6.25	6.78333	7.53333	3.4	NA	0
506	24	23	24_23	33.5243	-90.3931	6.14749	2.4878	608	191.1	15.5	327	food	hybrid	levee	sb	L	FD	H	SB	LFDHSB	3	2015	28	42	62	67	75	108	132	148	165	179	191	207	NA	4.03333	9.13333	2.55	6.61667	6.8	3.96667	6.1	2.55	6.25	6.78333	7.53333	3.4	NA	0
507	24	24	24_24	33.5229	-90.3952	6.59637	2.66946	627.2	411	206.3	400.4	food	hybrid	levee	mb	L	FD	H	MB	LFDHMB	4	2015	28	42	62	67	75	108	132	148	165	179	191	207	NA	4.03333	9.13333	2.55	6.61667	6.8	3.96667	6.1	2.55	6.25	6.78333	7.53333	3.4	NA	0
508	24	25	24_25	33.5229	-90.3931	6.35748	2.57278	619.5	340.5	16.6	477.8	food	hybrid	levee	sb	L	FD	H	SB	LFDHSB	3	2015	28	42	62	67	75	108	132	148	165	179	191	207	NA	4.03333	9.13333	2.55	6.61667	6.8	3.96667	6.1	2.55	6.25	6.78333	7.53333	3.4	NA	0
509	24	26	24_26	33.5214	-90.3952	6.34061	2.56596	614.9	556.5	209.4	558.4	food	hybrid	levee	sb	L	FD	H	SB	LFDHSB	4	2015	28	42	62	67	75	108	132	148	165	179	191	207	NA	4.03333	9.13333	2.55	6.61667	6.8	3.96667	6.1	2.55	6.25	6.78333	7.53333	3.4	NA	0
510	24	27	24_27	33.5214	-90.3931	5.98201	2.42084	601.4	501.6	21.1	617.4	food	channel	levee	sb	L	FD	C	SB	LFDCSB	3	2015	28	42	62	67	75	108	132	148	165	179	191	207	NA	4.03333	9.13333	2.55	6.61667	6.8	3.96667	6.1	2.55	6.25	6.78333	7.53333	3.4	NA	0
511	24	28	24_28	33.52	-90.3952	6.4131	2.59529	623.4	702.4	210.7	712.2	food	hybrid	levee	mb	L	FD	H	MB	LFDHMB	4	2015	28	42	62	67	75	108	132	148	165	179	191	207	NA	4.03333	9.13333	2.55	6.61667	6.8	3.96667	6.1	2.55	6.25	6.78333	7.53333	3.4	NA	0
512	24	29	24_29	33.52	-90.3931	6.12749	2.47971	608.9	655.7	22.1	761.1	food	hybrid	levee	mb	L	FD	H	MB	LFDHMB	3	2015	28	42	62	67	75	108	132	148	165	179	191	207	NA	4.03333	9.13333	2.55	6.61667	6.8	3.96667	6.1	2.55	6.25	6.78333	7.53333	3.4	NA	0
513	24	34	24_34	33.5334	-90.3917	3.10746	1.25755	505.9	29.8	617.1	594.1	finger	hybrid	levee		L	f	H		LfH	2	2015	28	42	62	67	75	108	132	148	165	179	191	207	NA	4.03333	9.13333	2.55	6.61667	6.8	3.96667	6.1	2.55	6.25	6.78333	7.53333	3.4	NA	0
514	24	35	24_35	33.5331	-90.3903	3.4824	1.40928	478.6	26.9	601.8	648.2	finger	hybrid	levee		L	f	H		LfH	3	2015	28	42	62	67	75	108	132	148	165	179	191	207	NA	4.03333	9.13333	2.55	6.61667	6.8	3.96667	6.1	2.55	6.25	6.78333	7.53333	3.4	NA	0
515	24	36	24_36	33.5328	-90.3893	4.89039	1.97907	596.3	26.5	575.9	687.3	finger	hybrid	levee		L	f	H		LfH	3	2015	28	42	62	67	75	108	132	148	165	179	191	207	NA	4.03333	9.13333	2.55	6.61667	6.8	3.96667	6.1	2.55	6.25	6.78333	7.53333	3.4	NA	0
516	24	37	24_37	33.5325	-90.3882	6.34452	2.56754	717.1	25.4	516.9	735.8	finger	hybrid	levee		L	f	H		LfH	3	2015	28	42	62	67	75	108	132	148	165	179	191	207	NA	4.03333	9.13333	2.55	6.61667	6.8	3.96667	6.1	2.55	6.25	6.78333	7.53333	3.4	NA	0
517	24	38	24_38	33.5323	-90.3871	7.60436	3.07737	838.5	27	454.8	788.9	brood		levee		L	B			LB	3	2015	28	42	62	67	75	108	132	148	165	179	191	207	NA	4.03333	9.13333	2.55	6.61667	6.8	3.96667	6.1	2.55	6.25	6.78333	7.53333	3.4	NA	0
518	24	43	24_43	33.53	-90.3851	1.53446	0.620974	359.8	28.3	336.6	896.2	finger	hybrid	levee		L	f	H		LfH	2	2015	28	42	62	67	75	108	132	148	165	179	191	207	NA	4.03333	9.13333	2.55	6.61667	6.8	3.96667	6.1	2.55	6.25	6.78333	7.53333	3.4	NA	0
519	24	44	24_44	33.5297	-90.384	2.69118	1.08908	415.9	28.5	274.4	1011.2	finger	hybrid	levee		L	f	H		LfH	3	2015	28	42	62	67	75	108	132	148	165	179	191	207	NA	4.03333	9.13333	2.55	6.61667	6.8	3.96667	6.1	2.55	6.25	6.78333	7.53333	3.4	NA	0
520	24	45	24_45	33.5321	-90.3861	8.86888	3.58911	916.2	28.2	426.7	858.1	finger	hybrid	levee		L	f	H		LfH	3	2015	28	42	62	67	75	108	132	148	165	179	191	207	NA	4.03333	9.13333	2.55	6.61667	6.8	3.96667	6.1	2.55	6.25	6.78333	7.53333	3.4	NA	0
521	24	46	24_46	33.5321	-90.385	8.66949	3.50842	923.8	71	424.1	944.3	brood		levee		L	B			LB	4	2015	28	42	62	67	75	108	132	148	165	179	191	207	NA	4.03333	9.13333	2.55	6.61667	6.8	3.96667	6.1	2.55	6.25	6.78333	7.53333	3.4	NA	0
522	24	47	24_47	33.532	-90.3839	8.90224	3.60261	936.3	120.9	422	1039.6	brood		levee		L	B			LB	4	2015	28	42	62	67	75	108	132	148	165	179	191	207	NA	4.03333	9.13333	2.55	6.61667	6.8	3.96667	6.1	2.55	6.25	6.78333	7.53333	3.4	NA	0
523	25	1	25_1	33.532	-90.3828	8.88869	3.59713	933.1	172	423.4	1137	brood		levee		L	B			LB	3	2015	28	42	62	67	75	108	132	148	165	179	191	207	NA	4.03333	9.13333	2.55	6.61667	6.8	3.96667	6.1	2.55	6.25	6.78333	7.53333	3.4	NA	0
524	25	2	25_2	33.532	-90.3817	8.94831	3.62125	936.3	222	426.4	1234.3	finger	hybrid	levee		L	f	H		LfH	4	2015	28	42	62	67	75	108	132	148	165	179	191	207	NA	4.03333	9.13333	2.55	6.61667	6.8	3.96667	6.1	2.55	6.25	6.78333	7.53333	3.4	NA	1
525	25	3	25_3	33.532	-90.3807	8.88995	3.59763	932.6	273.9	358.9	1334.6	brood		levee		L	B			LB	4	2015	28	42	62	67	75	108	132	148	165	179	191	207	NA	4.03333	9.13333	2.55	6.61667	6.8	3.96667	6.1	2.55	6.25	6.78333	7.53333	3.4	NA	0
526	25	4	25_4	33.532	-90.3795	9.51819	3.85188	941.4	326.8	252.5	1434.2	brood		levee		L	B			LB	3	2015	28	42	62	67	75	108	132	148	165	179	191	207	NA	4.03333	9.13333	2.55	6.61667	6.8	3.96667	6.1	2.55	6.25	6.78333	7.53333	3.4	NA	0
527	25	6	25_6	33.5292	-90.3818	5.33314	2.15825	614.5	28.6	211.4	1195.3	finger	hybrid	levee		L	f	H		LfH	2	2015	28	42	62	67	75	108	132	148	165	179	191	207	NA	4.03333	9.13333	2.55	6.61667	6.8	3.96667	6.1	2.55	6.25	6.78333	7.53333	3.4	NA	0
528	25	7	25_7	33.5291	-90.3807	5.36716	2.17201	630.8	63	166.3	1294.6	finger	hybrid	levee		L	f	H		LfH	3	2015	28	42	62	67	75	108	132	148	165	179	191	207	NA	4.03333	9.13333	2.55	6.61667	6.8	3.96667	6.1	2.55	6.25	6.78333	7.53333	3.4	NA	0
529	25	8	25_8	33.5291	-90.3796	5.57308	2.25535	637.5	115.8	135.2	1398	finger	hybrid	levee		L	f	H		LfH	2	2015	28	42	62	67	75	108	132	148	165	179	191	207	NA	4.03333	9.13333	2.55	6.61667	6.8	3.96667	6.1	2.55	6.25	6.78333	7.53333	3.4	NA	0
530	26	1	26_1	33.5345	-90.3806	5.34964	2.16492	699.6	598.8	262.1	1351.7	finger	hybrid	levee		L	f	H		LfH	4	2015	28	42	62	67	75	108	132	148	165	179	191	207	NA	4.03333	9.23333	2.55	6.56667	6.8	4.11667	5.98333	2.48333	6.41667	6.68333	7.66667	3.28333	NA	0
531	26	2	26_2	33.5353	-90.3806	5.22555	2.11471	687.4	679.8	259.3	1329.3	finger	channel	levee		L	f	C		LfC	4	2015	28	42	62	67	75	108	132	148	165	179	191	207	NA	4.03333	9.23333	2.55	6.56667	6.8	4.11667	5.98333	2.48333	6.41667	6.68333	7.66667	3.28333	NA	1
532	26	3	26_3	33.5361	-90.3806	5.30095	2.14522	689.1	755.3	171.2	1309.4	finger	channel	levee		L	f	C		LfC	3	2015	28	42	62	67	75	108	132	148	165	179	191	207	NA	4.03333	9.23333	2.55	6.56667	6.8	4.11667	5.98333	2.48333	6.41667	6.68333	7.66667	3.28333	NA	0
533	26	4	26_4	33.537	-90.3806	4.90983	1.98694	673	834.7	89.8	1293.6	finger	channel	levee		L	f	C		LfC	4	2015	28	42	62	67	75	108	132	148	165	179	191	207	NA	4.03333	9.23333	2.55	6.56667	6.8	4.11667	5.98333	2.48333	6.41667	6.68333	7.66667	3.28333	NA	0
534	26	5	26_5	33.5378	-90.3806	5.30707	2.1477	683.3	910.2	31	1287.5	finger	hybrid	levee		L	f	H		LfH	3	2015	28	42	62	67	75	108	132	148	165	179	191	207	NA	4.03333	9.23333	2.55	6.56667	6.8	4.11667	5.98333	2.48333	6.41667	6.68333	7.66667	3.28333	NA	0
535	26	6	26_6	33.5386	-90.3806	5.33545	2.15918	688.7	989.6	28.4	1285.2	finger	hybrid	levee		L	f	H		LfH	3	2015	28	42	62	67	75	108	132	148	165	179	191	207	NA	4.03333	9.23333	2.55	6.56667	6.8	4.11667	5.98333	2.48333	6.41667	6.68333	7.66667	3.28333	NA	0
536	26	7	26_7	33.5395	-90.3807	5.03874	2.03911	676.4	1065.9	28.2	1288.2	finger	hybrid	levee		L	f	H		LfH	3	2015	28	42	62	67	75	108	132	148	165	179	191	207	NA	4.03333	9.23333	2.55	6.56667	6.8	4.11667	5.98333	2.48333	6.41667	6.68333	7.66667	3.28333	NA	0
537	26	8	26_8	33.5403	-90.3806	5.1582	2.08745	670.5	1147	25.3	1299.1	finger	channel	levee		L	f	C		LfC	3	2015	28	42	62	67	75	108	132	148	165	179	191	207	NA	4.03333	9.23333	2.55	6.56667	6.8	4.11667	5.98333	2.48333	6.41667	6.68333	7.66667	3.28333	NA	0
538	26	9	26_9	33.5411	-90.3807	5.12917	2.0757	680.8	1219.3	26.4	1312.5	finger	hybrid	levee		L	f	H		LfH	3	2015	28	42	62	67	75	108	132	148	165	179	191	207	NA	4.03333	9.23333	2.55	6.56667	6.8	4.11667	5.98333	2.48333	6.41667	6.68333	7.66667	3.28333	NA	0
539	26	10	26_10	33.5419	-90.3807	5.15733	2.0871	678.8	1257.8	26.1	1334.2	finger	hybrid	levee		L	f	H		LfH	3	2015	28	42	62	67	75	108	132	148	165	179	191	207	NA	4.03333	9.23333	2.55	6.56667	6.8	4.11667	5.98333	2.48333	6.41667	6.68333	7.66667	3.28333	NA	0
540	26	11	26_11	33.5427	-90.3807	5.09474	2.06177	679	1216.9	26.4	1361.9	finger	hybrid	levee		L	f	H		LfH	3	2015	28	42	62	67	75	108	132	148	165	179	191	207	NA	4.03333	9.23333	2.55	6.56667	6.8	4.11667	5.98333	2.48333	6.41667	6.68333	7.66667	3.28333	NA	0
541	26	12	26_12	33.5436	-90.3807	4.87706	1.97368	663.2	1181.8	28.3	1394	finger	hybrid	levee		L	f	H		LfH	3	2015	28	42	62	67	75	108	132	148	165	179	191	207	NA	4.03333	9.23333	2.55	6.56667	6.8	4.11667	5.98333	2.48333	6.41667	6.68333	7.66667	3.28333	NA	0
542	26	13	26_13	33.5444	-90.3807	5.18365	2.09775	682.1	1150.3	25.5	1429.1	finger	hybrid	levee		L	f	H		LfH	3	2015	28	42	62	67	75	108	132	148	165	179	191	207	NA	4.03333	9.23333	2.55	6.56667	6.8	4.11667	5.98333	2.48333	6.41667	6.68333	7.66667	3.28333	NA	0
543	26	14	26_14	33.5452	-90.3807	5.12644	2.0746	674.8	1125	26.1	1472.2	finger	channel	levee		L	f	C		LfC	3	2015	28	42	62	67	75	108	132	148	165	179	191	207	NA	4.03333	9.23333	2.55	6.56667	6.8	4.11667	5.98333	2.48333	6.41667	6.68333	7.66667	3.28333	NA	0
544	26	15	26_15	33.546	-90.3807	5.25441	2.12639	686.1	1083.3	24.9	1517.3	finger	hybrid	levee		L	f	H		LfH	3	2015	28	42	62	67	75	108	132	148	165	179	191	207	NA	4.03333	9.23333	2.55	6.56667	6.8	4.11667	5.98333	2.48333	6.41667	6.68333	7.66667	3.28333	NA	1
545	26	16	26_16	33.5469	-90.3807	5.21869	2.11193	687.3	999.1	26.4	1567.7	finger	hybrid	levee		L	f	H		LfH	3	2015	28	42	62	67	75	108	132	148	165	179	191	207	NA	4.03333	9.23333	2.55	6.56667	6.8	4.11667	5.98333	2.48333	6.41667	6.68333	7.66667	3.28333	NA	0
546	26	17	26_17	33.5477	-90.3807	5.11265	2.06902	684.9	920	24.9	1621.2	finger	hybrid	levee		L	f	H		LfH	3	2015	28	42	62	67	75	108	132	148	165	179	191	207	NA	4.03333	9.23333	2.55	6.56667	6.8	4.11667	5.98333	2.48333	6.41667	6.68333	7.66667	3.28333	NA	1
547	26	18	26_18	33.5484	-90.3808	3.04165	1.23091	618.3	879.2	16	1674.9	finger	hybrid	levee		L	f	H		LfH	2	2015	28	42	62	67	75	108	132	148	165	179	191	207	NA	4.03333	9.23333	2.55	6.56667	6.8	4.11667	5.98333	2.48333	6.41667	6.68333	7.66667	3.28333	NA	0
548	26	20	26_20	33.537	-90.3767	6.64001	2.68712	825.8	1008.1	21.9	1627.1	brood		levee		L	B			LB	1	2015	28	42	62	67	75	108	132	148	165	179	191	207	NA	4.03333	9.23333	2.55	6.56667	6.8	4.11667	5.98333	2.48333	6.41667	6.68333	7.66667	3.28333	NA	0
549	26	22	26_22	33.5354	-90.3766	6.52886	2.64214	823.8	852.3	24.3	1658	brood		levee		L	B			LB	2	2015	28	42	62	67	75	108	132	148	165	179	191	207	NA	4.03333	9.23333	2.55	6.56667	6.8	4.11667	5.98333	2.48333	6.41667	6.68333	7.66667	3.28333	NA	0
550	26	23	26_23	33.5345	-90.3766	6.75504	2.73367	827	770.3	14.3	1679.5	finger	hybrid	levee		L	f	H		LfH	2	2015	28	42	62	67	75	108	132	148	165	179	191	207	NA	4.03333	9.23333	2.55	6.56667	6.8	4.11667	5.98333	2.48333	6.41667	6.68333	7.66667	3.28333	NA	0
551	27	1	27_1	33.5619	-90.3273	5.80055	2.3474	699.9	412.6	31.3	1471.9	food	channel	levee	sb	L	FD	C	SB	LFDCSB	2	2015	28	42	62	67	75	108	132	148	165	179	191	207	NA	4.31667	9.36667	2.35	6.3	6.56667	4.3	5.68333	2.16667	6.6	6.33333	7.83333	2.88333	NA	1
552	27	2	27_2	33.5609	-90.328	4.16614	1.68598	849.6	506.6	56.9	1358.5	splitT	splitT	splitT		TRT				TRT	3	2015	28	42	62	67	75	108	132	148	165	179	191	207	NA	4.31667	9.36667	2.35	6.3	6.56667	4.3	5.68333	2.16667	6.6	6.33333	7.83333	2.88333	NA	0
553	27	3	27_3	33.5609	-90.3262	1.6386	0.663117	314.1	427.3	132.3	1390.4	food	hybrid	splitF	sb	S	FD	H	SB	SFDHSB	4	2015	28	42	62	67	75	108	132	148	165	179	191	207	NA	4.31667	9.36667	2.35	6.3	6.56667	4.3	5.68333	2.16667	6.6	6.33333	7.83333	2.88333	NA	0
554	27	4	27_4	33.5598	-90.3281	5.92686	2.39851	946.1	530.7	46.3	1225.9	splitT	splitT	splitT		TRT				TRT	3	2015	28	42	62	67	75	108	132	148	165	179	191	207	NA	4.31667	9.36667	2.35	6.3	6.56667	4.3	5.68333	2.16667	6.6	6.33333	7.83333	2.88333	NA	0
555	27	6	27_6	33.5587	-90.3282	5.90065	2.38791	986.6	564.8	38.6	1104.3	splitT	splitT	splitT		TRT				TRT	3	2015	28	42	62	67	75	108	132	148	165	179	191	207	NA	4.31667	9.36667	2.35	6.3	6.56667	4.3	5.68333	2.16667	6.6	6.33333	7.83333	2.88333	NA	0
556	27	7	27_7	33.5587	-90.3262	1.72687	0.698841	321.8	483.7	308.9	1153.2	food	hybrid	splitF	sb	S	FD	H	SB	SFDHSB	4	2015	28	42	62	67	75	108	132	148	165	179	191	207	NA	4.31667	9.36667	2.35	6.3	6.56667	4.3	5.68333	2.16667	6.6	6.33333	7.83333	2.88333	NA	0
557	27	8	27_8	33.5576	-90.3279	10.2659	4.15446	937.4	507.4	33.6	977.1	food	hybrid	levee	mb	L	FD	H	MB	LFDHMB	3	2015	28	42	62	67	75	108	132	148	165	179	191	207	NA	4.31667	9.36667	2.35	6.3	6.56667	4.3	5.68333	2.16667	6.6	6.33333	7.83333	2.88333	NA	0
558	27	9	27_9	33.5565	-90.3285	6.71212	2.7163	1037.3	629.7	37.2	859.2	splitT	splitT	splitT		TRT				TRT	3	2015	28	42	62	67	75	108	132	148	165	179	191	207	NA	4.31667	9.36667	2.35	6.3	6.56667	4.3	5.68333	2.16667	6.6	6.33333	7.83333	2.88333	NA	0
559	27	11	27_11	33.5554	-90.3285	7.28218	2.94699	1098.1	656.7	35.4	735.8	splitT	splitT	splitT		TRT				TRT	3	2015	28	42	62	67	75	108	132	148	165	179	191	207	NA	4.31667	9.36667	2.35	6.3	6.56667	4.3	5.68333	2.16667	6.6	6.33333	7.83333	2.88333	NA	0
560	27	13	27_13	33.5543	-90.3285	6.91295	2.79757	1149.6	642.7	34.6	611.5	splitT	splitT	splitT		TRT				TRT	3	2015	28	42	62	67	75	108	132	148	165	179	191	207	NA	4.31667	9.36667	2.35	6.3	6.56667	4.3	5.68333	2.16667	6.6	6.33333	7.83333	2.88333	NA	0
561	27	15	27_15	33.5532	-90.3285	6.23322	2.52249	1142	537	37.3	494.7	splitT	splitT	splitT		TRT				TRT	3	2015	28	42	62	67	75	108	132	148	165	179	191	207	NA	4.31667	9.36667	2.35	6.3	6.56667	4.3	5.68333	2.16667	6.6	6.33333	7.83333	2.88333	NA	0
562	27	16	27_16	33.5532	-90.3263	2.02717	0.820368	346.3	626.8	345.3	594.7	food	hybrid	splitF	sb	S	FD	H	SB	SFDHSB	4	2015	28	42	62	67	75	108	132	148	165	179	191	207	NA	4.31667	9.36667	2.35	6.3	6.56667	4.3	5.68333	2.16667	6.6	6.33333	7.83333	2.88333	NA	0
563	27	17	27_17	33.5521	-90.3279	9.56786	3.87197	938.6	429.5	35.3	374.2	food	channel	levee	sb	L	FD	C	SB	LFDCSB	3	2015	28	42	62	67	75	108	132	148	165	179	191	207	NA	4.31667	9.36667	2.35	6.3	6.56667	4.3	5.68333	2.16667	6.6	6.33333	7.83333	2.88333	NA	0
564	27	18	27_18	33.551	-90.3284	6.84432	2.7698	1105.9	320.7	34.5	251.3	splitT	splitT	splitT		TRT				TRT	3	2015	28	42	62	67	75	108	132	148	165	179	191	207	NA	4.31667	9.36667	2.35	6.3	6.56667	4.3	5.68333	2.16667	6.6	6.33333	7.83333	2.88333	NA	0
565	27	20	27_20	33.5499	-90.3283	5.25637	2.12718	1022.8	225.2	41.1	150.9	splitT	splitT	splitT		TRT				TRT	3	2015	28	42	62	67	75	108	132	148	165	179	191	207	NA	4.31667	9.36667	2.35	6.3	6.56667	4.3	5.68333	2.16667	6.6	6.33333	7.83333	2.88333	NA	0
566	27	22	27_22	33.5491	-90.3277	3.69169	1.49397	738	167.6	37.8	104.1	food	hybrid	levee	mb	L	FD	H	MB	LFDHMB	3	2015	28	42	62	67	75	108	132	148	165	179	191	207	NA	4.31667	9.36667	2.35	6.3	6.56667	4.3	5.68333	2.16667	6.6	6.33333	7.83333	2.88333	NA	0
567	27	23	27_23	33.5485	-90.3276	3.61527	1.46305	708.1	122.4	39.4	90.4	food	hybrid	levee	sb	L	FD	H	SB	LFDHSB	2	2015	28	42	62	67	75	108	132	148	165	179	191	207	NA	4.31667	9.36667	2.35	6.3	6.56667	4.3	5.68333	2.16667	6.6	6.33333	7.83333	2.88333	NA	0
568	27	24	27_24	33.5488	-90.3253	1.9313	0.781569	336.2	274.5	379.9	429.5	food	hybrid	splitF	sb	S	FD	H	SB	SFDHSB	3	2015	28	42	62	67	75	108	132	148	165	179	191	207	NA	4.31667	9.36667	2.35	6.3	6.56667	4.3	5.68333	2.16667	6.6	6.33333	7.83333	2.88333	NA	0
569	27	25	27_25	33.5488	-90.3232	5.71076	2.31106	924.5	317.9	472	521.4	splitT	splitT	splitT		TRT				TRT	3	2015	28	42	62	67	75	108	132	148	165	179	191	207	NA	4.31667	9.36667	2.35	6.3	6.56667	4.3	5.68333	2.16667	6.6	6.33333	7.83333	2.88333	NA	0
570	27	27	27_27	33.5499	-90.3232	5.62925	2.27808	1105.4	347.4	486.5	539.1	splitT	splitT	splitT		TRT				TRT	3	2015	28	42	62	67	75	108	132	148	165	179	191	207	NA	4.31667	9.36667	2.35	6.3	6.56667	4.3	5.68333	2.16667	6.6	6.33333	7.83333	2.88333	NA	0
571	27	29	27_29	33.5521	-90.3232	5.66095	2.29091	1065.2	291.1	521.1	643.5	splitT	splitT	splitT		TRT				TRT	3	2015	28	42	62	67	75	108	132	148	165	179	191	207	NA	4.31667	9.36667	2.35	6.3	6.56667	4.3	5.68333	2.16667	6.6	6.33333	7.83333	2.88333	NA	0
572	27	31	27_31	33.5532	-90.3232	5.9781	2.41925	1098.2	259.8	530.7	717.5	splitT	splitT	splitT		TRT				TRT	4	2015	28	42	62	67	75	108	132	148	165	179	191	207	NA	4.31667	9.36667	2.35	6.3	6.56667	4.3	5.68333	2.16667	6.6	6.33333	7.83333	2.88333	NA	0
573	27	32	27_32	33.5543	-90.3253	1.96914	0.796882	341.4	507.7	439.4	750.2	food	hybrid	splitF	sb	S	FD	H	SB	SFDHSB	4	2015	28	42	62	67	75	108	132	148	165	179	191	207	NA	4.31667	9.36667	2.35	6.3	6.56667	4.3	5.68333	2.16667	6.6	6.33333	7.83333	2.88333	NA	0
574	27	33	27_33	33.5543	-90.3232	6.16199	2.49367	1091.1	230.9	529.8	809.9	splitT	splitT	splitT		TRT				TRT	4	2015	28	42	62	67	75	108	132	148	165	179	191	207	NA	4.31667	9.36667	2.35	6.3	6.56667	4.3	5.68333	2.16667	6.6	6.33333	7.83333	2.88333	NA	0
575	27	34	27_34	33.5554	-90.3253	1.91907	0.776622	335.1	480.1	438.4	855.9	food	hybrid	splitF	sb	S	FD	H	SB	SFDHSB	4	2015	28	42	62	67	75	108	132	148	165	179	191	207	NA	4.31667	9.36667	2.35	6.3	6.56667	4.3	5.68333	2.16667	6.6	6.33333	7.83333	2.88333	NA	0
576	27	35	27_35	33.5554	-90.3232	5.98269	2.42111	1088.7	202.1	531.7	903.9	splitT	splitT	splitT		TRT				TRT	4	2015	28	42	62	67	75	108	132	148	165	179	191	207	NA	4.31667	9.36667	2.35	6.3	6.56667	4.3	5.68333	2.16667	6.6	6.33333	7.83333	2.88333	NA	0
577	27	37	27_37	33.5565	-90.3226	7.71847	3.12355	1471.9	31.2	528.5	1008.3	splitT	splitT	splitT		TRT				TRT	4	2015	28	42	62	67	75	108	132	148	165	179	191	207	NA	4.31667	9.36667	2.35	6.3	6.56667	4.3	5.68333	2.16667	6.6	6.33333	7.83333	2.88333	NA	0
578	27	39	27_39	33.5576	-90.3223	8.45162	3.42025	1338.7	28.5	511.3	1118.2	splitT	splitT	splitT		TRT				TRT	4	2015	28	42	62	67	75	108	132	148	165	179	191	207	NA	4.31667	9.36667	2.35	6.3	6.56667	4.3	5.68333	2.16667	6.6	6.33333	7.83333	2.88333	NA	0
579	27	40	27_40	33.5587	-90.3232	12.1056	4.89897	1109.9	27	377.7	1183.6	food	hybrid	levee	sb	L	FD	H	SB	LFDHSB	4	2015	28	42	62	67	75	108	132	148	165	179	191	207	NA	4.31667	9.36667	2.35	6.3	6.56667	4.3	5.68333	2.16667	6.6	6.33333	7.83333	2.88333	NA	1
580	27	42	27_42	33.5598	-90.3228	7.18565	2.90793	1229.1	31	289.6	1333.7	splitT	splitT	splitT		TRT				TRT	4	2015	28	42	62	67	75	108	132	148	165	179	191	207	NA	4.31667	9.36667	2.35	6.3	6.56667	4.3	5.68333	2.16667	6.6	6.33333	7.83333	2.88333	NA	0
581	27	43	27_43	33.5609	-90.3253	2.11747	0.85691	355.4	332.8	134.9	1410.8	food	hybrid	splitF	sb	S	FD	H	SB	SFDHSB	4	2015	28	42	62	67	75	108	132	148	165	179	191	207	NA	4.31667	9.36667	2.35	6.3	6.56667	4.3	5.68333	2.16667	6.6	6.33333	7.83333	2.88333	NA	0
582	27	44	27_44	33.5609	-90.323	6.74857	2.73105	1154.4	33.1	177.7	1442.6	splitT	splitT	splitT		TRT				TRT	4	2015	28	42	62	67	75	108	132	148	165	179	191	207	NA	4.31667	9.36667	2.35	6.3	6.56667	4.3	5.68333	2.16667	6.6	6.33333	7.83333	2.88333	NA	0
583	27	45	27_45	33.5619	-90.3237	8.77317	3.55038	905	26.9	37.5	1531.2	food	channel	levee	sb	L	FD	C	SB	LFDCSB	3	2015	28	42	62	67	75	108	132	148	165	179	191	207	NA	4.31667	9.36667	2.35	6.3	6.56667	4.3	5.68333	2.16667	6.6	6.33333	7.83333	2.88333	NA	0
584	27	46	27_46	33.5621	-90.3192	7.33762	2.96943	845.8	27.1	439.6	1722.5	food	channel	levee	mb	L	FD	C	MB	LFDCMB	2	2015	28	42	62	67	75	108	132	148	165	179	191	207	NA	4.31667	9.36667	2.35	6.3	6.56667	4.3	5.68333	2.16667	6.6	6.33333	7.83333	2.88333	NA	0
585	27	47	27_47	33.561	-90.319	9.40084	3.80438	856.9	31	479	1624.2	food	channel	levee	sb	L	FD	C	SB	LFDCSB	3	2015	28	42	62	67	75	108	132	148	165	179	191	207	NA	4.31667	9.36667	2.35	6.3	6.56667	4.3	5.68333	2.16667	6.6	6.33333	7.83333	2.88333	NA	0
586	27	48	27_48	33.5597	-90.3188	8.82686	3.5721	793.8	29.7	562.8	1529.4	food	channel	levee	sb	L	FD	C	SB	LFDCSB	3	2015	28	42	62	67	75	108	132	148	165	179	191	207	NA	4.31667	9.36667	2.35	6.3	6.56667	4.3	5.68333	2.16667	6.6	6.33333	7.83333	2.88333	NA	0
587	27	49	27_49	33.5584	-90.3187	8.53367	3.45345	752.4	27.2	663.7	1435	food	channel	levee	sb	L	FD	C	SB	LFDCSB	3	2015	28	42	62	67	75	108	132	148	165	179	191	207	NA	4.31667	9.36667	2.35	6.3	6.56667	4.3	5.68333	2.16667	6.6	6.33333	7.83333	2.88333	NA	0
588	27	50	27_50	33.5566	-90.3184	12.0701	4.88459	866	32.5	794.7	1304.9	food	channel	levee	mb	L	FD	C	MB	LFDCMB	3	2015	28	42	62	67	75	108	132	148	165	179	191	207	NA	4.31667	9.36667	2.35	6.3	6.56667	4.3	5.68333	2.16667	6.6	6.33333	7.83333	2.88333	NA	0
589	27	51	27_51	33.5552	-90.3205	9.38626	3.79848	788.5	23.8	812.9	1061.1	food	hybrid	levee	sb	L	FD	H	SB	LFDHSB	4	2015	28	42	62	67	75	108	132	148	165	179	191	207	NA	4.31667	9.36667	2.35	6.3	6.56667	4.3	5.68333	2.16667	6.6	6.33333	7.83333	2.88333	NA	0
590	27	52	27_52	33.5532	-90.3202	8.56162	3.46477	714.1	26.6	846	959.8	food	channel	levee	sb	L	FD	C	SB	LFDCSB	4	2015	28	42	62	67	75	108	132	148	165	179	191	207	NA	4.31667	9.36667	2.35	6.3	6.56667	4.3	5.68333	2.16667	6.6	6.33333	7.83333	2.88333	NA	0
591	27	53	27_53	33.5517	-90.32	8.56561	3.46638	739.8	27.2	826.3	893.6	food	channel	levee	sb	L	FD	C	SB	LFDCSB	4	2015	28	42	62	67	75	108	132	148	165	179	191	207	NA	4.31667	9.36667	2.35	6.3	6.56667	4.3	5.68333	2.16667	6.6	6.33333	7.83333	2.88333	NA	0
592	27	54	27_54	33.5503	-90.3198	9.11995	3.69071	798.5	24.4	729.9	846.5	food	hybrid	levee	sb	L	FD	H	SB	LFDHSB	4	2015	28	42	62	67	75	108	132	148	165	179	191	207	NA	4.31667	9.36667	2.35	6.3	6.56667	4.3	5.68333	2.16667	6.6	6.33333	7.83333	2.88333	NA	1
593	27	55	27_55	33.5485	-90.3208	9.27803	3.75468	768.4	189.2	567	787.7	food	channel	levee	mb	L	FD	C	MB	LFDCMB	4	2015	28	42	62	67	75	108	132	148	165	179	191	207	NA	4.31667	9.36667	2.35	6.3	6.56667	4.3	5.68333	2.16667	6.6	6.33333	7.83333	2.88333	NA	0
594	27	56	27_56	33.5485	-90.3189	9.77477	3.95571	775.7	23.9	535.4	975.4	food	channel	levee	mb	L	FD	C	MB	LFDCMB	4	2015	28	42	62	67	75	108	132	148	165	179	191	207	NA	4.31667	9.36667	2.35	6.3	6.56667	4.3	5.68333	2.16667	6.6	6.33333	7.83333	2.88333	NA	0
595	27	57	27_57	33.5501	-90.3166	9.63065	3.89739	766.5	31.2	530.1	1192.9	food	channel	levee	sb	L	FD	C	SB	LFDCSB	4	2015	28	42	62	67	75	108	132	148	165	179	191	207	NA	4.31667	9.36667	2.35	6.3	6.56667	4.3	5.68333	2.16667	6.6	6.33333	7.83333	2.88333	NA	1
596	27	58	27_58	33.5519	-90.3169	9.91719	4.01334	779.4	32.8	740.4	1196.7	food	channel	levee	sb	L	FD	C	SB	LFDCSB	4	2015	28	42	62	67	75	108	132	148	165	179	191	207	NA	4.31667	9.36667	2.35	6.3	6.56667	4.3	5.68333	2.16667	6.6	6.33333	7.83333	2.88333	NA	0
597	27	59	27_59	33.5539	-90.3176	12.69	5.13545	916.3	31.7	929.2	1220.9	food	channel	levee	sb	L	FD	C	SB	LFDCSB	4	2015	28	42	62	67	75	108	132	148	165	179	191	207	NA	4.31667	9.36667	2.35	6.3	6.56667	4.3	5.68333	2.16667	6.6	6.33333	7.83333	2.88333	NA	0
598	27	60	27_60	33.554	-90.3153	12.0015	4.85683	907.8	213.6	887.3	1440.3	food	hybrid	levee	sb	L	FD	H	SB	LFDHSB	3	2015	28	42	62	67	75	108	132	148	165	179	191	207	NA	4.31667	9.36667	2.35	6.3	6.56667	4.3	5.68333	2.16667	6.6	6.33333	7.83333	2.88333	NA	0
599	27	61	27_61	33.5543	-90.3136	6.93076	2.80478	738.5	411.2	887.7	1619.2	food	channel	levee	mb	L	FD	C	MB	LFDCMB	2	2015	28	42	62	67	75	108	132	148	165	179	191	207	NA	4.31667	9.36667	2.35	6.3	6.56667	4.3	5.68333	2.16667	6.6	6.33333	7.83333	2.88333	NA	0
600	27	62	27_62	33.5519	-90.3143	10.4175	4.2158	796.9	244.6	693.5	1406.1	food	channel	levee	sb	L	FD	C	SB	LFDCSB	3	2015	28	42	62	67	75	108	132	148	165	179	191	207	NA	4.31667	9.36667	2.35	6.3	6.56667	4.3	5.68333	2.16667	6.6	6.33333	7.83333	2.88333	NA	0
601	27	63	27_63	33.5501	-90.3142	11.5317	4.66673	830.7	224.2	470.7	1389.8	food	channel	levee	mb	L	FD	C	MB	LFDCMB	3	2015	28	42	62	67	75	108	132	148	165	179	191	207	NA	4.31667	9.36667	2.35	6.3	6.56667	4.3	5.68333	2.16667	6.6	6.33333	7.83333	2.88333	NA	0
602	28	1	28_1	33.4	-90.4667	13.1066	5.30406	1150.6	16.2	123	102.6	finger	channel	levee		L	f	C		LfC	2	2015	28	42	62	67	75	108	132	148	165	179	191	207	NA	6	3.23333	6.88333	6.86667	5.08333	5.65	4.45	9.23333	9.23333	2.33333	4.55	7.48333	NA	0
603	28	3	28_3	33.3963	-90.4663	7.59385	3.07312	681.4	24.5	22.6	390.5	finger	channel	levee		L	f	C		LfC	2	2015	28	42	62	67	75	108	132	148	165	179	191	207	NA	6	3.23333	6.88333	6.86667	5.08333	5.65	4.45	9.23333	9.23333	2.33333	4.55	7.48333	NA	0
604	28	4	28_4	33.3948	-90.4667	9.92076	4.01479	806.7	25.9	18.8	557.7	finger	channel	levee		L	f	C		LfC	3	2015	28	42	62	67	75	108	132	148	165	179	191	207	NA	6	3.23333	6.88333	6.86667	5.08333	5.65	4.45	9.23333	9.23333	2.33333	4.55	7.48333	NA	0
605	28	5	28_5	33.3934	-90.467	10.2299	4.1399	895.5	21.5	17.3	730.4	finger	channel	levee		L	f	C		LfC	3	2015	28	42	62	67	75	108	132	148	165	179	191	207	NA	6	3.23333	6.88333	6.86667	5.08333	5.65	4.45	9.23333	9.23333	2.33333	4.55	7.48333	NA	0
606	28	6	28_6	33.392	-90.4676	9.46421	3.83003	930.6	18	30	897.9	finger	channel	levee		L	f	C		LfC	2	2015	28	42	62	67	75	108	132	148	165	179	191	207	NA	6	3.23333	6.88333	6.86667	5.08333	5.65	4.45	9.23333	9.23333	2.33333	4.55	7.48333	NA	0
607	28	7	28_7	33.391	-90.4675	9.00885	3.64575	991.6	22.7	26	1011.2	finger	channel	levee		L	f	C		LfC	3	2015	28	42	62	67	75	108	132	148	165	179	191	207	NA	6	3.23333	6.88333	6.86667	5.08333	5.65	4.45	9.23333	9.23333	2.33333	4.55	7.48333	NA	0
608	28	8	28_8	33.3954	-90.4692	16.0196	6.48289	1184.7	16.8	252.9	496.2	finger	channel	levee		L	f	C		LfC	3	2015	28	42	62	67	75	108	132	148	165	179	191	207	NA	6	3.23333	6.88333	6.86667	5.08333	5.65	4.45	9.23333	9.23333	2.33333	4.55	7.48333	NA	0
609	28	9	28_9	33.3993	-90.4696	12.1045	4.89854	1085.9	161.2	10.8	426.6	finger	channel	levee		L	f	C		LfC	2	2015	28	42	62	67	75	108	132	148	165	179	191	207	NA	6	3.23333	6.88333	6.86667	5.08333	5.65	4.45	9.23333	9.23333	2.33333	4.55	7.48333	NA	0
610	28	10	28_10	33.3993	-90.4682	13.7275	5.5553	1142.1	40	47.3	292.5	finger	channel	levee		L	f	C		LfC	3	2015	28	42	62	67	75	108	132	148	165	179	191	207	NA	6	3.23333	6.88333	6.86667	5.08333	5.65	4.45	9.23333	9.23333	2.33333	4.55	7.48333	NA	0
611	28	11	28_11	33.3901	-90.4672	9.27948	3.75527	1065.3	21.9	30.3	1108.5	brood		levee		L	B			LB	2	2015	28	42	62	67	75	108	132	148	165	179	191	207	NA	6	3.23333	6.88333	6.86667	5.08333	5.65	4.45	9.23333	9.23333	2.33333	4.55	7.48333	NA	0
612	29	1	29_1	33.4104	-90.4739	7.67984	3.10792	714.8	428.6	6.6	776.2	finger	channel	levee		L	f	C		LfC	1	2015	28	42	62	67	75	108	132	148	165	179	191	207	NA	6.03333	3.23333	6.93333	6.93333	5	5.65	4.4	9.18333	9.16667	2.36667	4.51667	7.51667	NA	0
613	29	2	29_2	33.4171	-90.4726	9.73585	3.93996	913.1	141.1	10.3	60.3	finger	channel	levee		L	f	C		LfC	2	2015	28	42	62	67	75	108	132	148	165	179	191	207	NA	6.03333	3.23333	6.93333	6.93333	5	5.65	4.4	9.18333	9.16667	2.36667	4.51667	7.51667	NA	0
614	29	3	29_3	33.4182	-90.4768	10.0538	4.06864	950.7	23.5	137.6	438.3	finger	channel	levee		L	f	C		LfC	3	2015	28	42	62	67	75	108	132	148	165	179	191	207	NA	6.03333	3.23333	6.93333	6.93333	5	5.65	4.4	9.18333	9.16667	2.36667	4.51667	7.51667	NA	0
615	29	4	29_4	33.4171	-90.4769	10.7408	4.34667	968.9	28.1	28.1	438.9	finger	channel	levee		L	f	C		LfC	2	2015	28	42	62	67	75	108	132	148	165	179	191	207	NA	6.03333	3.23333	6.93333	6.93333	5	5.65	4.4	9.18333	9.16667	2.36667	4.51667	7.51667	NA	0
616	29	5	29_5	33.4147	-90.4768	11.7198	4.74284	995.1	30.8	14.7	519	brood		levee		L	B			LB	1	2015	28	42	62	67	75	108	132	148	165	179	191	207	NA	6.03333	3.23333	6.93333	6.93333	5	5.65	4.4	9.18333	9.16667	2.36667	4.51667	7.51667	NA	0
617	29	6	29_6	33.4135	-90.4768	11.936	4.83035	993.6	32.2	13.6	601.4	finger	channel	levee		L	f	C		LfC	2	2015	28	42	62	67	75	108	132	148	165	179	191	207	NA	6.03333	3.23333	6.93333	6.93333	5	5.65	4.4	9.18333	9.16667	2.36667	4.51667	7.51667	NA	0
618	29	7	29_7	33.4123	-90.4768	11.9515	4.83659	996	32	13.3	696.9	finger	channel	levee		L	f	C		LfC	1	2015	28	42	62	67	75	108	132	148	165	179	191	207	NA	6.03333	3.23333	6.93333	6.93333	5	5.65	4.4	9.18333	9.16667	2.36667	4.51667	7.51667	NA	0
619	29	8	29_8	33.4098	-90.4768	12.4745	5.04824	1008.3	23.8	12	925.5	finger	channel	levee		L	f	C		LfC	2	2015	28	42	62	67	75	108	132	148	165	179	191	207	NA	6.03333	3.23333	6.93333	6.93333	5	5.65	4.4	9.18333	9.16667	2.36667	4.51667	7.51667	NA	0
620	29	9	29_9	33.4086	-90.4773	8.49304	3.43701	799.1	24	11.7	1101.1	finger	channel	levee		L	f	C		LfC	2	2015	28	42	62	67	75	108	132	148	165	179	191	207	NA	6.03333	3.23333	6.93333	6.93333	5	5.65	4.4	9.18333	9.16667	2.36667	4.51667	7.51667	NA	0
621	29	10	29_10	33.4074	-90.477	10.7958	4.3689	914.2	22.4	14.1	1193.6	finger	channel	levee		L	f	C		LfC	1	2015	28	42	62	67	75	108	132	148	165	179	191	207	NA	6.03333	3.23333	6.93333	6.93333	5	5.65	4.4	9.18333	9.16667	2.36667	4.51667	7.51667	NA	0
622	29	21	29_21	33.4182	-90.4726	8.84516	3.57951	899.7	28.1	55.4	52.6	finger	channel	levee		L	f	C		LfC	3	2015	28	42	62	67	75	108	132	148	165	179	191	207	NA	6.03333	3.23333	6.93333	6.93333	5	5.65	4.4	9.18333	9.16667	2.36667	4.51667	7.51667	NA	0
623	31	1	31_1	33.3576	-90.5373	2.4463	0.989984	436.7	736.9	742.5	707.5	finger	channel	levee		L	f	C		LfC	2	2015	28	42	62	67	75	108	132	148	165	179	191	207	NA	6.4	3.75	7.28333	7.28333	4.51667	6.9	3.86667	8.73333	8.75	2.7	4.06667	7.85	NA	0
624	31	2	31_2	33.3576	-90.5365	2.49395	1.00927	446	669.1	797.2	640	finger	channel	levee		L	f	C		LfC	3	2015	28	42	62	67	75	108	132	148	165	179	191	207	NA	6.4	3.75	7.28333	7.28333	4.51667	6.9	3.86667	8.73333	8.75	2.7	4.06667	7.85	NA	0
625	31	3	31_3	33.3576	-90.5358	2.4705	0.999776	444.9	601.3	854.3	571.8	finger	channel	levee		L	f	C		LfC	3	2015	28	42	62	67	75	108	132	148	165	179	191	207	NA	6.4	3.75	7.28333	7.28333	4.51667	6.9	3.86667	8.73333	8.75	2.7	4.06667	7.85	NA	1
626	31	4	31_4	33.3576	-90.5351	2.63218	1.0652	457.2	533.2	913.5	503.7	finger	channel	levee		L	f	C		LfC	3	2015	28	42	62	67	75	108	132	148	165	179	191	207	NA	6.4	3.75	7.28333	7.28333	4.51667	6.9	3.86667	8.73333	8.75	2.7	4.06667	7.85	NA	0
627	31	5	31_5	33.3559	-90.5373	2.34609	0.949428	434.9	766.2	849.8	727.4	finger	channel	levee		L	f	C		LfC	3	2015	28	42	62	67	75	108	132	148	165	179	191	207	NA	6.4	3.75	7.28333	7.28333	4.51667	6.9	3.86667	8.73333	8.75	2.7	4.06667	7.85	NA	0
628	31	6	31_6	33.3559	-90.5365	2.55441	1.03373	452.6	699.8	905.5	660.3	finger	channel	levee		L	f	C		LfC	4	2015	28	42	62	67	75	108	132	148	165	179	191	207	NA	6.4	3.75	7.28333	7.28333	4.51667	6.9	3.86667	8.73333	8.75	2.7	4.06667	7.85	NA	0
629	31	7	31_7	33.3559	-90.5355	5.1214	2.07256	562	576.1	961.6	534.4	finger	channel	levee		L	f	C		LfC	4	2015	28	42	62	67	75	108	132	148	165	179	191	207	NA	6.4	3.75	7.28333	7.28333	4.51667	6.9	3.86667	8.73333	8.75	2.7	4.06667	7.85	NA	0
630	31	8	31_8	33.354	-90.5373	2.38174	0.963858	445.1	847.7	893.7	801.8	finger	channel	levee		L	f	C		LfC	3	2015	28	42	62	67	75	108	132	148	165	179	191	207	NA	6.4	3.75	7.28333	7.28333	4.51667	6.9	3.86667	8.73333	8.75	2.7	4.06667	7.85	NA	0
631	31	9	31_9	33.354	-90.5366	2.35298	0.952218	438.9	791.2	958.8	744.2	finger	channel	levee		L	f	C		LfC	4	2015	28	42	62	67	75	108	132	148	165	179	191	207	NA	6.4	3.75	7.28333	7.28333	4.51667	6.9	3.86667	8.73333	8.75	2.7	4.06667	7.85	NA	0
632	31	10	31_10	33.354	-90.5355	5.44473	2.20341	587.1	679.9	1025.6	630.9	finger	channel	levee		L	f	C		LfC	4	2015	28	42	62	67	75	108	132	148	165	179	191	207	NA	6.4	3.75	7.28333	7.28333	4.51667	6.9	3.86667	8.73333	8.75	2.7	4.06667	7.85	NA	0
633	31	11	31_11	33.3523	-90.5369	4.37754	1.77153	525.8	838.4	912.4	861.6	finger	channel	levee		L	f	C		LfC	3	2015	28	42	62	67	75	108	132	148	165	179	191	207	NA	6.4	3.75	7.28333	7.28333	4.51667	6.9	3.86667	8.73333	8.75	2.7	4.06667	7.85	NA	0
634	31	12	31_12	33.3523	-90.5355	4.64973	1.88168	544.6	815.6	1039.6	764	finger	channel	levee		L	f	C		LfC	4	2015	28	42	62	67	75	108	132	148	165	179	191	207	NA	6.4	3.75	7.28333	7.28333	4.51667	6.9	3.86667	8.73333	8.75	2.7	4.06667	7.85	NA	0
635	31	13	31_13	33.3504	-90.5365	8.22451	3.32834	701.3	617.3	791.1	961	finger	channel	levee		L	f	C		LfC	3	2015	28	42	62	67	75	108	132	148	165	179	191	207	NA	6.4	3.75	7.28333	7.28333	4.51667	6.9	3.86667	8.73333	8.75	2.7	4.06667	7.85	NA	NA
636	31	14	31_14	33.3487	-90.5365	8.32792	3.37019	711	426.2	649.3	1118.8	finger	channel	levee		L	f	C		LfC	3	2015	28	42	62	67	75	108	132	148	165	179	191	207	NA	6.4	3.75	7.28333	7.28333	4.51667	6.9	3.86667	8.73333	8.75	2.7	4.06667	7.85	NA	0
637	31	15	31_15	33.3467	-90.5366	8.27842	3.35016	708.5	213.5	531	1307.8	finger	channel	levee		L	f	C		LfC	3	2015	28	42	62	67	75	108	132	148	165	179	191	207	NA	6.4	3.75	7.28333	7.28333	4.51667	6.9	3.86667	8.73333	8.75	2.7	4.06667	7.85	NA	0
638	31	16	31_16	33.3451	-90.5366	8.17519	3.30838	705	28.7	479	1477.2	finger	channel	levee		L	f	C		LfC	2	2015	28	42	62	67	75	108	132	148	165	179	191	207	NA	6.4	3.75	7.28333	7.28333	4.51667	6.9	3.86667	8.73333	8.75	2.7	4.06667	7.85	NA	0
639	31	17	31_17	33.3451	-90.5346	6.77403	2.74135	678.4	29.7	674.1	1413.7	finger	channel	levee		L	f	C		LfC	3	2015	28	42	62	67	75	108	132	148	165	179	191	207	NA	6.4	3.75	7.28333	7.28333	4.51667	6.9	3.86667	8.73333	8.75	2.7	4.06667	7.85	NA	0
640	31	18	31_18	33.3467	-90.5345	7.99999	3.23748	696.4	215.7	715.8	1237.1	finger	channel	levee		L	f	C		LfC	4	2015	28	42	62	67	75	108	132	148	165	179	191	207	NA	6.4	3.75	7.28333	7.28333	4.51667	6.9	3.86667	8.73333	8.75	2.7	4.06667	7.85	NA	0
641	31	19	31_19	33.3486	-90.5344	8.19477	3.31631	702.2	427.1	808.3	1033.1	finger	channel	levee		L	f	C		LfC	4	2015	28	42	62	67	75	108	132	148	165	179	191	207	NA	6.4	3.75	7.28333	7.28333	4.51667	6.9	3.86667	8.73333	8.75	2.7	4.06667	7.85	NA	0
642	31	20	31_20	33.3504	-90.5344	8.05068	3.25799	691.6	617.6	928.2	860.1	finger	channel	levee		L	f	C		LfC	4	2015	28	42	62	67	75	108	132	148	165	179	191	207	NA	6.4	3.75	7.28333	7.28333	4.51667	6.9	3.86667	8.73333	8.75	2.7	4.06667	7.85	NA	NA
643	31	21	31_21	33.3523	-90.5341	5.26736	2.13162	575.6	728.6	1117.5	676.5	finger	channel	levee		L	f	C		LfC	4	2015	28	42	62	67	75	108	132	148	165	179	191	207	NA	6.4	3.75	7.28333	7.28333	4.51667	6.9	3.86667	8.73333	8.75	2.7	4.06667	7.85	NA	0
644	31	22	31_22	33.354	-90.5341	5.37627	2.1757	577.4	580.2	1158.3	529.1	finger	channel	levee		L	f	C		LfC	4	2015	28	42	62	67	75	108	132	148	165	179	191	207	NA	6.4	3.75	7.28333	7.28333	4.51667	6.9	3.86667	8.73333	8.75	2.7	4.06667	7.85	NA	0
645	31	23	31_23	33.3559	-90.534	5.14873	2.08362	565.5	454.4	1071.6	409.9	finger	channel	levee		L	f	C		LfC	4	2015	28	42	62	67	75	108	132	148	165	179	191	207	NA	6.4	3.75	7.28333	7.28333	4.51667	6.9	3.86667	8.73333	8.75	2.7	4.06667	7.85	NA	0
646	31	24	31_24	33.3576	-90.5344	2.47126	1.00008	447.4	468	974.4	438.8	finger	channel	levee		L	f	C		LfC	3	2015	28	42	62	67	75	108	132	148	165	179	191	207	NA	6.4	3.75	7.28333	7.28333	4.51667	6.9	3.86667	8.73333	8.75	2.7	4.06667	7.85	NA	0
647	31	25	31_25	33.3576	-90.5337	2.58559	1.04635	454.8	401.2	1035.2	372.2	finger	channel	levee		L	f	C		LfC	3	2015	28	42	62	67	75	108	132	148	165	179	191	207	NA	6.4	3.75	7.28333	7.28333	4.51667	6.9	3.86667	8.73333	8.75	2.7	4.06667	7.85	NA	0
648	31	26	31_26	33.3576	-90.5326	5.52232	2.2348	589.2	269.6	1095.7	240.4	finger	channel	levee		L	f	C		LfC	3	2015	28	42	62	67	75	108	132	148	165	179	191	207	NA	6.4	3.75	7.28333	7.28333	4.51667	6.9	3.86667	8.73333	8.75	2.7	4.06667	7.85	NA	0
649	31	28	31_28	33.3576	-90.5315	2.42691	0.982135	446.5	204.8	1081.7	174.9	finger	channel	levee		L	f	C		LfC	2	2015	28	42	62	67	75	108	132	148	165	179	191	207	NA	6.4	3.75	7.28333	7.28333	4.51667	6.9	3.86667	8.73333	8.75	2.7	4.06667	7.85	NA	0
650	31	29	31_29	33.3559	-90.5326	5.24328	2.12188	570.6	339.9	1183	291.3	finger	channel	levee		L	f	C		LfC	4	2015	28	42	62	67	75	108	132	148	165	179	191	207	NA	6.4	3.75	7.28333	7.28333	4.51667	6.9	3.86667	8.73333	8.75	2.7	4.06667	7.85	NA	0
651	31	30	31_30	33.3559	-90.5315	2.55699	1.03478	452.3	290	1161.8	239.3	finger	channel	levee		L	f	C		LfC	4	2015	28	42	62	67	75	108	132	148	165	179	191	207	NA	6.4	3.75	7.28333	7.28333	4.51667	6.9	3.86667	8.73333	8.75	2.7	4.06667	7.85	NA	0
652	31	31	31_31	33.354	-90.5323	8.25822	3.34198	712.4	463.7	1278.7	412	finger	channel	levee		L	f	C		LfC	4	2015	28	42	62	67	75	108	132	148	165	179	191	207	NA	6.4	3.75	7.28333	7.28333	4.51667	6.9	3.86667	8.73333	8.75	2.7	4.06667	7.85	NA	0
653	31	32	31_32	33.3523	-90.5323	8.32849	3.37042	712.6	637.1	1211.5	586.7	finger	channel	levee		L	f	C		LfC	4	2015	28	42	62	67	75	108	132	148	165	179	191	207	NA	6.4	3.75	7.28333	7.28333	4.51667	6.9	3.86667	8.73333	8.75	2.7	4.06667	7.85	NA	0
654	31	33	31_33	33.3503	-90.5323	8.23234	3.33151	706.2	616.4	1077.8	792	finger	channel	levee		L	f	C		LfC	4	2015	28	42	62	67	75	108	132	148	165	179	191	207	NA	6.4	3.75	7.28333	7.28333	4.51667	6.9	3.86667	8.73333	8.75	2.7	4.06667	7.85	NA	0
655	31	34	31_34	33.3486	-90.5323	8.20514	3.3205	705.1	426.1	979.8	977.2	finger	channel	levee		L	f	C		LfC	4	2015	28	42	62	67	75	108	132	148	165	179	191	207	NA	6.4	3.75	7.28333	7.28333	4.51667	6.9	3.86667	8.73333	8.75	2.7	4.06667	7.85	NA	NA
656	31	35	31_35	33.3467	-90.5323	8.0389	3.25323	698	214.2	902.5	1190.3	finger	channel	levee		L	f	C		LfC	4	2015	28	42	62	67	75	108	132	148	165	179	191	207	NA	6.4	3.75	7.28333	7.28333	4.51667	6.9	3.86667	8.73333	8.75	2.7	4.06667	7.85	NA	0
657	31	36	31_36	33.3451	-90.5323	7.03083	2.84527	699.4	39.2	878.9	1372.7	finger	channel	levee		L	f	C		LfC	3	2015	28	42	62	67	75	108	132	148	165	179	191	207	NA	6.4	3.75	7.28333	7.28333	4.51667	6.9	3.86667	8.73333	8.75	2.7	4.06667	7.85	NA	0
658	31	37	31_37	33.345	-90.5303	8.08829	3.27321	701.4	98.8	919.3	1360.2	finger	channel	levee		L	f	C		LfC	3	2015	28	42	62	67	75	108	132	148	165	179	191	207	NA	6.4	3.75	7.28333	7.28333	4.51667	6.9	3.86667	8.73333	8.75	2.7	4.06667	7.85	NA	0
659	31	38	31_38	33.3467	-90.5302	8.60805	3.48356	709.2	261.4	999.9	1161.7	finger	channel	levee		L	f	C		LfC	4	2015	28	42	62	67	75	108	132	148	165	179	191	207	NA	6.4	3.75	7.28333	7.28333	4.51667	6.9	3.86667	8.73333	8.75	2.7	4.06667	7.85	NA	NA
660	31	39	31_39	33.3486	-90.5302	8.55804	3.46332	711.6	458.3	1132.3	958.8	finger	channel	levee		L	f	C		LfC	4	2015	28	42	62	67	75	108	132	148	165	179	191	207	NA	6.4	3.75	7.28333	7.28333	4.51667	6.9	3.86667	8.73333	8.75	2.7	4.06667	7.85	NA	NA
661	31	40	31_40	33.3503	-90.5302	7.88345	3.19032	693.3	644.3	1245	770.5	finger	channel	levee		L	f	C		LfC	4	2015	28	42	62	67	75	108	132	148	165	179	191	207	NA	6.4	3.75	7.28333	7.28333	4.51667	6.9	3.86667	8.73333	8.75	2.7	4.06667	7.85	NA	NA
662	31	41	31_41	33.3522	-90.5302	6.80084	2.7522	641.7	617	1284.1	572.6	finger	channel	levee		L	f	C		LfC	4	2015	28	42	62	67	75	108	132	148	165	179	191	207	NA	6.4	3.75	7.28333	7.28333	4.51667	6.9	3.86667	8.73333	8.75	2.7	4.06667	7.85	NA	0
663	31	42	31_42	33.3536	-90.5301	3.54109	1.43303	499.2	501.8	1196.3	457.6	finger	channel	levee		L	f	C		LfC	4	2015	28	42	62	67	75	108	132	148	165	179	191	207	NA	6.4	3.75	7.28333	7.28333	4.51667	6.9	3.86667	8.73333	8.75	2.7	4.06667	7.85	NA	0
664	31	43	31_43	33.3544	-90.5301	3.73254	1.5105	517.5	412.2	1128.9	368.2	finger	channel	levee		L	f	C		LfC	4	2015	28	42	62	67	75	108	132	148	165	179	191	207	NA	6.4	3.75	7.28333	7.28333	4.51667	6.9	3.86667	8.73333	8.75	2.7	4.06667	7.85	NA	0
665	31	44	31_44	33.3555	-90.5301	3.55767	1.43974	493.3	294.2	1056	248.6	finger	channel	levee		L	f	C		LfC	4	2015	28	42	62	67	75	108	132	148	165	179	191	207	NA	6.4	3.75	7.28333	7.28333	4.51667	6.9	3.86667	8.73333	8.75	2.7	4.06667	7.85	NA	0
666	31	45	31_45	33.3564	-90.5305	2.55291	1.03312	388.5	203.7	1043.9	152.6	finger	channel	levee		L	f	C		LfC	2	2015	28	42	62	67	75	108	132	148	165	179	191	207	NA	6.4	3.75	7.28333	7.28333	4.51667	6.9	3.86667	8.73333	8.75	2.7	4.06667	7.85	NA	0
667	31	49	31_49	33.3563	-90.528	3.68331	1.49058	499.7	188.1	839.6	152.4	finger	channel	levee		L	f	C		LfC	2	2015	28	42	62	67	75	108	132	148	165	179	191	207	NA	6.4	3.75	7.28333	7.28333	4.51667	6.9	3.86667	8.73333	8.75	2.7	4.06667	7.85	NA	0
668	31	50	31_50	33.3554	-90.528	3.54145	1.43317	497.7	291.4	909.4	255.4	finger	channel	levee		L	f	C		LfC	4	2015	28	42	62	67	75	108	132	148	165	179	191	207	NA	6.4	3.75	7.28333	7.28333	4.51667	6.9	3.86667	8.73333	8.75	2.7	4.06667	7.85	NA	0
669	31	51	31_51	33.3544	-90.5281	3.48795	1.41152	494.5	410.5	1004.6	371.9	finger	channel	levee		L	f	C		LfC	4	2015	28	42	62	67	75	108	132	148	165	179	191	207	NA	6.4	3.75	7.28333	7.28333	4.51667	6.9	3.86667	8.73333	8.75	2.7	4.06667	7.85	NA	0
670	31	52	31_52	33.3536	-90.5281	3.38059	1.36808	486.2	500.9	1076.5	460.5	finger	channel	levee		L	f	C		LfC	4	2015	28	42	62	67	75	108	132	148	165	179	191	207	NA	6.4	3.75	7.28333	7.28333	4.51667	6.9	3.86667	8.73333	8.75	2.7	4.06667	7.85	NA	0
671	31	53	31_53	33.3526	-90.528	3.43251	1.38909	500.3	611.9	1162.3	571	finger	channel	levee		L	f	C		LfC	4	2015	28	42	62	67	75	108	132	148	165	179	191	207	NA	6.4	3.75	7.28333	7.28333	4.51667	6.9	3.86667	8.73333	8.75	2.7	4.06667	7.85	NA	0
672	31	54	31_54	33.3518	-90.528	3.54108	1.43302	505.4	698.7	1236.7	657.7	finger	channel	levee		L	f	C		LfC	4	2015	28	42	62	67	75	108	132	148	165	179	191	207	NA	6.4	3.75	7.28333	7.28333	4.51667	6.9	3.86667	8.73333	8.75	2.7	4.06667	7.85	NA	0
673	31	55	31_55	33.3503	-90.528	8.16721	3.30515	707.6	715.4	1124.9	768.6	finger	channel	levee		L	f	C		LfC	4	2015	28	42	62	67	75	108	132	148	165	179	191	207	NA	6.4	3.75	7.28333	7.28333	4.51667	6.9	3.86667	8.73333	8.75	2.7	4.06667	7.85	NA	NA
674	31	56	31_56	33.3486	-90.5281	7.88929	3.19268	683	545.6	988.3	963.5	finger	channel	levee		L	f	C		LfC	4	2015	28	42	62	67	75	108	132	148	165	179	191	207	NA	6.4	3.75	7.28333	7.28333	4.51667	6.9	3.86667	8.73333	8.75	2.7	4.06667	7.85	NA	NA
675	31	57	31_57	33.3467	-90.5281	8.1248	3.28799	690.9	359.8	843.7	1164.7	finger	channel	levee		L	f	C		LfC	4	2015	28	42	62	67	75	108	132	148	165	179	191	207	NA	6.4	3.75	7.28333	7.28333	4.51667	6.9	3.86667	8.73333	8.75	2.7	4.06667	7.85	NA	0
676	31	58	31_58	33.345	-90.5282	8.18114	3.31079	706.2	195.8	739.7	1360.7	finger	channel	levee		L	f	C		LfC	3	2015	28	42	62	67	75	108	132	148	165	179	191	207	NA	6.4	3.75	7.28333	7.28333	4.51667	6.9	3.86667	8.73333	8.75	2.7	4.06667	7.85	NA	0
677	31	59	31_59	33.345	-90.526	8.17079	3.3066	705.6	318.1	571.3	1380.8	finger	channel	levee		L	f	C		LfC	3	2015	28	42	62	67	75	108	132	148	165	179	191	207	NA	6.4	3.75	7.28333	7.28333	4.51667	6.9	3.86667	8.73333	8.75	2.7	4.06667	7.85	NA	0
678	31	60	31_60	33.3466	-90.526	7.82676	3.16738	687	461.9	696.2	1200.1	finger	channel	levee		L	f	C		LfC	4	2015	28	42	62	67	75	108	132	148	165	179	191	207	NA	6.4	3.75	7.28333	7.28333	4.51667	6.9	3.86667	8.73333	8.75	2.7	4.06667	7.85	NA	0
679	31	61	31_61	33.3486	-90.526	8.20252	3.31944	702.9	642.1	858.3	987	finger	channel	levee		L	f	C		LfC	4	2015	28	42	62	67	75	108	132	148	165	179	191	207	NA	6.4	3.75	7.28333	7.28333	4.51667	6.9	3.86667	8.73333	8.75	2.7	4.06667	7.85	NA	0
680	31	62	31_62	33.3503	-90.526	8.22336	3.32788	706.9	805.1	1017.6	804.3	finger	channel	levee		L	f	C		LfC	4	2015	28	42	62	67	75	108	132	148	165	179	191	207	NA	6.4	3.75	7.28333	7.28333	4.51667	6.9	3.86667	8.73333	8.75	2.7	4.06667	7.85	NA	NA
681	31	63	31_63	33.3522	-90.5266	2.43573	0.985705	444.1	598.3	1117.4	608.3	finger	channel	levee		L	f	C		LfC	4	2015	28	42	62	67	75	108	132	148	165	179	191	207	NA	6.4	3.75	7.28333	7.28333	4.51667	6.9	3.86667	8.73333	8.75	2.7	4.06667	7.85	NA	0
682	31	64	31_64	33.3522	-90.5256	5.46862	2.21307	584.9	597.7	1057.3	636.3	finger	channel	levee		L	f	C		LfC	4	2015	28	42	62	67	75	108	132	148	165	179	191	207	NA	6.4	3.75	7.28333	7.28333	4.51667	6.9	3.86667	8.73333	8.75	2.7	4.06667	7.85	NA	0
683	31	65	31_65	33.3539	-90.5266	2.00111	0.809822	426.1	411.2	957.9	446.9	finger	channel	levee		L	f	C		LfC	4	2015	28	42	62	67	75	108	132	148	165	179	191	207	NA	6.4	3.75	7.28333	7.28333	4.51667	6.9	3.86667	8.73333	8.75	2.7	4.06667	7.85	NA	0
684	31	66	31_66	33.3539	-90.5255	5.45586	2.20791	584.1	410.5	889.7	478.5	finger	channel	levee		L	f	C		LfC	4	2015	28	42	62	67	75	108	132	148	165	179	191	207	NA	6.4	3.75	7.28333	7.28333	4.51667	6.9	3.86667	8.73333	8.75	2.7	4.06667	7.85	NA	0
685	31	67	31_67	33.3558	-90.5259	8.11831	3.28536	705.3	198	708.6	285.7	finger	channel	levee		L	f	C		LfC	4	2015	28	42	62	67	75	108	132	148	165	179	191	207	NA	6.4	3.75	7.28333	7.28333	4.51667	6.9	3.86667	8.73333	8.75	2.7	4.06667	7.85	NA	0
686	31	68	31_68	33.3575	-90.5258	8.27085	3.3471	710.3	9.4	568.6	230.8	finger	channel	levee		L	f	C		LfC	2	2015	28	42	62	67	75	108	132	148	165	179	191	207	NA	6.4	3.75	7.28333	7.28333	4.51667	6.9	3.86667	8.73333	8.75	2.7	4.06667	7.85	NA	0
687	31	69	31_69	33.3575	-90.5241	5.46087	2.20994	585.4	8.8	475.3	428.9	finger	channel	levee		L	f	C		LfC	3	2015	28	42	62	67	75	108	132	148	165	179	191	207	NA	6.4	3.75	7.28333	7.28333	4.51667	6.9	3.86667	8.73333	8.75	2.7	4.06667	7.85	NA	1
688	31	70	31_70	33.3575	-90.5226	5.55937	2.2498	591.9	5.7	409.3	560.4	finger	channel	levee		L	f	C		LfC	3	2015	28	42	62	67	75	108	132	148	165	179	191	207	NA	6.4	3.75	7.28333	7.28333	4.51667	6.9	3.86667	8.73333	8.75	2.7	4.06667	7.85	NA	0
689	31	71	31_71	33.3558	-90.5241	5.56935	2.25384	590.9	196	637.9	459	finger	channel	levee		L	f	C		LfC	4	2015	28	42	62	67	75	108	132	148	165	179	191	207	NA	6.4	3.75	7.28333	7.28333	4.51667	6.9	3.86667	8.73333	8.75	2.7	4.06667	7.85	NA	0
690	31	72	31_72	33.3558	-90.5226	5.58882	2.26172	588.7	193.9	588.7	590.4	finger	channel	levee		L	f	C		LfC	4	2015	28	42	62	67	75	108	132	148	165	179	191	207	NA	6.4	3.75	7.28333	7.28333	4.51667	6.9	3.86667	8.73333	8.75	2.7	4.06667	7.85	NA	0
691	31	73	31_73	33.3539	-90.5241	5.48259	2.21872	581	410.5	835	572.6	finger	channel	levee		L	f	C		LfC	4	2015	28	42	62	67	75	108	132	148	165	179	191	207	NA	6.4	3.75	7.28333	7.28333	4.51667	6.9	3.86667	8.73333	8.75	2.7	4.06667	7.85	NA	0
692	31	74	31_74	33.3538	-90.5227	5.23246	2.1175	569.2	412	800.9	680.3	finger	channel	levee		L	f	C		LfC	4	2015	28	42	62	67	75	108	132	148	165	179	191	207	NA	6.4	3.75	7.28333	7.28333	4.51667	6.9	3.86667	8.73333	8.75	2.7	4.06667	7.85	NA	0
693	31	75	31_75	33.3522	-90.5241	5.40438	2.18708	579.7	597.3	1013.4	706.5	finger	channel	levee		L	f	C		LfC	4	2015	28	42	62	67	75	108	132	148	165	179	191	207	NA	6.4	3.75	7.28333	7.28333	4.51667	6.9	3.86667	8.73333	8.75	2.7	4.06667	7.85	NA	0
694	31	76	31_76	33.3522	-90.5227	5.46192	2.21036	584.9	595.5	980.8	795.1	finger	channel	levee		L	f	C		LfC	4	2015	28	42	62	67	75	108	132	148	165	179	191	207	NA	6.4	3.75	7.28333	7.28333	4.51667	6.9	3.86667	8.73333	8.75	2.7	4.06667	7.85	NA	0
695	31	77	31_77	33.3503	-90.5239	8.34014	3.37514	712.8	807.4	932	883.1	finger	channel	levee		L	f	C		LfC	4	2015	28	42	62	67	75	108	132	148	165	179	191	207	NA	6.4	3.75	7.28333	7.28333	4.51667	6.9	3.86667	8.73333	8.75	2.7	4.06667	7.85	NA	0
696	31	78	31_78	33.3485	-90.5239	8.16036	3.30238	701.4	748.1	758.9	1053.7	finger	channel	levee		L	f	C		LfC	4	2015	28	42	62	67	75	108	132	148	165	179	191	207	NA	6.4	3.75	7.28333	7.28333	4.51667	6.9	3.86667	8.73333	8.75	2.7	4.06667	7.85	NA	0
697	31	79	31_79	33.3466	-90.5239	7.92904	3.20877	693.9	589.1	569.8	1253.8	finger	channel	levee		L	f	C		LfC	4	2015	28	42	62	67	75	108	132	148	165	179	191	207	NA	6.4	3.75	7.28333	7.28333	4.51667	6.9	3.86667	8.73333	8.75	2.7	4.06667	7.85	NA	0
698	31	80	31_80	33.3449	-90.524	7.71237	3.12108	686.2	474.5	425.1	1431.5	finger	channel	levee		L	f	C		LfC	3	2015	28	42	62	67	75	108	132	148	165	179	191	207	NA	6.4	3.75	7.28333	7.28333	4.51667	6.9	3.86667	8.73333	8.75	2.7	4.06667	7.85	NA	0
699	31	81	31_81	33.3449	-90.5219	8.27582	3.34911	705	618.2	315	1500.3	finger	channel	levee		L	f	C		LfC	2	2015	28	42	62	67	75	108	132	148	165	179	191	207	NA	6.4	3.75	7.28333	7.28333	4.51667	6.9	3.86667	8.73333	8.75	2.7	4.06667	7.85	NA	1
700	31	82	31_82	33.3466	-90.5218	7.73752	3.13126	682.5	739.7	488.7	1336	finger	channel	levee		L	f	C		LfC	3	2015	28	42	62	67	75	108	132	148	165	179	191	207	NA	6.4	3.75	7.28333	7.28333	4.51667	6.9	3.86667	8.73333	8.75	2.7	4.06667	7.85	NA	0
701	31	83	31_83	33.3485	-90.5218	8.39201	3.39613	712.9	877.4	680.4	1145.9	finger	channel	levee		L	f	C		LfC	3	2015	28	42	62	67	75	108	132	148	165	179	191	207	NA	6.4	3.75	7.28333	7.28333	4.51667	6.9	3.86667	8.73333	8.75	2.7	4.06667	7.85	NA	0
702	31	84	31_84	33.3502	-90.5218	8.18131	3.31086	704.6	807.5	861.2	994	finger	channel	levee		L	f	C		LfC	3	2015	28	42	62	67	75	108	132	148	165	179	191	207	NA	6.4	3.75	7.28333	7.28333	4.51667	6.9	3.86667	8.73333	8.75	2.7	4.06667	7.85	NA	0
703	31	85	31_85	33.3522	-90.5213	5.47621	2.21614	581.9	594.4	917.2	895.1	finger	channel	levee		L	f	C		LfC	3	2015	28	42	62	67	75	108	132	148	165	179	191	207	NA	6.4	3.75	7.28333	7.28333	4.51667	6.9	3.86667	8.73333	8.75	2.7	4.06667	7.85	NA	0
704	31	86	31_86	33.3538	-90.5213	5.42643	2.196	576.6	408.8	784.7	790.1	finger	channel	levee		L	f	C		LfC	3	2015	28	42	62	67	75	108	132	148	165	179	191	207	NA	6.4	3.75	7.28333	7.28333	4.51667	6.9	3.86667	8.73333	8.75	2.7	4.06667	7.85	NA	0
705	31	87	31_87	33.3558	-90.5212	5.54805	2.24521	588.1	194.1	569.3	715	finger	channel	levee		L	f	C		LfC	3	2015	28	42	62	67	75	108	132	148	165	179	191	207	NA	6.4	3.75	7.28333	7.28333	4.51667	6.9	3.86667	8.73333	8.75	2.7	4.06667	7.85	NA	0
706	31	88	31_88	33.3575	-90.5212	5.57687	2.25688	589.1	5.1	379.9	694.6	finger	channel	levee		L	f	C		LfC	2	2015	28	42	62	67	75	108	132	148	165	179	191	207	NA	6.4	3.75	7.28333	7.28333	4.51667	6.9	3.86667	8.73333	8.75	2.7	4.06667	7.85	NA	0
707	32	1	32_1	33.3146	-90.3465	11.5598	4.67807	969.6	28.4	202.5	836	food	hybrid	levee	sb	L	FD	H	SB	LFDHSB	3	2015	28	42	62	67	75	108	132	148	165	179	191	207	NA	6.83333	4.13333	7.63333	7.71667	4.05	7.26667	3.41667	7.56667	8.35	3.16667	3.71667	8.35	NA	0
708	32	2	32_2	33.3134	-90.3465	10.2442	4.14569	931	32.3	265.1	759.1	finger	hybrid	levee		L	f	H		LfH	4	2015	28	42	62	67	75	108	132	148	165	179	191	207	NA	6.83333	4.13333	7.63333	7.71667	4.05	7.26667	3.41667	7.56667	8.35	3.16667	3.71667	8.35	NA	0
709	32	3	32_3	33.3122	-90.3465	10.565	4.2755	956.7	23.5	184.4	685.5	food	hybrid	levee	sb	L	FD	H	SB	LFDHSB	4	2015	28	42	62	67	75	108	132	148	165	179	191	207	NA	6.83333	4.13333	7.63333	7.71667	4.05	7.26667	3.41667	7.56667	8.35	3.16667	3.71667	8.35	NA	0
710	32	4	32_4	33.3104	-90.348	5.81707	2.35409	704.4	26.3	148.4	625.6	food	hybrid	levee	sb	L	FD	H	SB	LFDHSB	4	2015	28	42	62	67	75	108	132	148	165	179	191	207	NA	6.83333	4.13333	7.63333	7.71667	4.05	7.26667	3.41667	7.56667	8.35	3.16667	3.71667	8.35	NA	0
711	32	5	32_5	33.3109	-90.3465	6.45965	2.61413	762.1	30.1	147.1	722.2	food	hybrid	levee	sb	L	FD	H	SB	LFDHSB	4	2015	28	42	62	67	75	108	132	148	165	179	191	207	NA	6.83333	4.13333	7.63333	7.71667	4.05	7.26667	3.41667	7.56667	8.35	3.16667	3.71667	8.35	NA	1
712	32	6	32_6	33.3088	-90.3468	6.72934	2.72327	901.6	35.6	6.9	630.4	food	hybrid	levee	sb	L	FD	H	SB	LFDHSB	1	2015	28	42	62	67	75	108	132	148	165	179	191	207	NA	6.83333	4.13333	7.63333	7.71667	4.05	7.26667	3.41667	7.56667	8.35	3.16667	3.71667	8.35	NA	0
713	32	7	32_7	33.3109	-90.3429	7.59862	3.07505	887.8	32.5	5.9	966.4	food	hybrid	levee	sb	L	FD	H	SB	LFDHSB	2	2015	28	42	62	67	75	108	132	148	165	179	191	207	NA	6.83333	4.13333	7.63333	7.71667	4.05	7.26667	3.41667	7.56667	8.35	3.16667	3.71667	8.35	NA	1
714	32	8	32_8	33.3123	-90.3426	5.24273	2.12166	851.2	32.4	25	1053.3	food	hybrid	levee	sb	L	FD	H	SB	LFDHSB	3	2015	28	42	62	67	75	108	132	148	165	179	191	207	NA	6.83333	4.13333	7.63333	7.71667	4.05	7.26667	3.41667	7.56667	8.35	3.16667	3.71667	8.35	NA	0
715	32	9	32_9	33.3133	-90.3424	11.9447	4.83386	974	67	20.9	1086.2	food	hybrid	levee	sb	L	FD	H	SB	LFDHSB	3	2015	28	42	62	67	75	108	132	148	165	179	191	207	NA	6.83333	4.13333	7.63333	7.71667	4.05	7.26667	3.41667	7.56667	8.35	3.16667	3.71667	8.35	NA	1
716	32	10	32_10	33.3145	-90.3424	9.27676	3.75417	899.1	68.7	31	1156	food	hybrid	levee	sb	L	FD	H	SB	LFDHSB	2	2015	28	42	62	67	75	108	132	148	165	179	191	207	NA	6.83333	4.13333	7.63333	7.71667	4.05	7.26667	3.41667	7.56667	8.35	3.16667	3.71667	8.35	NA	0
717	33	1	33_1	33.3134	-90.3654	9.79057	3.9621	920.8	1255	701.6	948.6	food	hybrid	levee	sb	L	FD	H	SB	LFDHSB	2	2015	28	42	62	67	75	108	132	148	165	179	191	207	NA	6.83333	4.13333	7.63333	7.71667	4.05	7.26667	3.41667	7.56667	8.35	3.25	3.71667	8.43333	NA	0
718	33	2	33_2	33.3134	-90.3639	12.8515	5.20081	1013.1	1132.4	546.1	797.7	finger	hybrid	levee		L	f	H		LfH	3	2015	28	42	62	67	75	108	132	148	165	179	191	207	NA	6.83333	4.13333	7.63333	7.71667	4.05	7.26667	3.41667	7.56667	8.35	3.25	3.71667	8.43333	NA	0
719	33	3	33_3	33.3099	-90.3654	12.3007	4.97793	997.8	1019.8	666.6	884.5	food	hybrid	levee	sb	L	FD	H	SB	LFDHSB	3	2015	28	42	62	67	75	108	132	148	165	179	191	207	NA	6.83333	4.13333	7.63333	7.71667	4.05	7.26667	3.41667	7.56667	8.35	3.25	3.71667	8.43333	NA	0
720	33	4	33_4	33.3099	-90.3639	11.7009	4.73519	970.2	900.6	525.1	741.4	food	hybrid	levee	sb	L	FD	H	SB	LFDHSB	4	2015	28	42	62	67	75	108	132	148	165	179	191	207	NA	6.83333	4.13333	7.63333	7.71667	4.05	7.26667	3.41667	7.56667	8.35	3.25	3.71667	8.43333	NA	0
721	33	5	33_5	33.3073	-90.364	11.998	4.8554	985.5	714.6	414.4	655.4	food	hybrid	levee	sb	L	FD	H	SB	LFDHSB	4	2015	28	42	62	67	75	108	132	148	165	179	191	207	NA	6.83333	4.13333	7.63333	7.71667	4.05	7.26667	3.41667	7.56667	8.35	3.25	3.71667	8.43333	NA	0
722	33	6	33_6	33.3061	-90.3634	6.18052	2.50117	667.7	669	416.9	703.9	food	hybrid	levee	sb	L	FD	H	SB	LFDHSB	3	2015	28	42	62	67	75	108	132	148	165	179	191	207	NA	6.83333	4.13333	7.63333	7.71667	4.05	7.26667	3.41667	7.56667	8.35	3.25	3.71667	8.43333	NA	0
723	33	7	33_7	33.3049	-90.364	12.2095	4.94101	988.6	598.8	405	753.2	food	hybrid	levee	sb	L	FD	H	SB	LFDHSB	4	2015	28	42	62	67	75	108	132	148	165	179	191	207	NA	6.83333	4.13333	7.63333	7.71667	4.05	7.26667	3.41667	7.56667	8.35	3.25	3.71667	8.43333	NA	0
724	33	8	33_8	33.3037	-90.3649	4.46021	1.80498	532.1	729.5	285.1	992.4	food	hybrid	levee	sb	L	FD	H	SB	LFDHSB	2	2015	28	42	62	67	75	108	132	148	165	179	191	207	NA	6.83333	4.13333	7.63333	7.71667	4.05	7.26667	3.41667	7.56667	8.35	3.25	3.71667	8.43333	NA	0
725	33	9	33_9	33.3037	-90.3629	4.6222	1.87054	539.8	554.9	281.5	843.4	food	hybrid	levee	sb	L	FD	H	SB	LFDHSB	4	2015	28	42	62	67	75	108	132	148	165	179	191	207	NA	6.83333	4.13333	7.63333	7.71667	4.05	7.26667	3.41667	7.56667	8.35	3.25	3.71667	8.43333	NA	0
726	33	10	33_10	33.3024	-90.3628	4.73586	1.91653	540.9	494.6	144.7	932.2	food	hybrid	levee	sb	L	FD	H	SB	LFDHSB	3	2015	28	42	62	67	75	108	132	148	165	179	191	207	NA	6.83333	4.13333	7.63333	7.71667	4.05	7.26667	3.41667	7.56667	8.35	3.25	3.71667	8.43333	NA	0
727	33	11	33_11	33.3013	-90.3639	11.5419	4.67083	975.4	422.6	9.7	1022.2	food	hybrid	levee	sb	L	FD	H	SB	LFDHSB	2	2015	28	42	62	67	75	108	132	148	165	179	191	207	NA	6.83333	4.13333	7.63333	7.71667	4.05	7.26667	3.41667	7.56667	8.35	3.25	3.71667	8.43333	NA	0
728	33	12	33_12	33.3013	-90.3601	8.62121	3.48888	861.4	135.5	10.1	855.1	food	hybrid	levee	sb	L	FD	H	SB	LFDHSB	3	2015	28	42	62	67	75	108	132	148	165	179	191	207	NA	6.83333	4.13333	7.63333	7.71667	4.05	7.26667	3.41667	7.56667	8.35	3.25	3.71667	8.43333	NA	0
729	33	13	33_13	33.3025	-90.3598	11.9265	4.82649	983.4	136.7	15.2	719.7	food	hybrid	levee	sb	L	FD	H	SB	LFDHSB	3	2015	28	42	62	67	75	108	132	148	165	179	191	207	NA	6.83333	4.13333	7.63333	7.71667	4.05	7.26667	3.41667	7.56667	8.35	3.25	3.71667	8.43333	NA	0
730	33	14	33_14	33.3037	-90.3598	9.87677	3.99699	927.4	198.7	20.3	606.2	food	hybrid	levee	sb	L	FD	H	SB	LFDHSB	3	2015	28	42	62	67	75	108	132	148	165	179	191	207	NA	6.83333	4.13333	7.63333	7.71667	4.05	7.26667	3.41667	7.56667	8.35	3.25	3.71667	8.43333	NA	0
731	33	15	33_15	33.3048	-90.3598	12.5603	5.08298	1009	240.3	15	474.7	finger	hybrid	levee		L	f	H		LfH	3	2015	28	42	62	67	75	108	132	148	165	179	191	207	NA	6.83333	4.13333	7.63333	7.71667	4.05	7.26667	3.41667	7.56667	8.35	3.25	3.71667	8.43333	NA	0
732	33	16	33_16	33.3061	-90.3598	9.82489	3.97599	931.7	320.5	21.9	380.5	food	hybrid	levee	sb	L	FD	H	SB	LFDHSB	3	2015	28	42	62	67	75	108	132	148	165	179	191	207	NA	6.83333	4.13333	7.63333	7.71667	4.05	7.26667	3.41667	7.56667	8.35	3.25	3.71667	8.43333	NA	0
733	33	17	33_17	33.3072	-90.3598	12.5691	5.08653	1007.5	385.7	14.2	281	food	hybrid	levee	sb	L	FD	H	SB	LFDHSB	3	2015	28	42	62	67	75	108	132	148	165	179	191	207	NA	6.83333	4.13333	7.63333	7.71667	4.05	7.26667	3.41667	7.56667	8.35	3.25	3.71667	8.43333	NA	0
734	33	18	33_18	33.3099	-90.3623	11.9827	4.84923	982.3	775.5	375.8	592.2	food	hybrid	levee	sb	L	FD	H	SB	LFDHSB	4	2015	28	42	62	67	75	108	132	148	165	179	191	207	NA	6.83333	4.13333	7.63333	7.71667	4.05	7.26667	3.41667	7.56667	8.35	3.25	3.71667	8.43333	NA	0
735	33	18	33_18	33.3099	-90.359	11.6391	4.71019	970.5	541.1	80.7	285.7	food	hybrid	levee	sb	L	FD	H	SB	LFDHSB	4	2015	28	42	62	67	75	108	132	148	165	179	191	207	NA	6.83333	4.13333	7.63333	7.71667	4.05	7.26667	3.41667	7.56667	8.35	3.25	3.71667	8.43333	NA	0
736	33	19	33_19	33.3099	-90.3606	14.7238	5.95852	1052.7	635.1	209.5	422.9	food	hybrid	levee	sb	L	FD	H	SB	LFDHSB	4	2015	28	42	62	67	75	108	132	148	165	179	191	207	NA	6.83333	4.13333	7.63333	7.71667	4.05	7.26667	3.41667	7.56667	8.35	3.25	3.71667	8.43333	NA	0
737	33	20	33_20	33.3134	-90.3622	13.3696	5.41049	1014.8	1025.3	388.6	655.7	finger	hybrid	levee		L	f	H		LfH	3	2015	28	42	62	67	75	108	132	148	165	179	191	207	NA	6.83333	4.13333	7.63333	7.71667	4.05	7.26667	3.41667	7.56667	8.35	3.25	3.71667	8.43333	NA	0
738	33	21	33_21	33.3134	-90.3606	13.2568	5.36485	1023.8	918.9	235.8	520.3	food	hybrid	levee	sb	L	FD	H	SB	LFDHSB	3	2015	28	42	62	67	75	108	132	148	165	179	191	207	NA	6.83333	4.13333	7.63333	7.71667	4.05	7.26667	3.41667	7.56667	8.35	3.25	3.71667	8.43333	NA	0
739	33	22	33_22	33.3135	-90.3589	11.7509	4.7554	974.8	840.4	94.7	417.8	finger	hybrid	levee		L	f	H		LfH	3	2015	28	42	62	67	75	108	132	148	165	179	191	207	NA	6.83333	4.13333	7.63333	7.71667	4.05	7.26667	3.41667	7.56667	8.35	3.25	3.71667	8.43333	NA	0
740	33	23	33_23	33.3133	-90.3576	7.60625	3.07814	884.4	745	14.2	349.8	food	hybrid	levee	sb	L	FD	H	SB	LFDHSB	3	2015	28	42	62	67	75	108	132	148	165	179	191	207	NA	6.83333	4.13333	7.63333	7.71667	4.05	7.26667	3.41667	7.56667	8.35	3.25	3.71667	8.43333	NA	0
741	33	24	33_24	33.3143	-90.3553	8.83409	3.57503	748.4	495.7	18.6	493.2	finger	hybrid	levee		L	f	H		LfH	3	2015	28	42	62	67	75	108	132	148	165	179	191	207	NA	6.83333	4.13333	7.63333	7.71667	4.05	7.26667	3.41667	7.56667	8.35	3.25	3.71667	8.43333	NA	0
742	33	25	33_25	33.3125	-90.3552	9.06016	3.66651	752.8	495.1	25	292.1	food	hybrid	levee	sb	L	FD	H	SB	LFDHSB	4	2015	28	42	62	67	75	108	132	148	165	179	191	207	NA	6.83333	4.13333	7.63333	7.71667	4.05	7.26667	3.41667	7.56667	8.35	3.25	3.71667	8.43333	NA	0
743	33	26	33_26	33.3107	-90.3573	7.29498	2.95218	682.5	561.3	5.5	141.5	food	hybrid	levee	sb	L	FD	H	SB	LFDHSB	4	2015	28	42	62	67	75	108	132	148	165	179	191	207	NA	6.83333	4.13333	7.63333	7.71667	4.05	7.26667	3.41667	7.56667	8.35	3.25	3.71667	8.43333	NA	0
744	33	27	33_27	33.3107	-90.355	9.37147	3.7925	760.3	420.8	11	58.5	food	hybrid	levee	sb	L	FD	H	SB	LFDHSB	3	2015	28	42	62	67	75	108	132	148	165	179	191	207	NA	6.83333	4.13333	7.63333	7.71667	4.05	7.26667	3.41667	7.56667	8.35	3.25	3.71667	8.43333	NA	0
745	33	28	33_28	33.3089	-90.3569	8.71112	3.52526	744.9	369.6	12.8	58.5	food	hybrid	levee	sb	L	FD	H	SB	LFDHSB	2	2015	28	42	62	67	75	108	132	148	165	179	191	207	NA	6.83333	4.13333	7.63333	7.71667	4.05	7.26667	3.41667	7.56667	8.35	3.25	3.71667	8.43333	NA	0
746	33	30	33_30	33.3101	-90.3531	10.5393	4.26512	925.3	207	40.6	146.5	food	hybrid	levee	sb	L	FD	H	SB	LFDHSB	3	2015	28	42	62	67	75	108	132	148	165	179	191	207	NA	6.83333	4.13333	7.63333	7.71667	4.05	7.26667	3.41667	7.56667	8.35	3.25	3.71667	8.43333	NA	0
747	33	31	33_31	33.3134	-90.3532	12.2306	4.94956	969.2	334.3	19.9	325.9	food	hybrid	levee	sb	L	FD	H	SB	LFDHSB	3	2015	28	42	62	67	75	108	132	148	165	179	191	207	NA	6.83333	4.13333	7.63333	7.71667	4.05	7.26667	3.41667	7.56667	8.35	3.25	3.71667	8.43333	NA	0
748	33	32	33_32	33.3099	-90.3515	12.9533	5.24203	1003.2	104.6	129.6	276.9	food	hybrid	levee	sb	L	FD	H	SB	LFDHSB	3	2015	28	42	62	67	75	108	132	148	165	179	191	207	NA	6.83333	4.13333	7.63333	7.71667	4.05	7.26667	3.41667	7.56667	8.35	3.25	3.71667	8.43333	NA	0
749	33	33	33_33	33.3134	-90.3515	13.1006	5.30162	1004	174.1	22	407.6	food	hybrid	levee	sb	L	FD	H	SB	LFDHSB	3	2015	28	42	62	67	75	108	132	148	165	179	191	207	NA	6.83333	4.13333	7.63333	7.71667	4.05	7.26667	3.41667	7.56667	8.35	3.25	3.71667	8.43333	NA	0
750	33	34	33_34	33.3101	-90.3499	10.4039	4.2103	960.2	24.3	151	435.4	food	hybrid	levee	sb	L	FD	H	SB	LFDHSB	3	2015	28	42	62	67	75	108	132	148	165	179	191	207	NA	6.83333	4.13333	7.63333	7.71667	4.05	7.26667	3.41667	7.56667	8.35	3.25	3.71667	8.43333	NA	0
751	33	35	33_35	33.3134	-90.3498	12.9139	5.22609	992.7	18.4	37.6	530	food	hybrid	levee	sb	L	FD	H	SB	LFDHSB	3	2015	28	42	62	67	75	108	132	148	165	179	191	207	NA	6.83333	4.13333	7.63333	7.71667	4.05	7.26667	3.41667	7.56667	8.35	3.25	3.71667	8.43333	NA	0
752	34	1	34_1	33.313	-90.4935	12.0223	4.86524	896.3	611.5	12.3	2587.1	brood		levee		L	B			LB	2	2015	28	42	62	67	75	108	132	148	165	179	191	207	NA	7.06667	4.33333	7.93333	7.9	3.88333	7.53333	3.21667	7.43333	8.2	3.51667	3.56667	8.66667	NA	0
753	34	2	34_2	33.3131	-90.4917	12.1308	4.90916	919	440.5	130.8	2770.5	brood		levee		L	B			LB	2	2015	28	42	62	67	75	108	132	148	165	179	191	207	NA	7.06667	4.33333	7.93333	7.9	3.88333	7.53333	3.21667	7.43333	8.2	3.51667	3.56667	8.66667	NA	NA
754	34	3	34_3	33.3102	-90.4936	12.3999	5.01807	915.9	607.7	99.9	2604.1	brood		levee		L	B			LB	4	2015	28	42	62	67	75	108	132	148	165	179	191	207	NA	7.06667	4.33333	7.93333	7.9	3.88333	7.53333	3.21667	7.43333	8.2	3.51667	3.56667	8.66667	NA	1
755	34	4	34_4	33.3102	-90.4917	11.5835	4.68766	894.8	434.6	30	2783.4	brood		levee		L	B			LB	3	2015	28	42	62	67	75	108	132	148	165	179	191	207	NA	7.06667	4.33333	7.93333	7.9	3.88333	7.53333	3.21667	7.43333	8.2	3.51667	3.56667	8.66667	NA	NA
756	34	5	34_5	33.3079	-90.4932	9.78452	3.95965	773.4	529.8	141.5	2636.7	brood		levee		L	B			LB	4	2015	28	42	62	67	75	108	132	148	165	179	191	207	NA	7.06667	4.33333	7.93333	7.9	3.88333	7.53333	3.21667	7.43333	8.2	3.51667	3.56667	8.66667	NA	NA
757	34	6	34_6	33.308	-90.4907	7.38467	2.98847	682.3	299	29.6	2901.2	brood		levee		L	B			LB	3	2015	28	42	62	67	75	108	132	148	165	179	191	207	NA	7.06667	4.33333	7.93333	7.9	3.88333	7.53333	3.21667	7.43333	8.2	3.51667	3.56667	8.66667	NA	NA
758	34	7	34_7	33.3063	-90.4919	11.8799	4.80763	936.7	367.6	72.7	2761.2	brood		levee		L	B			LB	2	2015	28	42	62	67	75	108	132	148	165	179	191	207	NA	7.06667	4.33333	7.93333	7.9	3.88333	7.53333	3.21667	7.43333	8.2	3.51667	3.56667	8.66667	NA	0
759	34	8	34_8	33.3015	-90.4998	5.68973	2.30255	637.3	245.8	121.9	2379	brood		levee		L	B			LB	2	2015	28	42	62	67	75	108	132	148	165	179	191	207	NA	7.06667	4.33333	7.93333	7.9	3.88333	7.53333	3.21667	7.43333	8.2	3.51667	3.56667	8.66667	NA	0
760	34	9	34_9	33.3027	-90.4989	11.7291	4.74658	893.6	350	96.9	2342.4	brood		levee		L	B			LB	3	2015	28	42	62	67	75	108	132	148	165	179	191	207	NA	7.06667	4.33333	7.93333	7.9	3.88333	7.53333	3.21667	7.43333	8.2	3.51667	3.56667	8.66667	NA	0
761	34	10	34_10	33.3024	-90.4957	10.8712	4.39943	879.1	457.3	291.7	2627.6	brood		levee		L	B			LB	3	2015	28	42	62	67	75	108	132	148	165	179	191	207	NA	7.06667	4.33333	7.93333	7.9	3.88333	7.53333	3.21667	7.43333	8.2	3.51667	3.56667	8.66667	NA	1
762	34	11	34_11	33.3039	-90.4946	16.4196	6.64476	1093.7	554.1	327.2	2598.6	brood		levee		L	B			LB	3	2015	28	42	62	67	75	108	132	148	165	179	191	207	NA	7.06667	4.33333	7.93333	7.9	3.88333	7.53333	3.21667	7.43333	8.2	3.51667	3.56667	8.66667	NA	0
763	34	12	34_12	33.306	-90.4978	11.5102	4.65802	849.9	713.1	26.7	2310.7	brood		levee		L	B			LB	2	2015	28	42	62	67	75	108	132	148	165	179	191	207	NA	7.06667	4.33333	7.93333	7.9	3.88333	7.53333	3.21667	7.43333	8.2	3.51667	3.56667	8.66667	NA	NA
764	34	13	34_13	33.3056	-90.4948	13.3507	5.40285	953.2	620.5	255.7	2541.7	brood		levee		L	B			LB	4	2015	28	42	62	67	75	108	132	148	165	179	191	207	NA	7.06667	4.33333	7.93333	7.9	3.88333	7.53333	3.21667	7.43333	8.2	3.51667	3.56667	8.66667	NA	NA
765	34	14	34_14	33.3077	-90.4955	5.42436	2.19516	624	772.9	258.5	2499	brood		levee		L	B			LB	3	2015	28	42	62	67	75	108	132	148	165	179	191	207	NA	7.06667	4.33333	7.93333	7.9	3.88333	7.53333	3.21667	7.43333	8.2	3.51667	3.56667	8.66667	NA	NA
766	34	15	34_15	33.3106	-90.4956	12.5857	5.09323	1031.3	813.7	12	2432.6	brood		levee		L	B			LB	2	2015	28	42	62	67	75	108	132	148	165	179	191	207	NA	7.06667	4.33333	7.93333	7.9	3.88333	7.53333	3.21667	7.43333	8.2	3.51667	3.56667	8.66667	NA	NA
767	34	16	34_16	33.3012	-90.497	7.70219	3.11697	762.5	309.9	147.8	2589.9	brood		levee		L	B			LB	2	2015	28	42	62	67	75	108	132	148	165	179	191	207	NA	7.06667	4.33333	7.93333	7.9	3.88333	7.53333	3.21667	7.43333	8.2	3.51667	3.56667	8.66667	NA	NA
768	34	17	34_17	33.3043	-90.4983	11.2975	4.57192	860.3	534.3	67.6	2324.9	brood		levee		L	B			LB	3	2015	28	42	62	67	75	108	132	148	165	179	191	207	NA	7.06667	4.33333	7.93333	7.9	3.88333	7.53333	3.21667	7.43333	8.2	3.51667	3.56667	8.66667	NA	NA
769	34	18	34_18	33.3079	-90.4891	2.24917	0.910208	431.8	220	4	3107.4	brood		levee		L	B			LB	1	2015	28	42	62	67	75	108	132	148	165	179	191	207	NA	7.06667	4.33333	7.93333	7.9	3.88333	7.53333	3.21667	7.43333	8.2	3.51667	3.56667	8.66667	NA	NA
770	35	1	35_1	33.3138	-90.5398	6.43346	2.60353	686.3	574.2	153.7	535.9	food	hybrid	levee	mb	L	FD	H	MB	LFDHMB	3	2015	28	42	62	67	75	108	132	148	165	179	191	207	NA	7.13333	4.41667	8.03333	7.96667	3.7	7.63333	3.06667	7.3	8.08333	3.63333	3.43333	8.76667	NA	0
771	35	3	35_3	33.3113	-90.5397	19.0953	7.72758	1160.5	751.6	10.5	686.1	finger	hybrid	levee		L	f	H		LfH	2	2015	28	42	62	67	75	108	132	148	165	179	191	207	NA	7.13333	4.41667	8.03333	7.96667	3.7	7.63333	3.06667	7.3	8.08333	3.63333	3.43333	8.76667	NA	0
772	35	4	35_4	33.3097	-90.5397	14.8781	6.02097	1146.4	816.3	18	880.7	finger	hybrid	levee		L	f	H		LfH	3	2015	28	42	62	67	75	108	132	148	165	179	191	207	NA	7.13333	4.41667	8.03333	7.96667	3.7	7.63333	3.06667	7.3	8.08333	3.63333	3.43333	8.76667	NA	1
773	35	5	35_5	33.3083	-90.5397	15.5666	6.29956	1142.7	842.4	15.6	1016	finger	hybrid	levee		L	f	H		LfH	3	2015	28	42	62	67	75	108	132	148	165	179	191	207	NA	7.13333	4.41667	8.03333	7.96667	3.7	7.63333	3.06667	7.3	8.08333	3.63333	3.43333	8.76667	NA	0
774	35	6	35_6	33.3071	-90.5406	8.32804	3.37024	892.4	987.4	17.4	1145.3	finger	hybrid	levee		L	f	H		LfH	2	2015	28	42	62	67	75	108	132	148	165	179	191	207	NA	7.13333	4.41667	8.03333	7.96667	3.7	7.63333	3.06667	7.3	8.08333	3.63333	3.43333	8.76667	NA	0
775	35	7	35_7	33.307	-90.5448	15.395	6.23012	1174.4	840	14	804.5	finger	hybrid	levee		L	f	H		LfH	3	2015	28	42	62	67	75	108	132	148	165	179	191	207	NA	7.13333	4.41667	8.03333	7.96667	3.7	7.63333	3.06667	7.3	8.08333	3.63333	3.43333	8.76667	NA	0
776	35	8	35_8	33.3084	-90.5447	16.1863	6.55035	1158.8	976.3	23.3	940.1	finger	hybrid	levee		L	f	H		LfH	3	2015	28	42	62	67	75	108	132	148	165	179	191	207	NA	7.13333	4.41667	8.03333	7.96667	3.7	7.63333	3.06667	7.3	8.08333	3.63333	3.43333	8.76667	NA	0
777	35	9	35_9	33.3097	-90.5446	14.2483	5.76607	1102.3	1087.1	27.5	1066.4	finger	hybrid	levee		L	f	H		LfH	3	2015	28	42	62	67	75	108	132	148	165	179	191	207	NA	7.13333	4.41667	8.03333	7.96667	3.7	7.63333	3.06667	7.3	8.08333	3.63333	3.43333	8.76667	NA	0
778	35	10	35_10	33.3113	-90.5445	22.3697	9.0527	1279.7	871.7	28.2	867.7	finger	hybrid	levee		L	f	H		LfH	3	2015	28	42	62	67	75	108	132	148	165	179	191	207	NA	7.13333	4.41667	8.03333	7.96667	3.7	7.63333	3.06667	7.3	8.08333	3.63333	3.43333	8.76667	NA	0
779	35	11	35_11	33.3127	-90.5437	10.393	4.20589	1034.5	755.6	148.8	766.2	finger	hybrid	levee		L	f	H		LfH	3	2015	28	42	62	67	75	108	132	148	165	179	191	207	NA	7.13333	4.41667	8.03333	7.96667	3.7	7.63333	3.06667	7.3	8.08333	3.63333	3.43333	8.76667	NA	0
780	35	12	35_12	33.3138	-90.5429	9.63649	3.89975	900.6	624.5	297.3	655.2	food	hybrid	levee	mb	L	FD	H	MB	LFDHMB	3	2015	28	42	62	67	75	108	132	148	165	179	191	207	NA	7.13333	4.41667	8.03333	7.96667	3.7	7.63333	3.06667	7.3	8.08333	3.63333	3.43333	8.76667	NA	0
781	35	13	35_13	33.3139	-90.5465	8.88403	3.59524	824.7	718.6	135.1	916.7	food	hybrid	levee	mb	L	FD	H	MB	LFDHMB	3	2015	28	42	62	67	75	108	132	148	165	179	191	207	NA	7.13333	4.41667	8.03333	7.96667	3.7	7.63333	3.06667	7.3	8.08333	3.63333	3.43333	8.76667	NA	0
782	35	14	35_14	33.3128	-90.5471	4.46289	1.80607	558.2	885.8	19.1	1093	food	hybrid	levee	mb	L	FD	H	MB	LFDHMB	4	2015	28	42	62	67	75	108	132	148	165	179	191	207	NA	7.13333	4.41667	8.03333	7.96667	3.7	7.63333	3.06667	7.3	8.08333	3.63333	3.43333	8.76667	NA	0
783	35	15	35_15	33.3139	-90.5496	8.66763	3.50767	802.1	818.8	31.9	1226.1	food	hybrid	levee	mb	L	FD	H	MB	LFDHMB	3	2015	28	42	62	67	75	108	132	148	165	179	191	207	NA	7.13333	4.41667	8.03333	7.96667	3.7	7.63333	3.06667	7.3	8.08333	3.63333	3.43333	8.76667	NA	0
784	35	16	35_16	33.3128	-90.5497	8.07572	3.26813	783.8	945.5	12.2	1276.8	food	hybrid	levee	mb	L	FD	H	MB	LFDHMB	4	2015	28	42	62	67	75	108	132	148	165	179	191	207	NA	7.13333	4.41667	8.03333	7.96667	3.7	7.63333	3.06667	7.3	8.08333	3.63333	3.43333	8.76667	NA	0
785	35	17	35_17	33.3115	-90.5503	4.68192	1.89471	593.5	1105.9	9.2	1194	brood		levee		L	B			LB	3	2015	28	42	62	67	75	108	132	148	165	179	191	207	NA	7.13333	4.41667	8.03333	7.96667	3.7	7.63333	3.06667	7.3	8.08333	3.63333	3.43333	8.76667	NA	0
786	35	18	35_18	33.3107	-90.5501	5.43937	2.20124	653.2	1135.2	7.7	1098	brood		levee		L	B			LB	3	2015	28	42	62	67	75	108	132	148	165	179	191	207	NA	7.13333	4.41667	8.03333	7.96667	3.7	7.63333	3.06667	7.3	8.08333	3.63333	3.43333	8.76667	NA	0
787	35	19	35_19	33.3094	-90.5506	12.8129	5.18521	935.5	931	7.3	894.3	finger	hybrid	levee		L	f	H		LfH	2	2015	28	42	62	67	75	108	132	148	165	179	191	207	NA	7.13333	4.41667	8.03333	7.96667	3.7	7.63333	3.06667	7.3	8.08333	3.63333	3.43333	8.76667	NA	1
788	35	20	35_20	33.3078	-90.5508	11.5815	4.68689	925	730.8	6.5	694.3	finger	hybrid	levee		L	f	H		LfH	3	2015	28	42	62	67	75	108	132	148	165	179	191	207	NA	7.13333	4.41667	8.03333	7.96667	3.7	7.63333	3.06667	7.3	8.08333	3.63333	3.43333	8.76667	NA	0
789	35	21	35_21	33.306	-90.551	12.0156	4.86254	904.9	546.4	9.6	509.6	finger	hybrid	levee		L	f	H		LfH	3	2015	28	42	62	67	75	108	132	148	165	179	191	207	NA	7.13333	4.41667	8.03333	7.96667	3.7	7.63333	3.06667	7.3	8.08333	3.63333	3.43333	8.76667	NA	0
790	35	22	35_22	33.3037	-90.5515	11.0292	4.46335	848.3	268.7	9	231.5	finger	hybrid	levee		L	f	H		LfH	3	2015	28	42	62	67	75	108	132	148	165	179	191	207	NA	7.13333	4.41667	8.03333	7.96667	3.7	7.63333	3.06667	7.3	8.08333	3.63333	3.43333	8.76667	NA	0
791	35	23	35_23	33.3015	-90.5526	12.0138	4.86183	889.2	19	11.3	28.3	finger	hybrid	levee		L	f	H		LfH	1	2015	28	42	62	67	75	108	132	148	165	179	191	207	NA	7.13333	4.41667	8.03333	7.96667	3.7	7.63333	3.06667	7.3	8.08333	3.63333	3.43333	8.76667	NA	0
792	35	25	35_25	33.3036	-90.5541	12.3549	4.99984	881.9	289	23.9	261.4	finger	hybrid	levee		L	f	H		LfH	2	2015	28	42	62	67	75	108	132	148	165	179	191	207	NA	7.13333	4.41667	8.03333	7.96667	3.7	7.63333	3.06667	7.3	8.08333	3.63333	3.43333	8.76667	NA	0
793	35	26	35_26	33.3055	-90.5541	14.4127	5.83263	948.9	497.7	28.4	468.1	finger	hybrid	levee		L	f	H		LfH	3	2015	28	42	62	67	75	108	132	148	165	179	191	207	NA	7.13333	4.41667	8.03333	7.96667	3.7	7.63333	3.06667	7.3	8.08333	3.63333	3.43333	8.76667	NA	1
794	35	27	35_27	33.3074	-90.554	12.6086	5.10253	900.9	718.6	24.3	685.8	finger	hybrid	levee		L	f	H		LfH	2	2015	28	42	62	67	75	108	132	148	165	179	191	207	NA	7.13333	4.41667	8.03333	7.96667	3.7	7.63333	3.06667	7.3	8.08333	3.63333	3.43333	8.76667	NA	0
795	35	29	35_29	33.3109	-90.5536	12.377	5.00878	969.4	1125.3	25.5	1091.4	food	hybrid	levee	mb	L	FD	H	MB	LFDHMB	2	2015	28	42	62	67	75	108	132	148	165	179	191	207	NA	7.13333	4.41667	8.03333	7.96667	3.7	7.63333	3.06667	7.3	8.08333	3.63333	3.43333	8.76667	NA	0
796	35	30	35_30	33.3122	-90.5536	11.6814	4.72728	962	1010.3	28	1242.8	food	hybrid	levee	mb	L	FD	H	MB	LFDHMB	3	2015	28	42	62	67	75	108	132	148	165	179	191	207	NA	7.13333	4.41667	8.03333	7.96667	3.7	7.63333	3.06667	7.3	8.08333	3.63333	3.43333	8.76667	NA	0
797	35	31	35_31	33.3134	-90.5535	11.3208	4.58136	957.6	871.8	38.3	1385.8	food	hybrid	levee	mb	L	FD	H	MB	LFDHMB	2	2015	28	42	62	67	75	108	132	148	165	179	191	207	NA	7.13333	4.41667	8.03333	7.96667	3.7	7.63333	3.06667	7.3	8.08333	3.63333	3.43333	8.76667	NA	0
798	35	32	35_32	33.306	-90.5464	2.90862	1.17708	476.8	784	9.6	749.1	brood		levee		L	B			LB	2	2015	28	42	62	67	75	108	132	148	165	179	191	207	NA	7.13333	4.41667	8.03333	7.96667	3.7	7.63333	3.06667	7.3	8.08333	3.63333	3.43333	8.76667	NA	0
799	35	33	35_33	33.3059	-90.5446	2.81866	1.14067	423.3	886.7	8.8	855.1	brood		levee		L	B			LB	2	2015	28	42	62	67	75	108	132	148	165	179	191	207	NA	7.13333	4.41667	8.03333	7.96667	3.7	7.63333	3.06667	7.3	8.08333	3.63333	3.43333	8.76667	NA	0
800	36	1	36_1	33.1522	-90.4629	13.9292	5.63695	1015.9	76	6.2	944.6	finger	channel	levee		L	f	C		LfC	2	2015	28	42	62	67	75	108	132	148	165	179	191	207	NA	7.46667	4.81667	8.5	8.35	3.31667	8	2.6	6.96667	7.76667	4.05	3.1	9.71667	NA	0
801	36	2	36_2	33.1508	-90.4629	11.8411	4.79191	949.7	239.2	9.9	968.6	finger	channel	levee		L	f	C		LfC	3	2015	28	42	62	67	75	108	132	148	165	179	191	207	NA	7.46667	4.81667	8.5	8.35	3.31667	8	2.6	6.96667	7.76667	4.05	3.1	9.71667	NA	0
802	36	3	36_3	33.1483	-90.4639	16.5613	6.70211	1105.5	389.2	12.8	1002.2	food	channel	levee	mb	L	FD	C	MB	LFDCMB	3	2015	28	42	62	67	75	108	132	148	165	179	191	207	NA	7.46667	4.81667	8.5	8.35	3.31667	8	2.6	6.96667	7.76667	4.05	3.1	9.71667	NA	0
803	36	4	36_4	33.1486	-90.4619	14.1231	5.71542	970	395	120.9	1174.9	finger	channel	levee		L	f	C		LfC	4	2015	28	42	62	67	75	108	132	148	165	179	191	207	NA	7.46667	4.81667	8.5	8.35	3.31667	8	2.6	6.96667	7.76667	4.05	3.1	9.71667	NA	1
804	36	5	36_5	33.1455	-90.4641	6.47728	2.62126	641.3	791.1	9.2	1194	food	channel	levee	mb	L	FD	C	MB	LFDCMB	2	2015	28	42	62	67	75	108	132	148	165	179	191	207	NA	7.46667	4.81667	8.5	8.35	3.31667	8	2.6	6.96667	7.76667	4.05	3.1	9.71667	NA	0
805	36	6	36_6	33.1459	-90.4623	11.2099	4.53649	853.9	733.2	13.9	1305.5	finger	channel	levee		L	f	C		LfC	2	2015	28	42	62	67	75	108	132	148	165	179	191	207	NA	7.46667	4.81667	8.5	8.35	3.31667	8	2.6	6.96667	7.76667	4.05	3.1	9.71667	NA	0
806	36	7	36_7	33.1477	-90.459	11.3618	4.59795	1074	408.4	9.1	1426.6	finger	channel	levee		L	f	C		LfC	2	2015	28	42	62	67	75	108	132	148	165	179	191	207	NA	7.46667	4.81667	8.5	8.35	3.31667	8	2.6	6.96667	7.76667	4.05	3.1	9.71667	NA	0
807	36	8	36_8	33.149	-90.4588	12.6379	5.11436	1000.4	407.8	42.8	1370.5	brood		levee		L	B			LB	4	2015	28	42	62	67	75	108	132	148	165	179	191	207	NA	7.46667	4.81667	8.5	8.35	3.31667	8	2.6	6.96667	7.76667	4.05	3.1	9.71667	NA	0
808	36	9	36_9	33.1503	-90.4588	11.6315	4.70708	962.2	311.7	7.5	1345.7	food	channel	levee	mb	L	FD	C	MB	LFDCMB	3	2015	28	42	62	67	75	108	132	148	165	179	191	207	NA	7.46667	4.81667	8.5	8.35	3.31667	8	2.6	6.96667	7.76667	4.05	3.1	9.71667	NA	0
809	36	10	36_10	33.1517	-90.4588	13.019	5.26859	998.5	160.3	2.5	1324	brood		levee		L	B			LB	3	2015	28	42	62	67	75	108	132	148	165	179	191	207	NA	7.46667	4.81667	8.5	8.35	3.31667	8	2.6	6.96667	7.76667	4.05	3.1	9.71667	NA	0
810	36	11	36_11	33.153	-90.4588	11.6245	4.70427	961	20.9	8.4	1324	finger	channel	levee		L	f	C		LfC	2	2015	28	42	62	67	75	108	132	148	165	179	191	207	NA	7.46667	4.81667	8.5	8.35	3.31667	8	2.6	6.96667	7.76667	4.05	3.1	9.71667	NA	0
811	36	12	36_12	33.1496	-90.455	8.88237	3.59457	804.8	94	3.2	1747.9	finger	channel	levee		L	f	C		LfC	2	2015	28	42	62	67	75	108	132	148	165	179	191	207	NA	7.46667	4.81667	8.5	8.35	3.31667	8	2.6	6.96667	7.76667	4.05	3.1	9.71667	NA	0
812	36	13	36_13	33.1485	-90.455	7.50193	3.03593	753.2	95.4	52.2	1784.6	finger	channel	levee		L	f	C		LfC	3	2015	28	42	62	67	75	108	132	148	165	179	191	207	NA	7.46667	4.81667	8.5	8.35	3.31667	8	2.6	6.96667	7.76667	4.05	3.1	9.71667	NA	0
813	36	14	36_14	33.1484	-90.453	1.90538	0.77108	370.1	25.6	6.8	2067.9	finger	channel	levee		L	f	C		LfC	1	2015	28	42	62	67	75	108	132	148	165	179	191	207	NA	7.46667	4.81667	8.5	8.35	3.31667	8	2.6	6.96667	7.76667	4.05	3.1	9.71667	NA	0
814	37	2	37_2	33.1503	-90.5749	14.3742	5.81704	1073.6	27.3	486.7	638.7	finger	channel	levee		L	f	C		LfC	1	2015	28	42	62	67	75	108	132	148	165	179	191	207	NA	7.53333	4.95	8.65	8.46667	3.2	8.11667	2.5	6.86667	7.68333	4.2	3.01667	9.86667	NA	0
815	37	3	37_3	33.1502	-90.5793	13.3061	5.38478	1037.6	449.2	77.7	818.3	finger	channel	levee		L	f	C		LfC	2	2015	28	42	62	67	75	108	132	148	165	179	191	207	NA	7.53333	4.95	8.65	8.46667	3.2	8.11667	2.5	6.86667	7.68333	4.2	3.01667	9.86667	NA	0
816	37	4	37_4	33.152	-90.5803	10.5584	4.27283	800.4	640.3	188.5	1065.2	food	channel	levee	mb	L	FD	C	MB	LFDCMB	1	2015	28	42	62	67	75	108	132	148	165	179	191	207	NA	7.53333	4.95	8.65	8.46667	3.2	8.11667	2.5	6.86667	7.68333	4.2	3.01667	9.86667	NA	0
817	38	1	38_1	33.1837	-90.708	12.4565	5.04098	982.2	22	77.2	2163.5	food	hybrid	levee	sb	L	FD	H	SB	LFDHSB	2	2015	28	42	62	67	75	108	132	148	165	179	191	207	NA	7.65	5.01667	8.76667	8.55	2.98333	8.23333	2.28333	6.66667	7.46667	4.3	2.83333	9.96667	NA	0
818	38	2	38_2	33.1824	-90.7079	13.3541	5.4042	998.1	170.6	216.6	2009.9	food	hybrid	levee	sb	L	FD	H	SB	LFDHSB	4	2015	28	42	62	67	75	108	132	148	165	179	191	207	NA	7.65	5.01667	8.76667	8.55	2.98333	8.23333	2.28333	6.66667	7.46667	4.3	2.83333	9.96667	NA	0
819	38	3	38_3	33.181	-90.7079	11.0083	4.4549	933	328.6	374.6	1869	food	hybrid	levee	sb	L	FD	H	SB	LFDHSB	4	2015	28	42	62	67	75	108	132	148	165	179	191	207	NA	7.65	5.01667	8.76667	8.55	2.98333	8.23333	2.28333	6.66667	7.46667	4.3	2.83333	9.96667	NA	0
820	38	4	38_4	33.1797	-90.7079	13.1926	5.33887	989.7	470	515.1	1709.4	food	hybrid	levee	sb	L	FD	H	SB	LFDHSB	4	2015	28	42	62	67	75	108	132	148	165	179	191	207	NA	7.65	5.01667	8.76667	8.55	2.98333	8.23333	2.28333	6.66667	7.46667	4.3	2.83333	9.96667	NA	0
821	38	5	38_5	33.1783	-90.7089	5.33831	2.16034	572.5	631.4	675.2	1563.7	finger	hybrid	levee		L	f	H		LfH	4	2015	28	42	62	67	75	108	132	148	165	179	191	207	NA	7.65	5.01667	8.76667	8.55	2.98333	8.23333	2.28333	6.66667	7.46667	4.3	2.83333	9.96667	NA	0
822	38	6	38_6	33.1783	-90.7069	5.18787	2.09946	564.7	633.6	713.8	1571	finger	hybrid	levee		L	f	H		LfH	4	2015	28	42	62	67	75	108	132	148	165	179	191	207	NA	7.65	5.01667	8.76667	8.55	2.98333	8.23333	2.28333	6.66667	7.46667	4.3	2.83333	9.96667	NA	0
823	38	7	38_7	33.1769	-90.7079	12.2176	4.94429	962.4	778.5	726.4	1407.7	food	hybrid	levee	sb	L	FD	H	SB	LFDHSB	4	2015	28	42	62	67	75	108	132	148	165	179	191	207	NA	7.65	5.01667	8.76667	8.55	2.98333	8.23333	2.28333	6.66667	7.46667	4.3	2.83333	9.96667	NA	0
824	38	8	38_8	33.1756	-90.7079	13.0645	5.287	976.5	925.8	575.8	1252.6	food	hybrid	levee	sb	L	FD	H	SB	LFDHSB	4	2015	28	42	62	67	75	108	132	148	165	179	191	207	NA	7.65	5.01667	8.76667	8.55	2.98333	8.23333	2.28333	6.66667	7.46667	4.3	2.83333	9.96667	NA	1
825	38	9	38_9	33.1742	-90.7079	10.675	4.32002	906	1087.3	436.9	1110.2	food	hybrid	levee	sb	L	FD	H	SB	LFDHSB	4	2015	28	42	62	67	75	108	132	148	165	179	191	207	NA	7.65	5.01667	8.76667	8.55	2.98333	8.23333	2.28333	6.66667	7.46667	4.3	2.83333	9.96667	NA	0
826	38	10	38_10	33.1728	-90.7079	10.9255	4.42139	911.4	1124.9	292.5	959.5	food	hybrid	levee	sb	L	FD	H	SB	LFDHSB	3	2015	28	42	62	67	75	108	132	148	165	179	191	207	NA	7.65	5.01667	8.76667	8.55	2.98333	8.23333	2.28333	6.66667	7.46667	4.3	2.83333	9.96667	NA	0
827	38	11	38_11	33.1714	-90.7079	11.058	4.47502	908.4	965.8	154.4	800.6	food	hybrid	levee	sb	L	FD	H	SB	LFDHSB	3	2015	28	42	62	67	75	108	132	148	165	179	191	207	NA	7.65	5.01667	8.76667	8.55	2.98333	8.23333	2.28333	6.66667	7.46667	4.3	2.83333	9.96667	NA	0
828	38	12	38_12	33.17	-90.708	10.4813	4.24162	893.9	811.5	37.3	649.4	finger	hybrid	levee		L	f	H		LfH	3	2015	28	42	62	67	75	108	132	148	165	179	191	207	NA	7.65	5.01667	8.76667	8.55	2.98333	8.23333	2.28333	6.66667	7.46667	4.3	2.83333	9.96667	NA	0
829	38	13	38_13	33.1699	-90.7039	15.0467	6.08918	1071.7	796.4	376.5	713.6	food	hybrid	levee	sb	L	FD	H	SB	LFDHSB	3	2015	28	42	62	67	75	108	132	148	165	179	191	207	NA	7.65	5.01667	8.76667	8.55	2.98333	8.23333	2.28333	6.66667	7.46667	4.3	2.83333	9.96667	NA	0
830	38	14	38_14	33.1713	-90.7038	12.707	5.14233	1016.1	961.3	418.5	864.3	food	hybrid	levee	sb	L	FD	H	SB	LFDHSB	3	2015	28	42	62	67	75	108	132	148	165	179	191	207	NA	7.65	5.01667	8.76667	8.55	2.98333	8.23333	2.28333	6.66667	7.46667	4.3	2.83333	9.96667	NA	0
831	38	15	38_15	33.1728	-90.7038	15.7203	6.3618	1082.4	1109.6	494.2	1001	food	hybrid	levee	sb	L	FD	H	SB	LFDHSB	3	2015	28	42	62	67	75	108	132	148	165	179	191	207	NA	7.65	5.01667	8.76667	8.55	2.98333	8.23333	2.28333	6.66667	7.46667	4.3	2.83333	9.96667	NA	0
832	38	16	38_16	33.1742	-90.7038	12.2535	4.95881	1005.5	1086.6	618.5	1164.3	food	hybrid	levee	sb	L	FD	H	SB	LFDHSB	3	2015	28	42	62	67	75	108	132	148	165	179	191	207	NA	7.65	5.01667	8.76667	8.55	2.98333	8.23333	2.28333	6.66667	7.46667	4.3	2.83333	9.96667	NA	0
833	38	17	38_17	33.1755	-90.7038	14.5309	5.88043	1058.8	927	727.1	1299.3	food	hybrid	levee	sb	L	FD	H	SB	LFDHSB	3	2015	28	42	62	67	75	108	132	148	165	179	191	207	NA	7.65	5.01667	8.76667	8.55	2.98333	8.23333	2.28333	6.66667	7.46667	4.3	2.83333	9.96667	NA	0
834	38	18	38_18	33.1769	-90.7038	12.4091	5.0218	1000.2	784.4	863.1	1454.8	food	hybrid	levee	sb	L	FD	H	SB	LFDHSB	3	2015	28	42	62	67	75	108	132	148	165	179	191	207	NA	7.65	5.01667	8.76667	8.55	2.98333	8.23333	2.28333	6.66667	7.46667	4.3	2.83333	9.96667	NA	0
835	38	19	38_19	33.1783	-90.7038	14.818	5.99665	1057.9	621.5	784.3	1593.3	food	hybrid	levee	sb	L	FD	H	SB	LFDHSB	3	2015	28	42	62	67	75	108	132	148	165	179	191	207	NA	7.65	5.01667	8.76667	8.55	2.98333	8.23333	2.28333	6.66667	7.46667	4.3	2.83333	9.96667	NA	0
836	38	20	38_20	33.1797	-90.7038	11.993	4.85339	989.6	481.1	668.6	1755.4	food	hybrid	levee	sb	L	FD	H	SB	LFDHSB	3	2015	28	42	62	67	75	108	132	148	165	179	191	207	NA	7.65	5.01667	8.76667	8.55	2.98333	8.23333	2.28333	6.66667	7.46667	4.3	2.83333	9.96667	NA	0
837	38	21	38_21	33.181	-90.7038	14.032	5.67854	1035.3	323.5	548.6	1893.8	food	hybrid	levee	sb	L	FD	H	SB	LFDHSB	4	2015	28	42	62	67	75	108	132	148	165	179	191	207	NA	7.65	5.01667	8.76667	8.55	2.98333	8.23333	2.28333	6.66667	7.46667	4.3	2.83333	9.96667	NA	0
838	38	22	38_22	33.1824	-90.7038	11.0792	4.48358	960.4	182.9	470.1	2053.8	finger	hybrid	levee		L	f	H		LfH	4	2015	28	42	62	67	75	108	132	148	165	179	191	207	NA	7.65	5.01667	8.76667	8.55	2.98333	8.23333	2.28333	6.66667	7.46667	4.3	2.83333	9.96667	NA	0
839	38	23	38_23	33.1837	-90.7036	12.9558	5.24303	1010.6	23.7	337.9	2192.5	food	hybrid	levee	sb	L	FD	H	SB	LFDHSB	3	2015	28	42	62	67	75	108	132	148	165	179	191	207	NA	7.65	5.01667	8.76667	8.55	2.98333	8.23333	2.28333	6.66667	7.46667	4.3	2.83333	9.96667	NA	0
840	38	24	38_24	33.1832	-90.7004	10.5781	4.28079	805.2	27.2	549.9	2192.3	food	hybrid	levee	sb	L	FD	H	SB	LFDHSB	3	2015	28	42	62	67	75	108	132	148	165	179	191	207	NA	7.65	5.01667	8.76667	8.55	2.98333	8.23333	2.28333	6.66667	7.46667	4.3	2.83333	9.96667	NA	0
841	38	25	38_25	33.1833	-90.6984	10.4011	4.20916	804.6	27	696.2	2266.7	food	hybrid	levee	sb	L	FD	H	SB	LFDHSB	3	2015	28	42	62	67	75	108	132	148	165	179	191	207	NA	7.65	5.01667	8.76667	8.55	2.98333	8.23333	2.28333	6.66667	7.46667	4.3	2.83333	9.96667	NA	0
842	38	26	38_26	33.1809	-90.6994	20.7628	8.40241	1151.1	281.1	738.3	1960.8	food	hybrid	levee	sb	L	FD	H	SB	LFDHSB	3	2015	28	42	62	67	75	108	132	148	165	179	191	207	NA	7.65	5.01667	8.76667	8.55	2.98333	8.23333	2.28333	6.66667	7.46667	4.3	2.83333	9.96667	NA	0
843	38	27	38_27	33.1795	-90.6952	23.531	9.52267	1250.3	394	591.8	2001.4	food	hybrid	levee	sb	L	FD	H	SB	LFDHSB	1	2015	28	42	62	67	75	108	132	148	165	179	191	207	NA	7.65	5.01667	8.76667	8.55	2.98333	8.23333	2.28333	6.66667	7.46667	4.3	2.83333	9.96667	NA	0
844	38	28	38_28	33.181	-90.6953	7.09173	2.86992	913.7	336.7	555.7	2211.1	food	hybrid	levee	sb	L	FD	H	SB	LFDHSB	3	2015	28	42	62	67	75	108	132	148	165	179	191	207	NA	7.65	5.01667	8.76667	8.55	2.98333	8.23333	2.28333	6.66667	7.46667	4.3	2.83333	9.96667	NA	0
845	38	29	38_29	33.1819	-90.6952	10.2541	4.14967	987.7	215.7	495.1	2288.9	food	hybrid	levee	sb	L	FD	H	SB	LFDHSB	3	2015	28	42	62	67	75	108	132	148	165	179	191	207	NA	7.65	5.01667	8.76667	8.55	2.98333	8.23333	2.28333	6.66667	7.46667	4.3	2.83333	9.96667	NA	0
846	38	30	38_30	33.1834	-90.6952	17.7526	7.18421	1098.4	31.6	454.1	2397.6	food	hybrid	levee	sb	L	FD	H	SB	LFDHSB	2	2015	28	42	62	67	75	108	132	148	165	179	191	207	NA	7.65	5.01667	8.76667	8.55	2.98333	8.23333	2.28333	6.66667	7.46667	4.3	2.83333	9.96667	NA	0
847	39	1	39_1	33.2036	-90.6654	7.9521	3.2181	801.6	57.3	592.6	982.5	food	hybrid	levee	sb	L	FD	H	SB	LFDHSB	2	2015	28	42	62	67	75	108	132	148	165	179	191	207	NA	7.91667	5.13333	8.86667	8.65	2.86667	8.36667	2.15	6.56667	7.36667	4.51667	2.7	10.1333	NA	0
848	39	2	39_2	33.2047	-90.666	6.05723	2.45127	654.2	172.6	710.4	1021.1	brood		levee		L	B			LB	3	2015	28	42	62	67	75	108	132	148	165	179	191	207	NA	7.91667	5.13333	8.86667	8.65	2.86667	8.36667	2.15	6.56667	7.36667	4.51667	2.7	10.1333	NA	0
849	39	3	39_3	33.2056	-90.6639	11.3803	4.60545	868.7	80	537.4	794.9	food	hybrid	levee	sb	L	FD	H	SB	LFDHSB	3	2015	28	42	62	67	75	108	132	148	165	179	191	207	NA	7.91667	5.13333	8.86667	8.65	2.86667	8.36667	2.15	6.56667	7.36667	4.51667	2.7	10.1333	NA	1
850	39	4	39_4	33.2071	-90.6658	14.2044	5.74833	1115.4	311.3	502	830.9	food	hybrid	levee	sb	L	FD	H	SB	LFDHSB	3	2015	28	42	62	67	75	108	132	148	165	179	191	207	NA	7.91667	5.13333	8.86667	8.65	2.86667	8.36667	2.15	6.56667	7.36667	4.51667	2.7	10.1333	NA	0
851	39	5	39_5	33.2094	-90.6634	3.37785	1.36697	471.2	461.5	315.8	751.2	brood		levee		L	B			LB	4	2015	28	42	62	67	75	108	132	148	165	179	191	207	NA	7.91667	5.13333	8.86667	8.65	2.86667	8.36667	2.15	6.56667	7.36667	4.51667	2.7	10.1333	NA	0
852	39	6	39_6	33.2114	-90.6658	11.6143	4.70013	864.4	507.6	19.2	960.4	food	hybrid	levee	sb	L	FD	H	SB	LFDHSB	3	2015	28	42	62	67	75	108	132	148	165	179	191	207	NA	7.91667	5.13333	8.86667	8.65	2.86667	8.36667	2.15	6.56667	7.36667	4.51667	2.7	10.1333	NA	0
853	39	7	39_7	33.2114	-90.6638	13.0415	5.27773	910.6	499.5	13.2	764	food	hybrid	levee	sb	L	FD	H	SB	LFDHSB	4	2015	28	42	62	67	75	108	132	148	165	179	191	207	NA	7.91667	5.13333	8.86667	8.65	2.86667	8.36667	2.15	6.56667	7.36667	4.51667	2.7	10.1333	NA	0
854	39	8	39_8	33.2115	-90.6619	10.0911	4.08373	986.1	495.9	8.4	664.7	food	hybrid	levee	sb	L	FD	H	SB	LFDHSB	2	2015	28	42	62	67	75	108	132	148	165	179	191	207	NA	7.91667	5.13333	8.86667	8.65	2.86667	8.36667	2.15	6.56667	7.36667	4.51667	2.7	10.1333	NA	0
855	39	9	39_9	33.2115	-90.6583	11.9355	4.83014	996.2	385.7	8.7	373	finger	hybrid	levee		L	f	H		LfH	3	2015	28	42	62	67	75	108	132	148	165	179	191	207	NA	7.91667	5.13333	8.86667	8.65	2.86667	8.36667	2.15	6.56667	7.36667	4.51667	2.7	10.1333	NA	0
856	39	10	39_10	33.2093	-90.6612	11.8168	4.7821	956	327.1	223.9	443.7	food	hybrid	levee	sb	L	FD	H	SB	LFDHSB	3	2015	28	42	62	67	75	108	132	148	165	179	191	207	NA	7.91667	5.13333	8.86667	8.65	2.86667	8.36667	2.15	6.56667	7.36667	4.51667	2.7	10.1333	NA	0
857	39	11	39_11	33.2083	-90.6602	11.3052	4.57505	938.7	191.5	330.2	332.8	food	hybrid	levee	sb	L	FD	H	SB	LFDHSB	4	2015	28	42	62	67	75	108	132	148	165	179	191	207	NA	7.91667	5.13333	8.86667	8.65	2.86667	8.36667	2.15	6.56667	7.36667	4.51667	2.7	10.1333	NA	0
858	39	12	39_12	33.2075	-90.659	11.8526	4.79656	942	71.7	428.6	241.9	food	hybrid	levee	sb	L	FD	H	SB	LFDHSB	3	2015	28	42	62	67	75	108	132	148	165	179	191	207	NA	7.91667	5.13333	8.86667	8.65	2.86667	8.36667	2.15	6.56667	7.36667	4.51667	2.7	10.1333	NA	0
859	39	13	39_13	33.2067	-90.6626	13.5701	5.49161	974.6	74.4	509.3	633.6	finger	hybrid	levee		L	f	H		LfH	3	2015	28	42	62	67	75	108	132	148	165	179	191	207	NA	7.91667	5.13333	8.86667	8.65	2.86667	8.36667	2.15	6.56667	7.36667	4.51667	2.7	10.1333	NA	1
860	39	14	39_14	33.2091	-90.6654	12.6204	5.1073	926.4	443.5	308.3	807.2	food	hybrid	levee	sb	L	FD	H	SB	LFDHSB	3	2015	28	42	62	67	75	108	132	148	165	179	191	207	NA	7.91667	5.13333	8.86667	8.65	2.86667	8.36667	2.15	6.56667	7.36667	4.51667	2.7	10.1333	NA	0
861	40	1	40_1	33.2593	-90.7011	11.9614	4.84062	943.1	645.7	169.5	1145.7	food	hybrid	levee	sb	L	FD	H	SB	LFDHSB	3	2015	28	42	62	67	75	108	132	148	165	179	191	207	NA	7.9	5.3	9.03333	8.81667	2.63333	8.51667	1.88333	6.35	7.15	4.71667	2.56667	10.3167	NA	0
862	40	2	40_2	33.2593	-90.6994	11.6906	4.73104	927.2	492.9	322.5	1086.2	food	hybrid	levee	sb	L	FD	H	SB	LFDHSB	3	2015	28	42	62	67	75	108	132	148	165	179	191	207	NA	7.9	5.3	9.03333	8.81667	2.63333	8.51667	1.88333	6.35	7.15	4.71667	2.56667	10.3167	NA	0
863	40	3	40_3	33.2624	-90.7011	10.7922	4.36743	883.7	647.1	13	865.2	food	hybrid	levee	sb	L	FD	H	SB	LFDHSB	3	2015	28	42	62	67	75	108	132	148	165	179	191	207	NA	7.9	5.3	9.03333	8.81667	2.63333	8.51667	1.88333	6.35	7.15	4.71667	2.56667	10.3167	NA	0
864	40	4	40_4	33.2624	-90.6995	11.308	4.5762	907.2	496	133.2	774.7	food	hybrid	levee	sb	L	FD	H	SB	LFDHSB	3	2015	28	42	62	67	75	108	132	148	165	179	191	207	NA	7.9	5.3	9.03333	8.81667	2.63333	8.51667	1.88333	6.35	7.15	4.71667	2.56667	10.3167	NA	0
865	40	5	40_5	33.2657	-90.7012	11.0713	4.48038	918.3	359.7	13.1	612	food	hybrid	levee	sb	L	FD	H	SB	LFDHSB	2	2015	28	42	62	67	75	108	132	148	165	179	191	207	NA	7.9	5.3	9.03333	8.81667	2.63333	8.51667	1.88333	6.35	7.15	4.71667	2.56667	10.3167	NA	0
866	40	7	40_7	33.2688	-90.7012	10.0973	4.08622	874.1	22.8	14.9	530.5	food	hybrid	levee	sb	L	FD	H	SB	LFDHSB	3	2015	28	42	62	67	75	108	132	148	165	179	191	207	NA	7.9	5.3	9.03333	8.81667	2.63333	8.51667	1.88333	6.35	7.15	4.71667	2.56667	10.3167	NA	0
867	40	8	40_8	33.2688	-90.6996	11.439	4.62919	915.8	19.7	158.2	375.8	food	hybrid	levee	sb	L	FD	H	SB	LFDHSB	1	2015	28	42	62	67	75	108	132	148	165	179	191	207	NA	7.9	5.3	9.03333	8.81667	2.63333	8.51667	1.88333	6.35	7.15	4.71667	2.56667	10.3167	NA	0
868	40	10	40_10	33.2688	-90.6962	12.2859	4.97191	936.3	19	475	50.6	food	hybrid	levee	sb	L	FD	H	SB	LFDHSB	1	2015	28	42	62	67	75	108	132	148	165	179	191	207	NA	7.9	5.3	9.03333	8.81667	2.63333	8.51667	1.88333	6.35	7.15	4.71667	2.56667	10.3167	NA	0
869	40	12	40_12	33.2658	-90.6961	12.3858	5.01235	941.6	179.3	446.1	309.3	food	hybrid	levee	sb	L	FD	H	SB	LFDHSB	3	2015	28	42	62	67	75	108	132	148	165	179	191	207	NA	7.9	5.3	9.03333	8.81667	2.63333	8.51667	1.88333	6.35	7.15	4.71667	2.56667	10.3167	NA	0
870	40	13	40_13	33.2624	-90.6978	11.7726	4.76418	922.8	334.1	288.5	713	food	hybrid	levee	sb	L	FD	H	SB	LFDHSB	3	2015	28	42	62	67	75	108	132	148	165	179	191	207	NA	7.9	5.3	9.03333	8.81667	2.63333	8.51667	1.88333	6.35	7.15	4.71667	2.56667	10.3167	NA	0
871	40	14	40_14	33.2624	-90.6961	11.1043	4.49375	910	180.4	451.3	683	food	hybrid	levee	sb	L	FD	H	SB	LFDHSB	4	2015	28	42	62	67	75	108	132	148	165	179	191	207	NA	7.9	5.3	9.03333	8.81667	2.63333	8.51667	1.88333	6.35	7.15	4.71667	2.56667	10.3167	NA	0
872	40	15	40_15	33.2592	-90.6977	12.3911	5.0145	950.2	331.9	465.6	1044.8	food	hybrid	levee	sb	L	FD	H	SB	LFDHSB	3	2015	28	42	62	67	75	108	132	148	165	179	191	207	NA	7.9	5.3	9.03333	8.81667	2.63333	8.51667	1.88333	6.35	7.15	4.71667	2.56667	10.3167	NA	0
873	40	16	40_16	33.2592	-90.696	11.5446	4.67194	918.5	178.3	580.4	1027.4	finger	hybrid	levee		L	f	H		LfH	3	2015	28	42	62	67	75	108	132	148	165	179	191	207	NA	7.9	5.3	9.03333	8.81667	2.63333	8.51667	1.88333	6.35	7.15	4.71667	2.56667	10.3167	NA	0
874	40	17	40_17	33.2593	-90.6944	10.6529	4.31107	900.8	32.5	708.4	1023.8	food	hybrid	levee	sb	L	FD	H	SB	LFDHSB	3	2015	28	42	62	67	75	108	132	148	165	179	191	207	NA	7.9	5.3	9.03333	8.81667	2.63333	8.51667	1.88333	6.35	7.15	4.71667	2.56667	10.3167	NA	0
875	40	18	40_18	33.2624	-90.6944	10.5388	4.2649	886.7	31.6	606.7	681.7	food	hybrid	levee	sb	L	FD	H	SB	LFDHSB	3	2015	28	42	62	67	75	108	132	148	165	179	191	207	NA	7.9	5.3	9.03333	8.81667	2.63333	8.51667	1.88333	6.35	7.15	4.71667	2.56667	10.3167	NA	0
876	40	19	40_19	33.2658	-90.6944	12.5122	5.06353	936	17.6	602.8	302.6	food	hybrid	levee	sb	L	FD	H	SB	LFDHSB	2	2015	28	42	62	67	75	108	132	148	165	179	191	207	NA	7.9	5.3	9.03333	8.81667	2.63333	8.51667	1.88333	6.35	7.15	4.71667	2.56667	10.3167	NA	0
877	41	3	41_3	33.2751	-90.7012	13.9367	5.63998	974.7	424.8	215.1	652.4	food	hybrid	levee	sb	L	FD	H	SB	LFDHSB	2	2015	28	42	62	67	75	108	132	148	165	179	191	207	NA	7.9	5.3	9.03333	8.86667	2.55	8.61667	1.8	6.31667	7.08333	4.86667	2.51667	10.4333	NA	0
878	41	4	41_4	33.2733	-90.7013	17.0793	6.91177	1058	212.7	382.5	508	food	hybrid	levee	sb	L	FD	H	SB	LFDHSB	3	2015	28	42	62	67	75	108	132	148	165	179	191	207	NA	7.9	5.3	9.03333	8.86667	2.55	8.61667	1.8	6.31667	7.08333	4.86667	2.51667	10.4333	NA	0
879	41	5	41_5	33.2716	-90.7014	12.839	5.19577	967.8	26.1	259.3	462.3	food	hybrid	levee	sb	L	FD	H	SB	LFDHSB	2	2015	28	42	62	67	75	108	132	148	165	179	191	207	NA	7.9	5.3	9.03333	8.86667	2.55	8.61667	1.8	6.31667	7.08333	4.86667	2.51667	10.4333	NA	0
880	41	7	41_7	33.2733	-90.6974	14.9102	6.03394	1018.3	225.8	419.4	291.6	finger	hybrid	levee		L	f	H		LfH	3	2015	28	42	62	67	75	108	132	148	165	179	191	207	NA	7.9	5.3	9.03333	8.86667	2.55	8.61667	1.8	6.31667	7.08333	4.86667	2.51667	10.4333	NA	0
881	41	8	41_8	33.2751	-90.6974	16.7993	6.79845	1071.6	416.5	214.6	479.4	food	hybrid	levee	sb	L	FD	H	SB	LFDHSB	3	2015	28	42	62	67	75	108	132	148	165	179	191	207	NA	7.9	5.3	9.03333	8.86667	2.55	8.61667	1.8	6.31667	7.08333	4.86667	2.51667	10.4333	NA	0
882	41	9	41_9	33.2769	-90.6974	16.3189	6.60401	1061.4	617.4	19.1	650.3	food	hybrid	levee	sb	L	FD	H	SB	LFDHSB	2	2015	28	42	62	67	75	108	132	148	165	179	191	207	NA	7.9	5.3	9.03333	8.86667	2.55	8.61667	1.8	6.31667	7.08333	4.86667	2.51667	10.4333	NA	0
883	1	1	1_1	33.6605	-90.4363	20.1273	8.14521	1235.7	25.6	16.6	385	food	channel	levee	sb	L	FD	C	SB	LFDCSB	3	2016	11	23	37	51	67	78	95	105	131	142	159	170	188	2.46667	5.65	2.3	4.45	8.35	5.41667	9.01667	6.55	2.16667	4.95	7.81667	5.7	9.15	0
884	1	2	1_2	33.6563	-90.4364	21.6202	8.74939	1267.1	21.7	451.3	655.6	food	channel	levee	sb	L	FD	C	SB	LFDCSB	1	2016	11	23	37	51	67	78	95	105	131	142	159	170	188	2.46667	5.65	2.3	4.45	8.35	5.41667	9.01667	6.55	2.16667	4.95	7.81667	5.7	9.15	0
885	1	4	1_4	33.6606	-90.4385	22.4521	9.08606	1286.2	217.4	58.5	530.7	food	channel	levee	sb	L	FD	C	SB	LFDCSB	2	2016	11	23	37	51	67	78	95	105	131	142	159	170	188	2.46667	5.65	2.3	4.45	8.35	5.41667	9.01667	6.55	2.16667	4.95	7.81667	5.7	9.15	0
886	1	5	1_5	33.6596	-90.4421	24.9831	10.1103	1303.6	432.4	11.8	836	food	channel	levee	sb	L	FD	C	SB	LFDCSB	3	2016	11	23	37	51	67	78	95	105	131	142	159	170	188	2.46667	5.65	2.3	4.45	8.35	5.41667	9.01667	6.55	2.16667	4.95	7.81667	5.7	9.15	0
887	1	6	1_6	33.6572	-90.4413	16.2666	6.58285	1012	432.7	266.3	995.8	food	channel	levee	sb	L	FD	C	SB	LFDCSB	2	2016	11	23	37	51	67	78	95	105	131	142	159	170	188	2.46667	5.65	2.3	4.45	8.35	5.41667	9.01667	6.55	2.16667	4.95	7.81667	5.7	9.15	0
888	1	7	1_7	33.6571	-90.444	12.7802	5.17196	927.4	696.8	262.5	1200.5	food	channel	levee	sb	L	FD	C	SB	LFDCSB	3	2016	11	23	37	51	67	78	95	105	131	142	159	170	188	2.46667	5.65	2.3	4.45	8.35	5.41667	9.01667	6.55	2.16667	4.95	7.81667	5.7	9.15	0
889	1	8	1_8	33.6575	-90.4465	14.954	6.05167	970.9	810.4	8.7	1361.8	food	channel	levee	sb	L	FD	C	SB	LFDCSB	2	2016	11	23	37	51	67	78	95	105	131	142	159	170	188	2.46667	5.65	2.3	4.45	8.35	5.41667	9.01667	6.55	2.16667	4.95	7.81667	5.7	9.15	0
890	1	9	1_9	33.6596	-90.4461	17.034	6.89341	1026.5	562	16.9	1206.3	food	hybrid	levee	sb	L	FD	H	SB	LFDHSB	2	2016	11	23	37	51	67	78	95	105	131	142	159	170	188	2.46667	5.65	2.3	4.45	8.35	5.41667	9.01667	6.55	2.16667	4.95	7.81667	5.7	9.15	0
891	2	1	2_1	33.6685	-90.5137	14.0753	5.69609	959.2	835.6	541.9	1520.6	food	hybrid	levee	mb	L	FD	H	MB	LFDHMB	2	2016	11	23	37	51	67	78	95	105	131	142	159	170	188	2.58333	5.76667	2.43333	4.3	8.25	5.3	8.93333	6.65	2.26667	4.85	7.73333	5.76667	9.05	0
892	2	2	2_2	33.6714	-90.5137	13.6041	5.50537	938.4	790.7	575.3	1293.3	food	hybrid	levee	mb	L	FD	H	MB	LFDHMB	3	2016	11	23	37	51	67	78	95	105	131	142	159	170	188	2.58333	5.76667	2.43333	4.3	8.25	5.3	8.93333	6.65	2.26667	4.85	7.73333	5.76667	9.05	0
893	2	3	2_3	33.6745	-90.5137	16.1051	6.5175	1058.6	410	419.9	1074.5	food	hybrid	levee	mb	L	FD	H	MB	LFDHMB	3	2016	11	23	37	51	67	78	95	105	131	142	159	170	188	2.58333	5.76667	2.43333	4.3	8.25	5.3	8.93333	6.65	2.26667	4.85	7.73333	5.76667	9.05	0
894	2	4	2_4	33.678	-90.5136	16.6083	6.72114	1080.2	18.9	28.3	955.3	food	hybrid	levee	mb	L	FD	H	MB	LFDHMB	2	2016	11	23	37	51	67	78	95	105	131	142	159	170	188	2.58333	5.76667	2.43333	4.3	8.25	5.3	8.93333	6.65	2.26667	4.85	7.73333	5.76667	9.05	0
895	2	5	2_5	33.678	-90.5158	17.3141	7.00675	1090.7	22.5	32.2	753	food	hybrid	levee	mb	L	FD	H	MB	LFDHMB	3	2016	11	23	37	51	67	78	95	105	131	142	159	170	188	2.58333	5.76667	2.43333	4.3	8.25	5.3	8.93333	6.65	2.26667	4.85	7.73333	5.76667	9.05	0
896	2	6	2_6	33.6746	-90.5159	16.8067	6.80141	1078.2	406.5	415.4	895.3	food	hybrid	levee	mb	L	FD	H	MB	LFDHMB	4	2016	11	23	37	51	67	78	95	105	131	142	159	170	188	2.58333	5.76667	2.43333	4.3	8.25	5.3	8.93333	6.65	2.26667	4.85	7.73333	5.76667	9.05	0
897	2	7	2_7	33.6714	-90.5159	13.7193	5.55201	936.5	787.5	770.9	1148.4	food	hybrid	levee	mb	L	FD	H	MB	LFDHMB	4	2016	11	23	37	51	67	78	95	105	131	142	159	170	188	2.58333	5.76667	2.43333	4.3	8.25	5.3	8.93333	6.65	2.26667	4.85	7.73333	5.76667	9.05	0
898	2	8	2_8	33.6686	-90.5159	14.5118	5.87272	974.1	820.2	742.6	1397.3	food	hybrid	levee	mb	L	FD	H	MB	LFDHMB	3	2016	11	23	37	51	67	78	95	105	131	142	159	170	188	2.58333	5.76667	2.43333	4.3	8.25	5.3	8.93333	6.65	2.26667	4.85	7.73333	5.76667	9.05	0
899	2	9	2_9	33.6681	-90.5191	15.7421	6.37058	1005.8	469.8	771.6	1349.7	food	hybrid	levee	mb	L	FD	H	MB	LFDHMB	3	2016	11	23	37	51	67	78	95	105	131	142	159	170	188	2.58333	5.76667	2.43333	4.3	8.25	5.3	8.93333	6.65	2.26667	4.85	7.73333	5.76667	9.05	0
900	2	10	2_10	33.67	-90.519	15.8648	6.42024	1010.7	522.8	771.6	1147	food	hybrid	levee	mb	L	FD	H	MB	LFDHMB	4	2016	11	23	37	51	67	78	95	105	131	142	159	170	188	2.58333	5.76667	2.43333	4.3	8.25	5.3	8.93333	6.65	2.26667	4.85	7.73333	5.76667	9.05	0
901	2	11	2_11	33.672	-90.519	15.5019	6.2734	987.7	595.2	783.9	954.3	finger	hybrid	levee		L	f	H		LfH	4	2016	11	23	37	51	67	78	95	105	131	142	159	170	188	2.58333	5.76667	2.43333	4.3	8.25	5.3	8.93333	6.65	2.26667	4.85	7.73333	5.76667	9.05	NA
902	2	12	2_12	33.6738	-90.5193	16.3452	6.61466	1071.4	588.8	599.4	757.5	food	hybrid	levee	mb	L	FD	H	MB	LFDHMB	4	2016	11	23	37	51	67	78	95	105	131	142	159	170	188	2.58333	5.76667	2.43333	4.3	8.25	5.3	8.93333	6.65	2.26667	4.85	7.73333	5.76667	9.05	0
903	2	13	2_13	33.6755	-90.5193	16.5096	6.68118	1075.2	395.3	406	596	finger	hybrid	levee		L	f	H		LfH	4	2016	11	23	37	51	67	78	95	105	131	142	159	170	188	2.58333	5.76667	2.43333	4.3	8.25	5.3	8.93333	6.65	2.26667	4.85	7.73333	5.76667	9.05	0
904	2	14	2_14	33.6772	-90.5192	16.5125	6.68237	1077.2	204.3	213.6	448.6	food	hybrid	levee	mb	L	FD	H	MB	LFDHMB	4	2016	11	23	37	51	67	78	95	105	131	142	159	170	188	2.58333	5.76667	2.43333	4.3	8.25	5.3	8.93333	6.65	2.26667	4.85	7.73333	5.76667	9.05	0
905	2	15	2_15	33.679	-90.5192	16.2273	6.56694	1063.4	14	23.2	355.7	food	hybrid	levee	mb	L	FD	H	MB	LFDHMB	3	2016	11	23	37	51	67	78	95	105	131	142	159	170	188	2.58333	5.76667	2.43333	4.3	8.25	5.3	8.93333	6.65	2.26667	4.85	7.73333	5.76667	9.05	0
906	3	1	3_1	33.6791	-90.522	5.62221	2.27523	594.5	19.5	47.3	226.2	food	hybrid	levee	mb	L	FD	H	MB	LFDHMB	3	2016	11	23	37	51	67	78	95	105	131	142	159	170	188	2.73333	5.85	2.48333	4.3	8.2	5.3	8.88333	6.71667	2.31667	4.8	7.66667	5.83333	8.98333	0
907	3	2	3_2	33.6791	-90.5233	5.67207	2.29541	607.1	21.4	158.8	117.3	food	hybrid	levee	mb	L	FD	H	MB	LFDHMB	3	2016	11	23	37	51	67	78	95	105	131	142	159	170	188	2.73333	5.85	2.48333	4.3	8.2	5.3	8.88333	6.71667	2.31667	4.8	7.66667	5.83333	8.98333	0
908	3	3	3_3	33.6791	-90.5247	5.79868	2.34664	611	21.1	286.2	74.4	food	hybrid	levee	mb	L	FD	H	MB	LFDHMB	3	2016	11	23	37	51	67	78	95	105	131	142	159	170	188	2.73333	5.85	2.48333	4.3	8.2	5.3	8.88333	6.71667	2.31667	4.8	7.66667	5.83333	8.98333	0
909	3	4	3_4	33.6773	-90.5234	16.7699	6.78653	1085.6	212.7	222.4	289.8	finger	hybrid	levee		L	f	H		LfH	4	2016	11	23	37	51	67	78	95	105	131	142	159	170	188	2.73333	5.85	2.48333	4.3	8.2	5.3	8.88333	6.71667	2.31667	4.8	7.66667	5.83333	8.98333	NA
910	3	5	3_5	33.6756	-90.5235	17.0117	6.88439	1085	356.1	410.9	475.3	food	hybrid	levee	mb	L	FD	H	MB	LFDHMB	4	2016	11	23	37	51	67	78	95	105	131	142	159	170	188	2.73333	5.85	2.48333	4.3	8.2	5.3	8.88333	6.71667	2.31667	4.8	7.66667	5.83333	8.98333	0
911	3	6	3_6	33.6739	-90.5235	15.2452	6.16951	1041.7	269.6	377.8	675.7	food	hybrid	levee	mb	L	FD	H	MB	LFDHMB	4	2016	11	23	37	51	67	78	95	105	131	142	159	170	188	2.73333	5.85	2.48333	4.3	8.2	5.3	8.88333	6.71667	2.31667	4.8	7.66667	5.83333	8.98333	0
912	3	7	3_7	33.672	-90.5225	16.3573	6.61957	1020.8	282	477.5	856.9	finger	hybrid	levee		L	f	H		LfH	4	2016	11	23	37	51	67	78	95	105	131	142	159	170	188	2.73333	5.85	2.48333	4.3	8.2	5.3	8.88333	6.71667	2.31667	4.8	7.66667	5.83333	8.98333	NA
913	3	8	3_8	33.6701	-90.5226	16.2225	6.56501	1018.2	203.5	437.1	1072.6	food	hybrid	levee	mb	L	FD	H	MB	LFDHMB	4	2016	11	23	37	51	67	78	95	105	131	142	159	170	188	2.73333	5.85	2.48333	4.3	8.2	5.3	8.88333	6.71667	2.31667	4.8	7.66667	5.83333	8.98333	0
914	3	9	3_9	33.6682	-90.5227	16.4741	6.66682	1025.7	143	436.2	1285.7	food	hybrid	levee	mb	L	FD	H	MB	LFDHMB	3	2016	11	23	37	51	67	78	95	105	131	142	159	170	188	2.73333	5.85	2.48333	4.3	8.2	5.3	8.88333	6.71667	2.31667	4.8	7.66667	5.83333	8.98333	0
915	3	10	3_10	33.6685	-90.5252	8.15955	3.30205	765	37.4	260.5	1232	food	hybrid	levee	mb	L	FD	H	MB	LFDHMB	2	2016	11	23	37	51	67	78	95	105	131	142	159	170	188	2.73333	5.85	2.48333	4.3	8.2	5.3	8.88333	6.71667	2.31667	4.8	7.66667	5.83333	8.98333	0
916	3	11	3_11	33.6703	-90.5255	6.36295	2.57499	625.1	39.4	244	1089.3	food	hybrid	levee	mb	L	FD	H	MB	LFDHMB	3	2016	11	23	37	51	67	78	95	105	131	142	159	170	188	2.73333	5.85	2.48333	4.3	8.2	5.3	8.88333	6.71667	2.31667	4.8	7.66667	5.83333	8.98333	0
917	3	12	3_12	33.6722	-90.526	14.8687	6.01714	1020	30.7	131.1	853.9	food	hybrid	levee	mb	L	FD	H	MB	LFDHMB	3	2016	11	23	37	51	67	78	95	105	131	142	159	170	188	2.73333	5.85	2.48333	4.3	8.2	5.3	8.88333	6.71667	2.31667	4.8	7.66667	5.83333	8.98333	0
918	3	13	3_13	33.6748	-90.5268	16.6059	6.72017	1072.3	82.1	177.4	471.2	finger	hybrid	levee		L	f	H		LfH	4	2016	11	23	37	51	67	78	95	105	131	142	159	170	188	2.73333	5.85	2.48333	4.3	8.2	5.3	8.88333	6.71667	2.31667	4.8	7.66667	5.83333	8.98333	NA
919	3	14	3_14	33.6783	-90.5267	15.8592	6.41799	1074.5	22.2	202.2	79.8	food	hybrid	levee	mb	L	FD	H	MB	LFDHMB	4	2016	11	23	37	51	67	78	95	105	131	142	159	170	188	2.73333	5.85	2.48333	4.3	8.2	5.3	8.88333	6.71667	2.31667	4.8	7.66667	5.83333	8.98333	0
920	3	15	3_15	33.6783	-90.5287	16.3851	6.63083	1084.1	16.3	14.3	206.2	food	hybrid	levee	mb	L	FD	H	MB	LFDHMB	3	2016	11	23	37	51	67	78	95	105	131	142	159	170	188	2.73333	5.85	2.48333	4.3	8.2	5.3	8.88333	6.71667	2.31667	4.8	7.66667	5.83333	8.98333	0
921	3	16	3_16	33.6751	-90.5287	11.7806	4.76745	947.6	31.2	17.7	516.6	food	hybrid	levee	mb	L	FD	H	MB	LFDHMB	2	2016	11	23	37	51	67	78	95	105	131	142	159	170	188	2.73333	5.85	2.48333	4.3	8.2	5.3	8.88333	6.71667	2.31667	4.8	7.66667	5.83333	8.98333	0
922	4	1	4_1	33.6036	-90.5522	9.32407	3.77332	762.7	251.2	398.9	703.5	food	channel	levee	mb	L	FD	C	MB	LFDCMB	1	2016	11	23	37	51	67	78	95	105	131	142	159	170	188	3.01667	6.11667	2.8	3.95	7.91667	5	8.56667	7	2.53333	4.6	7.45	6.03333	8.78333	0
923	4	2	4_2	33.6019	-90.5526	8.36192	3.38395	696.3	431.3	523.7	760.7	food	channel	levee	mb	L	FD	C	MB	LFDCMB	2	2016	11	23	37	51	67	78	95	105	131	142	159	170	188	3.01667	6.11667	2.8	3.95	7.91667	5	8.56667	7	2.53333	4.6	7.45	6.03333	8.78333	0
924	4	3	4_3	33.5996	-90.5528	6.44547	2.60839	652.7	657	707.8	871.7	food	channel	levee	mb	L	FD	C	MB	LFDCMB	2	2016	11	23	37	51	67	78	95	105	131	142	159	170	188	3.01667	6.11667	2.8	3.95	7.91667	5	8.56667	7	2.53333	4.6	7.45	6.03333	8.78333	0
925	4	4	4_4	33.5974	-90.5523	16.9406	6.85563	1108	719.7	644.6	908.8	food	channel	levee	mb	L	FD	C	MB	LFDCMB	2	2016	11	23	37	51	67	78	95	105	131	142	159	170	188	3.01667	6.11667	2.8	3.95	7.91667	5	8.56667	7	2.53333	4.6	7.45	6.03333	8.78333	1
926	4	5	4_5	33.5958	-90.5526	18.4834	7.47996	1196.9	624.5	464.3	977.8	food	channel	levee	mb	L	FD	C	MB	LFDCMB	3	2016	11	23	37	51	67	78	95	105	131	142	159	170	188	3.01667	6.11667	2.8	3.95	7.91667	5	8.56667	7	2.53333	4.6	7.45	6.03333	8.78333	0
927	4	6	4_6	33.5944	-90.5521	10.8646	4.39675	937.2	557.9	330.9	1117.9	food	channel	levee	mb	L	FD	C	MB	LFDCMB	3	2016	11	23	37	51	67	78	95	105	131	142	159	170	188	3.01667	6.11667	2.8	3.95	7.91667	5	8.56667	7	2.53333	4.6	7.45	6.03333	8.78333	0
928	4	7	4_7	33.5947	-90.5486	11.1255	4.50234	860.6	316.7	355.1	926.7	food	channel	levee	mb	L	FD	C	MB	LFDCMB	1	2016	11	23	37	51	67	78	95	105	131	142	159	170	188	3.01667	6.11667	2.8	3.95	7.91667	5	8.56667	7	2.53333	4.6	7.45	6.03333	8.78333	0
929	5	1	5_1	33.5709	-90.5913	15.7169	6.36042	1018.9	203.5	5.3	1459.5	food	channel	levee	mb	L	FD	C	MB	LFDCMB	2	2016	11	23	37	51	67	78	95	105	131	142	159	170	188	3.25	6.26667	2.91667	3.83333	7.8	4.91667	8.48333	7.2	2.7	4.5	7.35	6.13333	8.7	0
930	5	2	5_2	33.5682	-90.5913	12.8056	5.18223	890.5	91.8	2.9	1702.8	food	channel	levee	mb	L	FD	C	MB	LFDCMB	2	2016	11	23	37	51	67	78	95	105	131	142	159	170	188	3.25	6.26667	2.91667	3.83333	7.8	4.91667	8.48333	7.2	2.7	4.5	7.35	6.13333	8.7	0
931	5	3	5_3	33.5681	-90.5932	10.4593	4.23271	800.1	150.7	10	1610.8	food	channel	levee	mb	L	FD	C	MB	LFDCMB	3	2016	11	23	37	51	67	78	95	105	131	142	159	170	188	3.25	6.26667	2.91667	3.83333	7.8	4.91667	8.48333	7.2	2.7	4.5	7.35	6.13333	8.7	1
932	5	4	5_4	33.5684	-90.5951	8.7954	3.55937	720.3	209.4	7.8	1511.4	food	channel	levee	mb	L	FD	C	MB	LFDCMB	3	2016	11	23	37	51	67	78	95	105	131	142	159	170	188	3.25	6.26667	2.91667	3.83333	7.8	4.91667	8.48333	7.2	2.7	4.5	7.35	6.13333	8.7	0
933	5	5	5_5	33.5708	-90.5938	20.6441	8.35435	1150.6	374.7	6.8	1320.4	food	channel	levee	mb	L	FD	C	MB	LFDCMB	3	2016	11	23	37	51	67	78	95	105	131	142	159	170	188	3.25	6.26667	2.91667	3.83333	7.8	4.91667	8.48333	7.2	2.7	4.5	7.35	6.13333	8.7	0
934	5	6	5_6	33.5719	-90.5962	10.2957	4.16651	797.1	620.4	62	1123.5	food	channel	levee	mb	L	FD	C	MB	LFDCMB	2	2016	11	23	37	51	67	78	95	105	131	142	159	170	188	3.25	6.26667	2.91667	3.83333	7.8	4.91667	8.48333	7.2	2.7	4.5	7.35	6.13333	8.7	0
935	5	7	5_7	33.5701	-90.5966	9.6726	3.91436	829.9	359.9	3.7	1256.3	food	channel	levee	mb	L	FD	C	MB	LFDCMB	2	2016	11	23	37	51	67	78	95	105	131	142	159	170	188	3.25	6.26667	2.91667	3.83333	7.8	4.91667	8.48333	7.2	2.7	4.5	7.35	6.13333	8.7	NA
936	6	1	6_1	33.5186	-90.5996	1.95729	0.792088	408	426.2	28.5	337.2	brood		levee		L	B			LB	3	2016	11	23	37	51	67	78	95	105	131	142	159	170	188	3.36667	6.36667	3.06667	3.73333	7.73333	4.83333	8.4	7.28333	2.78333	4.41667	7.3	6.21667	8.63333	0
937	6	2	6_2	33.5151	-90.599	6.38423	2.58361	614.1	22.9	16.2	47	brood		levee		L	B			LB	2	2016	11	23	37	51	67	78	95	105	131	142	159	170	188	3.36667	6.36667	3.06667	3.73333	7.73333	4.83333	8.4	7.28333	2.78333	4.41667	7.3	6.21667	8.63333	0
938	6	3	6_3	33.5157	-90.5972	8.58073	3.4725	717.1	24.4	151.9	211.5	brood		levee		L	B			LB	3	2016	11	23	37	51	67	78	95	105	131	142	159	170	188	3.36667	6.36667	3.06667	3.73333	7.73333	4.83333	8.4	7.28333	2.78333	4.41667	7.3	6.21667	8.63333	0
939	6	4	6_4	33.5163	-90.5953	6.98693	2.82751	650.7	23	270.1	412.6	brood		levee		L	B			LB	3	2016	11	23	37	51	67	78	95	105	131	142	159	170	188	3.36667	6.36667	3.06667	3.73333	7.73333	4.83333	8.4	7.28333	2.78333	4.41667	7.3	6.21667	8.63333	0
940	6	5	6_5	33.5174	-90.5923	5.54603	2.2444	586.4	28.4	194.2	736.9	brood		levee		L	B			LB	2	2016	11	23	37	51	67	78	95	105	131	142	159	170	188	3.36667	6.36667	3.06667	3.73333	7.73333	4.83333	8.4	7.28333	2.78333	4.41667	7.3	6.21667	8.63333	0
941	6	6	6_6	33.518	-90.591	5.02307	2.03277	580.9	23	197	874.2	brood		levee		L	B			LB	2	2016	11	23	37	51	67	78	95	105	131	142	159	170	188	3.36667	6.36667	3.06667	3.73333	7.73333	4.83333	8.4	7.28333	2.78333	4.41667	7.3	6.21667	8.63333	0
942	6	7	6_7	33.5165	-90.5994	2.86561	1.15967	450.3	235.6	4	99.1	brood		levee		L	B			LB	3	2016	11	23	37	51	67	78	95	105	131	142	159	170	188	3.36667	6.36667	3.06667	3.73333	7.73333	4.83333	8.4	7.28333	2.78333	4.41667	7.3	6.21667	8.63333	0
943	6	8.1	6_8.1	33.5172	-90.5979	5.07019	2.05183	567.6	238.2	38.7	233.3	brood		levee		L	B			LB	4	2016	11	23	37	51	67	78	95	105	131	142	159	170	188	3.36667	6.36667	3.06667	3.73333	7.73333	4.83333	8.4	7.28333	2.78333	4.41667	7.3	6.21667	8.63333	0
944	6	8.2	6_8.2	33.5182	-90.5982	4.0154	1.62497	550.8	360.9	28.8	304.5	brood		levee		L	B			LB	4	2016	11	23	37	51	67	78	95	105	131	142	159	170	188	3.36667	6.36667	3.06667	3.73333	7.73333	4.83333	8.4	7.28333	2.78333	4.41667	7.3	6.21667	8.63333	0
945	6	9.1	6_9.1	33.5178	-90.5961	5.0475	2.04265	561.2	231.6	146.5	415.5	brood		levee		L	B			LB	4	2016	11	23	37	51	67	78	95	105	131	142	159	170	188	3.36667	6.36667	3.06667	3.73333	7.73333	4.83333	8.4	7.28333	2.78333	4.41667	7.3	6.21667	8.63333	0
946	6	9.2	6_9.2	33.519	-90.5968	6.24366	2.52672	617.9	361.7	14.8	452.8	brood		levee		L	B			LB	4	2016	11	23	37	51	67	78	95	105	131	142	159	170	188	3.36667	6.36667	3.06667	3.73333	7.73333	4.83333	8.4	7.28333	2.78333	4.41667	7.3	6.21667	8.63333	0
947	6	10	6_10	33.5188	-90.5947	8.0537	3.25922	739.9	236.5	6.8	586.2	brood		levee		L	B			LB	2	2016	11	23	37	51	67	78	95	105	131	142	159	170	188	3.36667	6.36667	3.06667	3.73333	7.73333	4.83333	8.4	7.28333	2.78333	4.41667	7.3	6.21667	8.63333	0
948	7	1	7_1	33.5009	-90.588	5.81141	2.35179	628.8	168.4	108.2	400.7	brood		levee		L	B			LB	1	2016	11	23	37	51	67	78	95	105	131	142	159	170	188	3.41667	6.41667	3.13333	3.6	7.58333	4.68333	8.26667	7.35	2.83333	4.28333	7.18333	6.26667	8.5	0
949	7	3	7_3	33.4997	-90.5881	7.87607	3.18733	713.9	19.5	130.6	360.8	brood		levee		L	B			LB	2	2016	11	23	37	51	67	78	95	105	131	142	159	170	188	3.41667	6.41667	3.13333	3.6	7.58333	4.68333	8.26667	7.35	2.83333	4.28333	7.18333	6.26667	8.5	0
950	7	5.1	7_5.1	33.4982	-90.5891	4.25503	1.72195	522.4	26.5	123.7	205.7	food	hybrid	levee	sb	L	FD	H	SB	LFDHSB	4	2016	11	23	37	51	67	78	95	105	131	142	159	170	188	3.41667	6.41667	3.13333	3.6	7.58333	4.68333	8.26667	7.35	2.83333	4.28333	7.18333	6.26667	8.5	0
951	7	5.2	7_5.2	33.4982	-90.5871	4.33526	1.75442	526.5	28.2	302.1	343.5	food	hybrid	levee	sb	L	FD	H	SB	LFDHSB	4	2016	11	23	37	51	67	78	95	105	131	142	159	170	188	3.41667	6.41667	3.13333	3.6	7.58333	4.68333	8.26667	7.35	2.83333	4.28333	7.18333	6.26667	8.5	0
952	7	6.1	7_6.1	33.4972	-90.5891	4.08825	1.65446	517.9	28.2	171	129.9	food	hybrid	levee	sb	L	FD	H	SB	LFDHSB	4	2016	11	23	37	51	67	78	95	105	131	142	159	170	188	3.41667	6.41667	3.13333	3.6	7.58333	4.68333	8.26667	7.35	2.83333	4.28333	7.18333	6.26667	8.5	0
953	7	6.2	7_6.2	33.4972	-90.5871	4.33787	1.75547	533.4	144	339.9	302.9	food	hybrid	levee	sb	L	FD	H	SB	LFDHSB	4	2016	11	23	37	51	67	78	95	105	131	142	159	170	188	3.41667	6.41667	3.13333	3.6	7.58333	4.68333	8.26667	7.35	2.83333	4.28333	7.18333	6.26667	8.5	0
954	7	7.1	7_7.1	33.4962	-90.5891	4.29583	1.73846	524.9	58.8	237	105.2	food	hybrid	levee	sb	L	FD	H	SB	LFDHSB	3	2016	11	23	37	51	67	78	95	105	131	142	159	170	188	3.41667	6.41667	3.13333	3.6	7.58333	4.68333	8.26667	7.35	2.83333	4.28333	7.18333	6.26667	8.5	0
955	7	7.2	7_7.2	33.4962	-90.5871	4.46574	1.80722	537.2	223	385.5	295.5	food	hybrid	levee	sb	L	FD	H	SB	LFDHSB	4	2016	11	23	37	51	67	78	95	105	131	142	159	170	188	3.41667	6.41667	3.13333	3.6	7.58333	4.68333	8.26667	7.35	2.83333	4.28333	7.18333	6.26667	8.5	0
956	7	8	7_8	33.494	-90.5892	5.41233	2.19029	596.7	21.8	88.3	219.4	brood		levee		L	B			LB	4	2016	11	23	37	51	67	78	95	105	131	142	159	170	188	3.41667	6.41667	3.13333	3.6	7.58333	4.68333	8.26667	7.35	2.83333	4.28333	7.18333	6.26667	8.5	NA
957	7	8.1	7_8.1	33.4951	-90.5891	4.96876	2.01078	557.3	74.8	216.9	134.3	food	hybrid	levee	sb	L	FD	H	SB	LFDHSB	3	2016	11	23	37	51	67	78	95	105	131	142	159	170	188	3.41667	6.41667	3.13333	3.6	7.58333	4.68333	8.26667	7.35	2.83333	4.28333	7.18333	6.26667	8.5	0
958	7	8.2	7_8.2	33.4951	-90.5871	4.80967	1.94641	548.6	247.6	284.8	311.3	food	hybrid	levee	sb	L	FD	H	SB	LFDHSB	4	2016	11	23	37	51	67	78	95	105	131	142	159	170	188	3.41667	6.41667	3.13333	3.6	7.58333	4.68333	8.26667	7.35	2.83333	4.28333	7.18333	6.26667	8.5	0
959	7	8.3	7_8.3	33.494	-90.5871	4.60828	1.8649	538.9	201.7	208.2	364	brood		levee		L	B			LB	4	2016	11	23	37	51	67	78	95	105	131	142	159	170	188	3.41667	6.41667	3.13333	3.6	7.58333	4.68333	8.26667	7.35	2.83333	4.28333	7.18333	6.26667	8.5	NA
960	7	9	7_9	33.4929	-90.5889	3.66718	1.48405	482.6	24.3	30.8	354.8	brood		levee		L	B			LB	3	2016	11	23	37	51	67	78	95	105	131	142	159	170	188	3.41667	6.41667	3.13333	3.6	7.58333	4.68333	8.26667	7.35	2.83333	4.28333	7.18333	6.26667	8.5	NA
961	7	9.1	7_9.1	33.4929	-90.587	4.39469	1.77847	528.2	159.6	169.6	450.4	brood		levee		L	B			LB	3	2016	11	23	37	51	67	78	95	105	131	142	159	170	188	3.41667	6.41667	3.13333	3.6	7.58333	4.68333	8.26667	7.35	2.83333	4.28333	7.18333	6.26667	8.5	NA
962	7	13s	7_13s	33.4928	-90.5849	4.83885	1.95821	550.6	335.8	346	598.5	brood		levee		L	B			LB	3	2016	11	23	37	51	67	78	95	105	131	142	159	170	188	3.41667	6.41667	3.13333	3.6	7.58333	4.68333	8.26667	7.35	2.83333	4.28333	7.18333	6.26667	8.5	NA
963	7	13.1	7_13.1	33.4929	-90.5829	4.65793	1.885	542.3	508.9	522.6	722.7	brood		levee		L	B			LB	3	2016	11	23	37	51	67	78	95	105	131	142	159	170	188	3.41667	6.41667	3.13333	3.6	7.58333	4.68333	8.26667	7.35	2.83333	4.28333	7.18333	6.26667	8.5	NA
964	7	14.1	7_14.1	33.4961	-90.5849	4.84682	1.96144	554.3	255.4	506.3	423.2	food	hybrid	levee	sb	L	FD	H	SB	LFDHSB	4	2016	11	23	37	51	67	78	95	105	131	142	159	170	188	3.41667	6.41667	3.13333	3.6	7.58333	4.68333	8.26667	7.35	2.83333	4.28333	7.18333	6.26667	8.5	0
965	7	14.2	7_14.2	33.4961	-90.5829	4.79873	1.94198	543.3	253.2	562.1	364.1	food	hybrid	levee	sb	L	FD	H	SB	LFDHSB	3	2016	11	23	37	51	67	78	95	105	131	142	159	170	188	3.41667	6.41667	3.13333	3.6	7.58333	4.68333	8.26667	7.35	2.83333	4.28333	7.18333	6.26667	8.5	0
966	7	15.1	7_15.1	33.4972	-90.585	4.45922	1.80458	532	140.2	468.1	320.2	food	hybrid	levee	sb	L	FD	H	SB	LFDHSB	4	2016	11	23	37	51	67	78	95	105	131	142	159	170	188	3.41667	6.41667	3.13333	3.6	7.58333	4.68333	8.26667	7.35	2.83333	4.28333	7.18333	6.26667	8.5	0
967	7	15.2	7_15.2	33.4972	-90.5829	4.58784	1.85663	539.5	136.7	445.5	249.4	food	hybrid	levee	sb	L	FD	H	SB	LFDHSB	4	2016	11	23	37	51	67	78	95	105	131	142	159	170	188	3.41667	6.41667	3.13333	3.6	7.58333	4.68333	8.26667	7.35	2.83333	4.28333	7.18333	6.26667	8.5	0
968	7	16.1	7_16.1	33.4982	-90.5849	4.36203	1.76525	533.7	25.4	353.1	220.1	food	hybrid	levee	sb	L	FD	H	SB	LFDHSB	3	2016	11	23	37	51	67	78	95	105	131	142	159	170	188	3.41667	6.41667	3.13333	3.6	7.58333	4.68333	8.26667	7.35	2.83333	4.28333	7.18333	6.26667	8.5	0
969	7	16.2	7_16.2	33.4982	-90.5829	4.19771	1.69875	520.9	22.8	330.7	143.1	food	hybrid	levee	sb	L	FD	H	SB	LFDHSB	3	2016	11	23	37	51	67	78	95	105	131	142	159	170	188	3.41667	6.41667	3.13333	3.6	7.58333	4.68333	8.26667	7.35	2.83333	4.28333	7.18333	6.26667	8.5	0
970	7	19	7_19	33.504	-90.5794	7.21682	2.92054	879.7	29.1	10.4	361.7	finger	hybrid	levee		L	f	H		LfH	2	2016	11	23	37	51	67	78	95	105	131	142	159	170	188	3.41667	6.41667	3.13333	3.6	7.58333	4.68333	8.26667	7.35	2.83333	4.28333	7.18333	6.26667	8.5	0
971	7	20	7_20	33.5031	-90.5794	7.20495	2.91574	872.9	30.4	42.5	269.1	finger	hybrid	levee		L	f	H		LfH	3	2016	11	23	37	51	67	78	95	105	131	142	159	170	188	3.41667	6.41667	3.13333	3.6	7.58333	4.68333	8.26667	7.35	2.83333	4.28333	7.18333	6.26667	8.5	0
972	7	21	7_21	33.5022	-90.5794	8.78431	3.55488	906.6	28.3	41.3	156.2	finger	hybrid	levee		L	f	H		LfH	3	2016	11	23	37	51	67	78	95	105	131	142	159	170	188	3.41667	6.41667	3.13333	3.6	7.58333	4.68333	8.26667	7.35	2.83333	4.28333	7.18333	6.26667	8.5	0
973	7	22	7_22	33.5013	-90.5794	8.17558	3.30854	890.7	30.4	51	58.9	finger	hybrid	levee		L	f	H		LfH	3	2016	11	23	37	51	67	78	95	105	131	142	159	170	188	3.41667	6.41667	3.13333	3.6	7.58333	4.68333	8.26667	7.35	2.83333	4.28333	7.18333	6.26667	8.5	0
974	7	23	7_23	33.4994	-90.5801	2.5843	1.04583	397.7	84	242.4	56.8	brood		levee		L	B			LB	2	2016	11	23	37	51	67	78	95	105	131	142	159	170	188	3.41667	6.41667	3.13333	3.6	7.58333	4.68333	8.26667	7.35	2.83333	4.28333	7.18333	6.26667	8.5	0
975	7	24	7_24	33.4994	-90.5784	3.47166	1.40493	489	222.9	324.2	194.2	brood		levee		L	B			LB	4	2016	11	23	37	51	67	78	95	105	131	142	159	170	188	3.41667	6.41667	3.13333	3.6	7.58333	4.68333	8.26667	7.35	2.83333	4.28333	7.18333	6.26667	8.5	0
976	7	25	7_25	33.4985	-90.5804	3.74493	1.51552	504.5	33.4	327	109.4	food	hybrid	levee	sb	L	FD	H	SB	LFDHSB	4	2016	11	23	37	51	67	78	95	105	131	142	159	170	188	3.41667	6.41667	3.13333	3.6	7.58333	4.68333	8.26667	7.35	2.83333	4.28333	7.18333	6.26667	8.5	0
977	7	26	7_26	33.4985	-90.5784	3.66855	1.48461	499.7	221	401.8	223.3	food	hybrid	levee	sb	L	FD	H	SB	LFDHSB	4	2016	11	23	37	51	67	78	95	105	131	142	159	170	188	3.41667	6.41667	3.13333	3.6	7.58333	4.68333	8.26667	7.35	2.83333	4.28333	7.18333	6.26667	8.5	0
978	7	27	7_27	33.4976	-90.5794	7.87913	3.18857	878.6	114.9	408.7	207.7	finger	hybrid	levee		L	f	H		LfH	4	2016	11	23	37	51	67	78	95	105	131	142	159	170	188	3.41667	6.41667	3.13333	3.6	7.58333	4.68333	8.26667	7.35	2.83333	4.28333	7.18333	6.26667	8.5	0
979	7	28	7_28	33.4966	-90.5794	8.27853	3.3502	894	212.1	410.3	309.6	food	hybrid	levee	sb	L	FD	H	SB	LFDHSB	4	2016	11	23	37	51	67	78	95	105	131	142	159	170	188	3.41667	6.41667	3.13333	3.6	7.58333	4.68333	8.26667	7.35	2.83333	4.28333	7.18333	6.26667	8.5	0
980	7	29	7_29	33.4957	-90.5794	8.21298	3.32368	886.5	314.5	412	413.3	food	hybrid	levee	sb	L	FD	H	SB	LFDHSB	4	2016	11	23	37	51	67	78	95	105	131	142	159	170	188	3.41667	6.41667	3.13333	3.6	7.58333	4.68333	8.26667	7.35	2.83333	4.28333	7.18333	6.26667	8.5	0
981	7	30	7_30	33.4948	-90.5794	7.07021	2.86121	864.3	418.8	419.3	518.2	food	hybrid	levee	sb	L	FD	H	SB	LFDHSB	3	2016	11	23	37	51	67	78	95	105	131	142	159	170	188	3.41667	6.41667	3.13333	3.6	7.58333	4.68333	8.26667	7.35	2.83333	4.28333	7.18333	6.26667	8.5	0
982	7	31	7_31	33.4939	-90.5794	7.35259	2.97549	866.2	513.8	421.1	613.1	food	hybrid	levee	sb	L	FD	H	SB	LFDHSB	4	2016	11	23	37	51	67	78	95	105	131	142	159	170	188	3.41667	6.41667	3.13333	3.6	7.58333	4.68333	8.26667	7.35	2.83333	4.28333	7.18333	6.26667	8.5	0
983	7	32	7_32	33.493	-90.5794	7.859	3.18043	876.7	612.7	419.3	712.2	finger	hybrid	levee		L	f	H		LfH	4	2016	11	23	37	51	67	78	95	105	131	142	159	170	188	3.41667	6.41667	3.13333	3.6	7.58333	4.68333	8.26667	7.35	2.83333	4.28333	7.18333	6.26667	8.5	0
984	7	33	7_33	33.4921	-90.5794	8.37578	3.38956	890.1	683.1	417.6	815.2	finger	hybrid	levee		L	f	H		LfH	3	2016	11	23	37	51	67	78	95	105	131	142	159	170	188	3.41667	6.41667	3.13333	3.6	7.58333	4.68333	8.26667	7.35	2.83333	4.28333	7.18333	6.26667	8.5	0
985	7	34	7_34	33.4911	-90.5793	7.28203	2.94693	868.9	637.9	417.7	922.9	finger	hybrid	levee		L	f	H		LfH	3	2016	11	23	37	51	67	78	95	105	131	142	159	170	188	3.41667	6.41667	3.13333	3.6	7.58333	4.68333	8.26667	7.35	2.83333	4.28333	7.18333	6.26667	8.5	0
986	7	35	7_35	33.4903	-90.5793	7.34262	2.97145	865.4	590	418.8	1021.9	finger	hybrid	levee		L	f	H		LfH	2	2016	11	23	37	51	67	78	95	105	131	142	159	170	188	3.41667	6.41667	3.13333	3.6	7.58333	4.68333	8.26667	7.35	2.83333	4.28333	7.18333	6.26667	8.5	0
987	7	36	7_36	33.4903	-90.5751	7.70192	3.11686	891.6	917.1	17.8	1096.6	finger	hybrid	levee		L	f	H		LfH	2	2016	11	23	37	51	67	78	95	105	131	142	159	170	188	3.41667	6.41667	3.13333	3.6	7.58333	4.68333	8.26667	7.35	2.83333	4.28333	7.18333	6.26667	8.5	0
988	7	37	7_37	33.4911	-90.5751	7.74555	3.13451	899.7	928	16.4	1007.4	finger	hybrid	levee		L	f	H		LfH	3	2016	11	23	37	51	67	78	95	105	131	142	159	170	188	3.41667	6.41667	3.13333	3.6	7.58333	4.68333	8.26667	7.35	2.83333	4.28333	7.18333	6.26667	8.5	0
989	7	38	7_38	33.492	-90.5751	8.45015	3.41965	904.8	837.4	18.4	913.1	finger	hybrid	levee		L	f	H		LfH	3	2016	11	23	37	51	67	78	95	105	131	142	159	170	188	3.41667	6.41667	3.13333	3.6	7.58333	4.68333	8.26667	7.35	2.83333	4.28333	7.18333	6.26667	8.5	0
990	7	39	7_39	33.493	-90.5751	8.85324	3.58278	918.5	744.2	17.6	814.9	finger	hybrid	levee		L	f	H		LfH	3	2016	11	23	37	51	67	78	95	105	131	142	159	170	188	3.41667	6.41667	3.13333	3.6	7.58333	4.68333	8.26667	7.35	2.83333	4.28333	7.18333	6.26667	8.5	0
991	7	40	7_40	33.494	-90.5751	7.56618	3.06192	887.8	666.6	18.1	731.7	food	hybrid	levee	sb	L	FD	H	SB	LFDHSB	3	2016	11	23	37	51	67	78	95	105	131	142	159	170	188	3.41667	6.41667	3.13333	3.6	7.58333	4.68333	8.26667	7.35	2.83333	4.28333	7.18333	6.26667	8.5	0
992	7	41	7_41	33.4948	-90.5751	7.1278	2.88452	877.2	601.3	17.6	659.1	food	hybrid	levee	sb	L	FD	H	SB	LFDHSB	3	2016	11	23	37	51	67	78	95	105	131	142	159	170	188	3.41667	6.41667	3.13333	3.6	7.58333	4.68333	8.26667	7.35	2.83333	4.28333	7.18333	6.26667	8.5	0
993	7	42	7_42	33.4957	-90.5751	8.41535	3.40557	887.7	533.7	18.1	580	food	hybrid	levee	sb	L	FD	H	SB	LFDHSB	3	2016	11	23	37	51	67	78	95	105	131	142	159	170	188	3.41667	6.41667	3.13333	3.6	7.58333	4.68333	8.26667	7.35	2.83333	4.28333	7.18333	6.26667	8.5	0
994	7	43	7_43	33.4967	-90.5751	7.83816	3.17199	872.5	483	17.1	514.1	food	hybrid	levee	sb	L	FD	H	SB	LFDHSB	3	2016	11	23	37	51	67	78	95	105	131	142	159	170	188	3.41667	6.41667	3.13333	3.6	7.58333	4.68333	8.26667	7.35	2.83333	4.28333	7.18333	6.26667	8.5	0
995	7	44	7_44	33.4976	-90.5752	7.68522	3.1101	879.8	440.5	13.1	451.3	food	hybrid	levee	sb	L	FD	H	SB	LFDHSB	3	2016	11	23	37	51	67	78	95	105	131	142	159	170	188	3.41667	6.41667	3.13333	3.6	7.58333	4.68333	8.26667	7.35	2.83333	4.28333	7.18333	6.26667	8.5	0
996	7	45	7_45	33.4985	-90.5762	3.86757	1.56515	509.8	421.4	202.1	410.1	food	hybrid	levee	sb	L	FD	H	SB	LFDHSB	4	2016	11	23	37	51	67	78	95	105	131	142	159	170	188	3.41667	6.41667	3.13333	3.6	7.58333	4.68333	8.26667	7.35	2.83333	4.28333	7.18333	6.26667	8.5	0
997	7	46	7_46	33.4985	-90.5741	3.58517	1.45087	494.1	615.9	13.9	598	food	hybrid	levee	sb	L	FD	H	SB	LFDHSB	3	2016	11	23	37	51	67	78	95	105	131	142	159	170	188	3.41667	6.41667	3.13333	3.6	7.58333	4.68333	8.26667	7.35	2.83333	4.28333	7.18333	6.26667	8.5	0
998	7	47	7_47	33.4994	-90.5752	7.86733	3.1838	890.7	420.3	10.5	389	finger	hybrid	levee		L	f	H		LfH	3	2016	11	23	37	51	67	78	95	105	131	142	159	170	188	3.41667	6.41667	3.13333	3.6	7.58333	4.68333	8.26667	7.35	2.83333	4.28333	7.18333	6.26667	8.5	0
999	7	48	7_48	33.5003	-90.5752	7.86053	3.18104	883.7	420.7	11.8	379.9	finger	hybrid	levee		L	f	H		LfH	3	2016	11	23	37	51	67	78	95	105	131	142	159	170	188	3.41667	6.41667	3.13333	3.6	7.58333	4.68333	8.26667	7.35	2.83333	4.28333	7.18333	6.26667	8.5	0
1000	7	49	7_49	33.5013	-90.5751	8.49077	3.43609	904.7	422.7	10.2	387.9	finger	hybrid	levee		L	f	H		LfH	3	2016	11	23	37	51	67	78	95	105	131	142	159	170	188	3.41667	6.41667	3.13333	3.6	7.58333	4.68333	8.26667	7.35	2.83333	4.28333	7.18333	6.26667	8.5	0
1001	7	50	7_50	33.5023	-90.5752	8.80474	3.56315	911.9	421.6	11.1	419.5	finger	hybrid	levee		L	f	H		LfH	3	2016	11	23	37	51	67	78	95	105	131	142	159	170	188	3.41667	6.41667	3.13333	3.6	7.58333	4.68333	8.26667	7.35	2.83333	4.28333	7.18333	6.26667	8.5	0
1002	7	51	7_51	33.5032	-90.5752	6.948	2.81176	866.2	422.4	12.3	476.6	finger	hybrid	levee		L	f	H		LfH	3	2016	11	23	37	51	67	78	95	105	131	142	159	170	188	3.41667	6.41667	3.13333	3.6	7.58333	4.68333	8.26667	7.35	2.83333	4.28333	7.18333	6.26667	8.5	0
1003	7	52	7_52	33.504	-90.5752	6.41967	2.59795	848.7	423.5	13.2	534.6	finger	hybrid	levee		L	f	H		LfH	2	2016	11	23	37	51	67	78	95	105	131	142	159	170	188	3.41667	6.41667	3.13333	3.6	7.58333	4.68333	8.26667	7.35	2.83333	4.28333	7.18333	6.26667	8.5	0
1004	7	53	7_53	33.494	-90.585	4.83885	1.95821	550.6	381.3	390.3	537.4	food	hybrid	levee	sb	L	FD	H	SB	LFDHSB	4	2016	11	23	37	51	67	78	95	105	131	142	159	170	188	3.41667	6.41667	3.13333	3.6	7.58333	4.68333	8.26667	7.35	2.83333	4.28333	7.18333	6.26667	8.5	0
1005	7	54	7_54	33.4939	-90.5829	4.65793	1.885	542.3	496.2	567.2	602.5	food	hybrid	levee	sb	L	FD	H	SB	LFDHSB	3	2016	11	23	37	51	67	78	95	105	131	142	159	170	188	3.41667	6.41667	3.13333	3.6	7.58333	4.68333	8.26667	7.35	2.83333	4.28333	7.18333	6.26667	8.5	0
1006	7	55	7_55	33.4951	-90.585	4.55849	1.84476	540.3	376.5	440.1	500.4	food	hybrid	levee	sb	L	FD	H	SB	LFDHSB	3	2016	11	23	37	51	67	78	95	105	131	142	159	170	188	3.41667	6.41667	3.13333	3.6	7.58333	4.68333	8.26667	7.35	2.83333	4.28333	7.18333	6.26667	8.5	0
1007	7	57	7_57	33.5003	-90.5784	3.47166	1.40493	489	223.5	267.8	182.6	brood		levee		L	B			LB	3	2016	11	23	37	51	67	78	95	105	131	142	159	170	188	3.41667	6.41667	3.13333	3.6	7.58333	4.68333	8.26667	7.35	2.83333	4.28333	7.18333	6.26667	8.5	0
1008	8	1	8_1	33.5291	-90.552	7.88511	3.19099	824.1	25.9	95.5	91.5	finger	hybrid	levee		L	f	H		LfH	2	2016	11	23	37	51	67	78	95	105	131	142	159	170	188	3.58333	6.6	3.26667	3.46667	7.26667	4.61667	8.13333	7.48333	2.96667	4.06667	6.98333	6.4	8.26667	0
1009	8	2	8_2	33.528	-90.5524	7.45098	3.0153	786	24.1	147.7	263.8	finger	hybrid	levee		L	f	H		LfH	3	2016	11	23	37	51	67	78	95	105	131	142	159	170	188	3.58333	6.6	3.26667	3.46667	7.26667	4.61667	8.13333	7.48333	2.96667	4.06667	6.98333	6.4	8.26667	0
1010	8	3	8_3	33.5271	-90.5524	6.19407	2.50665	753.8	26.6	258	373.2	finger	hybrid	levee		L	f	H		LfH	3	2016	11	23	37	51	67	78	95	105	131	142	159	170	188	3.58333	6.6	3.26667	3.46667	7.26667	4.61667	8.13333	7.48333	2.96667	4.06667	6.98333	6.4	8.26667	0
1011	8	4	8_4	33.5262	-90.5524	6.38772	2.58502	769.3	27.5	306.8	468.9	finger	hybrid	levee		L	f	H		LfH	3	2016	11	23	37	51	67	78	95	105	131	142	159	170	188	3.58333	6.6	3.26667	3.46667	7.26667	4.61667	8.13333	7.48333	2.96667	4.06667	6.98333	6.4	8.26667	0
1012	8	5	8_5	33.5253	-90.5524	6.50485	2.63242	774.8	25.1	249.6	566	finger	hybrid	levee		L	f	H		LfH	3	2016	11	23	37	51	67	78	95	105	131	142	159	170	188	3.58333	6.6	3.26667	3.46667	7.26667	4.61667	8.13333	7.48333	2.96667	4.06667	6.98333	6.4	8.26667	0
1013	8	6	8_6	33.5245	-90.5532	2.67585	1.08288	430.4	26.5	383.9	674.6	brood		levee		L	B			LB	2	2016	11	23	37	51	67	78	95	105	131	142	159	170	188	3.58333	6.6	3.26667	3.46667	7.26667	4.61667	8.13333	7.48333	2.96667	4.06667	6.98333	6.4	8.26667	0
1014	8	7	8_7	33.5245	-90.5514	3.41126	1.38049	468	189.9	214.2	657.6	brood		levee		L	B			LB	3	2016	11	23	37	51	67	78	95	105	131	142	159	170	188	3.58333	6.6	3.26667	3.46667	7.26667	4.61667	8.13333	7.48333	2.96667	4.06667	6.98333	6.4	8.26667	0
1015	8	8	8_8	33.5244	-90.5496	3.0659	1.24073	449.5	362.6	47.1	669.6	brood		levee		L	B			LB	3	2016	11	23	37	51	67	78	95	105	131	142	159	170	188	3.58333	6.6	3.26667	3.46667	7.26667	4.61667	8.13333	7.48333	2.96667	4.06667	6.98333	6.4	8.26667	0
1016	8	9	8_9	33.5244	-90.5477	2.90328	1.17492	432.8	540.8	14.3	716.1	brood		levee		L	B			LB	3	2016	11	23	37	51	67	78	95	105	131	142	159	170	188	3.58333	6.6	3.26667	3.46667	7.26667	4.61667	8.13333	7.48333	2.96667	4.06667	6.98333	6.4	8.26667	0
1017	8	10	8_10	33.5253	-90.5487	6.27075	2.53768	777.2	360.9	112.5	574.4	finger	hybrid	levee		L	f	H		LfH	4	2016	11	23	37	51	67	78	95	105	131	142	159	170	188	3.58333	6.6	3.26667	3.46667	7.26667	4.61667	8.13333	7.48333	2.96667	4.06667	6.98333	6.4	8.26667	0
1018	8	11	8_11	33.5262	-90.5487	6.27621	2.53989	769.6	360.1	206.9	479.8	finger	hybrid	levee		L	f	H		LfH	4	2016	11	23	37	51	67	78	95	105	131	142	159	170	188	3.58333	6.6	3.26667	3.46667	7.26667	4.61667	8.13333	7.48333	2.96667	4.06667	6.98333	6.4	8.26667	0
1019	8	12	8_12	33.527	-90.5487	5.83358	2.36076	756.9	325.3	305.2	390.2	finger	hybrid	levee		L	f	H		LfH	4	2016	11	23	37	51	67	78	95	105	131	142	159	170	188	3.58333	6.6	3.26667	3.46667	7.26667	4.61667	8.13333	7.48333	2.96667	4.06667	6.98333	6.4	8.26667	0
1020	8	13	8_13	33.5279	-90.5488	6.28681	2.54418	768.5	235.2	310.7	295.1	finger	hybrid	levee		L	f	H		LfH	4	2016	11	23	37	51	67	78	95	105	131	142	159	170	188	3.58333	6.6	3.26667	3.46667	7.26667	4.61667	8.13333	7.48333	2.96667	4.06667	6.98333	6.4	8.26667	0
1021	8	14	8_14	33.5287	-90.5488	5.97707	2.41883	765.7	150.3	223.1	206.4	finger	hybrid	levee		L	f	H		LfH	4	2016	11	23	37	51	67	78	95	105	131	142	159	170	188	3.58333	6.6	3.26667	3.46667	7.26667	4.61667	8.13333	7.48333	2.96667	4.06667	6.98333	6.4	8.26667	0
1022	8	15	8_15	33.5296	-90.5488	6.18555	2.50321	766.1	63.4	139.2	121.6	finger	hybrid	levee		L	f	H		LfH	4	2016	11	23	37	51	67	78	95	105	131	142	159	170	188	3.58333	6.6	3.26667	3.46667	7.26667	4.61667	8.13333	7.48333	2.96667	4.06667	6.98333	6.4	8.26667	0
1023	8	16	8_16	33.5305	-90.5484	6.33676	2.5644	793	32	111.2	95.9	finger	hybrid	levee		L	f	H		LfH	2	2016	11	23	37	51	67	78	95	105	131	142	159	170	188	3.58333	6.6	3.26667	3.46667	7.26667	4.61667	8.13333	7.48333	2.96667	4.06667	6.98333	6.4	8.26667	0
1024	8	17	8_17	33.5319	-90.5447	7.05254	2.85406	811.2	33.8	294.9	352	finger	hybrid	levee		L	f	H		LfH	2	2016	11	23	37	51	67	78	95	105	131	142	159	170	188	3.58333	6.6	3.26667	3.46667	7.26667	4.61667	8.13333	7.48333	2.96667	4.06667	6.98333	6.4	8.26667	0
1025	8	18	8_18	33.5309	-90.5451	6.58915	2.66653	780.1	73.2	320.5	349.9	finger	hybrid	levee		L	f	H		LfH	4	2016	11	23	37	51	67	78	95	105	131	142	159	170	188	3.58333	6.6	3.26667	3.46667	7.26667	4.61667	8.13333	7.48333	2.96667	4.06667	6.98333	6.4	8.26667	0
1026	8	19	8_19	33.5299	-90.545	8.98884	3.63765	851.4	156.2	366.4	362.5	finger	hybrid	levee		L	f	H		LfH	4	2016	11	23	37	51	67	78	95	105	131	142	159	170	188	3.58333	6.6	3.26667	3.46667	7.26667	4.61667	8.13333	7.48333	2.96667	4.06667	6.98333	6.4	8.26667	0
1027	8	20	8_20	33.5289	-90.545	8.40957	3.40323	829.8	270	437.9	414.9	finger	hybrid	levee		L	f	H		LfH	4	2016	11	23	37	51	67	78	95	105	131	142	159	170	188	3.58333	6.6	3.26667	3.46667	7.26667	4.61667	8.13333	7.48333	2.96667	4.06667	6.98333	6.4	8.26667	NA
1028	8	21	8_21	33.5279	-90.5449	8.36346	3.38457	829.4	374.6	385.4	485.2	finger	hybrid	levee		L	f	H		LfH	4	2016	11	23	37	51	67	78	95	105	131	142	159	170	188	3.58333	6.6	3.26667	3.46667	7.26667	4.61667	8.13333	7.48333	2.96667	4.06667	6.98333	6.4	8.26667	0
1029	8	22	8_22	33.5269	-90.5448	7.39447	2.99243	795	482.1	288.3	572.6	finger	hybrid	levee		L	f	H		LfH	4	2016	11	23	37	51	67	78	95	105	131	142	159	170	188	3.58333	6.6	3.26667	3.46667	7.26667	4.61667	8.13333	7.48333	2.96667	4.06667	6.98333	6.4	8.26667	0
1030	8	23	8_23	33.5259	-90.5448	7.24855	2.93338	791.5	578.6	185.4	656.2	finger	hybrid	levee		L	f	H		LfH	4	2016	11	23	37	51	67	78	95	105	131	142	159	170	188	3.58333	6.6	3.26667	3.46667	7.26667	4.61667	8.13333	7.48333	2.96667	4.06667	6.98333	6.4	8.26667	0
1031	8	24	8_24	33.525	-90.5448	7.53453	3.04912	806.9	671.2	88	741.2	finger	hybrid	levee		L	f	H		LfH	4	2016	11	23	37	51	67	78	95	105	131	142	159	170	188	3.58333	6.6	3.26667	3.46667	7.26667	4.61667	8.13333	7.48333	2.96667	4.06667	6.98333	6.4	8.26667	0
1032	8	25	8_25	33.524	-90.5447	7.11591	2.87971	791.5	734.7	24.1	840.6	finger	hybrid	levee		L	f	H		LfH	4	2016	11	23	37	51	67	78	95	105	131	142	159	170	188	3.58333	6.6	3.26667	3.46667	7.26667	4.61667	8.13333	7.48333	2.96667	4.06667	6.98333	6.4	8.26667	0
1033	8	26	8_26	33.5231	-90.5459	2.18062	0.882465	351.5	737.7	24.2	792.2	brood		levee		L	B			LB	2	2016	11	23	37	51	67	78	95	105	131	142	159	170	188	3.58333	6.6	3.26667	3.46667	7.26667	4.61667	8.13333	7.48333	2.96667	4.06667	6.98333	6.4	8.26667	0
1034	8	27	8_27	33.5231	-90.5447	1.69685	0.686689	312.9	851.3	138	859.7	brood		levee		L	B			LB	3	2016	11	23	37	51	67	78	95	105	131	142	159	170	188	3.58333	6.6	3.26667	3.46667	7.26667	4.61667	8.13333	7.48333	2.96667	4.06667	6.98333	6.4	8.26667	0
1035	8	28	8_28	33.5231	-90.5435	2.18061	0.882461	358.3	949.4	235.9	924.5	finger	channel	levee		L	f	C		LfC	3	2016	11	23	37	51	67	78	95	105	131	142	159	170	188	3.58333	6.6	3.26667	3.46667	7.26667	4.61667	8.13333	7.48333	2.96667	4.06667	6.98333	6.4	8.26667	0
1036	8	29	8_29	33.5232	-90.5423	1.97057	0.797461	330.6	952.5	357.9	1013.7	brood		levee		L	B			LB	3	2016	11	23	37	51	67	78	95	105	131	142	159	170	188	3.58333	6.6	3.26667	3.46667	7.26667	4.61667	8.13333	7.48333	2.96667	4.06667	6.98333	6.4	8.26667	0
1037	8	30	8_30	33.5232	-90.5411	1.80397	0.73004	319.9	849.3	466.5	1097.6	brood		levee		L	B			LB	3	2016	11	23	37	51	67	78	95	105	131	142	159	170	188	3.58333	6.6	3.26667	3.46667	7.26667	4.61667	8.13333	7.48333	2.96667	4.06667	6.98333	6.4	8.26667	0
1038	8	31	8_31	33.5232	-90.54	1.78512	0.722412	321.6	743.1	573.7	1184	brood		levee		L	B			LB	2	2016	11	23	37	51	67	78	95	105	131	142	159	170	188	3.58333	6.6	3.26667	3.46667	7.26667	4.61667	8.13333	7.48333	2.96667	4.06667	6.98333	6.4	8.26667	0
1039	8	32	8_32	33.5241	-90.5412	6.75388	2.7332	767.8	716.8	357.2	1038.6	finger	hybrid	levee		L	f	H		LfH	3	2016	11	23	37	51	67	78	95	105	131	142	159	170	188	3.58333	6.6	3.26667	3.46667	7.26667	4.61667	8.13333	7.48333	2.96667	4.06667	6.98333	6.4	8.26667	0
1040	8	33	8_33	33.525	-90.5411	7.26939	2.94182	794.5	685.2	365.9	963.1	finger	hybrid	levee		L	f	H		LfH	3	2016	11	23	37	51	67	78	95	105	131	142	159	170	188	3.58333	6.6	3.26667	3.46667	7.26667	4.61667	8.13333	7.48333	2.96667	4.06667	6.98333	6.4	8.26667	0
1041	8	34	8_34	33.5259	-90.5412	7.46611	3.02143	806.6	654.1	401.8	892.5	finger	hybrid	levee		L	f	H		LfH	3	2016	11	23	37	51	67	78	95	105	131	142	159	170	188	3.58333	6.6	3.26667	3.46667	7.26667	4.61667	8.13333	7.48333	2.96667	4.06667	6.98333	6.4	8.26667	0
1042	8	35	8_35	33.5269	-90.5412	7.34462	2.97226	804.4	618.6	410.4	829.9	finger	hybrid	levee		L	f	H		LfH	3	2016	11	23	37	51	67	78	95	105	131	142	159	170	188	3.58333	6.6	3.26667	3.46667	7.26667	4.61667	8.13333	7.48333	2.96667	4.06667	6.98333	6.4	8.26667	0
1043	8	36	8_36	33.5299	-90.5412	9.77313	3.95505	893	299	402.8	701.3	finger	channel	levee		L	f	C		LfC	3	2016	11	23	37	51	67	78	95	105	131	142	159	170	188	3.58333	6.6	3.26667	3.46667	7.26667	4.61667	8.13333	7.48333	2.96667	4.06667	6.98333	6.4	8.26667	0
1044	8	37	8_37	33.531	-90.5422	4.19792	1.69884	511.2	192.7	588.7	692.8	finger	hybrid	levee		L	f	H		LfH	4	2016	11	23	37	51	67	78	95	105	131	142	159	170	188	3.58333	6.6	3.26667	3.46667	7.26667	4.61667	8.13333	7.48333	2.96667	4.06667	6.98333	6.4	8.26667	0
1045	8	38	8_38	33.531	-90.5403	4.10722	1.66213	506.8	267	410.7	873.3	finger	hybrid	levee		L	f	H		LfH	3	2016	11	23	37	51	67	78	95	105	131	142	159	170	188	3.58333	6.6	3.26667	3.46667	7.26667	4.61667	8.13333	7.48333	2.96667	4.06667	6.98333	6.4	8.26667	0
1046	8	39	8_39	33.532	-90.5423	3.90384	1.57983	492.4	88.6	565.8	695.6	finger	hybrid	levee		L	f	H		LfH	4	2016	11	23	37	51	67	78	95	105	131	142	159	170	188	3.58333	6.6	3.26667	3.46667	7.26667	4.61667	8.13333	7.48333	2.96667	4.06667	6.98333	6.4	8.26667	0
1047	8	40	8_40	33.5321	-90.5403	3.94873	1.598	498	159.8	438.9	875.3	finger	hybrid	levee		L	f	H		LfH	3	2016	11	23	37	51	67	78	95	105	131	142	159	170	188	3.58333	6.6	3.26667	3.46667	7.26667	4.61667	8.13333	7.48333	2.96667	4.06667	6.98333	6.4	8.26667	0
1048	8	41	8_41	33.5333	-90.5408	9.56274	3.8699	929.8	29.7	485.5	716.8	finger	hybrid	levee		L	f	H		LfH	1	2016	11	23	37	51	67	78	95	105	131	142	159	170	188	3.58333	6.6	3.26667	3.46667	7.26667	4.61667	8.13333	7.48333	2.96667	4.06667	6.98333	6.4	8.26667	0
1049	8	42	8_42	33.5279	-90.5412	8.6984	3.52012	846.7	517.7	402.8	777.9	finger	hybrid	levee		L	f	H		LfH	3	2016	11	23	37	51	67	78	95	105	131	142	159	170	188	3.58333	6.6	3.26667	3.46667	7.26667	4.61667	8.13333	7.48333	2.96667	4.06667	6.98333	6.4	8.26667	0
1050	8	43	8_43	33.5289	-90.5412	8.94217	3.61877	864.6	410.2	403.3	731.7	finger	hybrid	levee		L	f	H		LfH	3	2016	11	23	37	51	67	78	95	105	131	142	159	170	188	3.58333	6.6	3.26667	3.46667	7.26667	4.61667	8.13333	7.48333	2.96667	4.06667	6.98333	6.4	8.26667	0
1051	9	4	9_4	33.5149	-90.5513	3.33176	1.34832	573.1	95.1	818.8	61.4	splitT	splitT	splitT		TRT				TRT	2	2016	11	23	37	51	67	78	95	105	131	142	159	170	188	3.71667	6.6	3.26667	3.23333	7.15	4.46667	8.06667	7.58333	3.06667	4.06667	6.98333	6.4	8.26667	0
1052	9	5	9_5	33.5149	-90.5505	1.85896	0.752293	403.8	103.8	799.9	45.5	food	hybrid	splitF	sb	S	FD	H	SB	SFDHSB	3	2016	11	23	37	51	67	78	95	105	131	142	159	170	188	3.71667	6.6	3.26667	3.23333	7.15	4.46667	8.06667	7.58333	3.06667	4.06667	6.98333	6.4	8.26667	0
1053	9	6	9_6	33.5128	-90.5538	1.83786	0.743755	317.7	22.4	1166.9	413.2	food	hybrid	splitF	sb	S	FD	H	SB	SFDHSB	1	2016	11	23	37	51	67	78	95	105	131	142	159	170	188	3.71667	6.6	3.26667	3.23333	7.15	4.46667	8.06667	7.58333	3.06667	4.06667	6.98333	6.4	8.26667	1
1054	9	8	9_8	33.5133	-90.5511	3.37743	1.3668	586.6	265.7	988.8	238.1	splitT	splitT	splitT		TRT				TRT	3	2016	11	23	37	51	67	78	95	105	131	142	159	170	188	3.71667	6.6	3.26667	3.23333	7.15	4.46667	8.06667	7.58333	3.06667	4.06667	6.98333	6.4	8.26667	0
1055	9	9	9_9	33.5134	-90.5502	1.68531	0.68202	376.4	282	961.9	225.3	food	hybrid	splitF	sb	S	FD	H	SB	SFDHSB	3	2016	11	23	37	51	67	78	95	105	131	142	159	170	188	3.71667	6.6	3.26667	3.23333	7.15	4.46667	8.06667	7.58333	3.06667	4.06667	6.98333	6.4	8.26667	0
1056	9	10	9_10	33.5114	-90.5532	9.41541	3.81028	1238	21.2	974.5	459	splitT	splitT	splitT		TRT				TRT	3	2016	11	23	37	51	67	78	95	105	131	142	159	170	188	3.71667	6.6	3.26667	3.23333	7.15	4.46667	8.06667	7.58333	3.06667	4.06667	6.98333	6.4	8.26667	0
1057	9	11	9_11	33.5119	-90.551	3.48407	1.40995	625.5	277.9	1002.3	398.7	splitT	splitT	splitT		TRT				TRT	3	2016	11	23	37	51	67	78	95	105	131	142	159	170	188	3.71667	6.6	3.26667	3.23333	7.15	4.46667	8.06667	7.58333	3.06667	4.06667	6.98333	6.4	8.26667	NA
1058	9	12	9_12	33.512	-90.55	1.49759	0.606054	340.3	395.5	949.7	393.2	food	hybrid	splitF	sb	S	FD	H	SB	SFDHSB	2	2016	11	23	37	51	67	78	95	105	131	142	159	170	188	3.71667	6.6	3.26667	3.23333	7.15	4.46667	8.06667	7.58333	3.06667	4.06667	6.98333	6.4	8.26667	0
1059	9	14	9_14	33.5097	-90.5531	8.14494	3.29614	1217.8	31.7	805.5	644.5	splitT	splitT	splitT		TRT				TRT	1	2016	11	23	37	51	67	78	95	105	131	142	159	170	188	3.71667	6.6	3.26667	3.23333	7.15	4.46667	8.06667	7.58333	3.06667	4.06667	6.98333	6.4	8.26667	0
1060	9	17	9_17	33.5085	-90.5524	1.74079	0.704471	327.8	159.3	776.6	829.2	food	hybrid	splitF	sb	S	FD	H	SB	SFDHSB	2	2016	11	23	37	51	67	78	95	105	131	142	159	170	188	3.71667	6.6	3.26667	3.23333	7.15	4.46667	8.06667	7.58333	3.06667	4.06667	6.98333	6.4	8.26667	0
1061	9	19	9_19	33.5078	-90.5538	2.10885	0.853422	349.5	29.2	644.9	926.5	food	hybrid	splitF	sb	S	FD	H	SB	SFDHSB	2	2016	11	23	37	51	67	78	95	105	131	142	159	170	188	3.71667	6.6	3.26667	3.23333	7.15	4.46667	8.06667	7.58333	3.06667	4.06667	6.98333	6.4	8.26667	0
1062	9	21	9_21	33.508	-90.5507	1.25167	0.506533	278.7	324.7	828.9	874.5	food	hybrid	splitF	sb	S	FD	H	SB	SFDHSB	3	2016	11	23	37	51	67	78	95	105	131	142	159	170	188	3.71667	6.6	3.26667	3.23333	7.15	4.46667	8.06667	7.58333	3.06667	4.06667	6.98333	6.4	8.26667	0
1063	9	22	9_22	33.5066	-90.5532	7.76106	3.14079	1144.8	28	491.1	985.5	splitT	splitT	splitT		TRT				TRT	2	2016	11	23	37	51	67	78	95	105	131	142	159	170	188	3.71667	6.6	3.26667	3.23333	7.15	4.46667	8.06667	7.58333	3.06667	4.06667	6.98333	6.4	8.26667	0
1064	9	23	9_23	33.5067	-90.5508	5.39719	2.18417	822.6	291	645.9	941.4	splitT	splitT	splitT		TRT				TRT	3	2016	11	23	37	51	67	78	95	105	131	142	159	170	188	3.71667	6.6	3.26667	3.23333	7.15	4.46667	8.06667	7.58333	3.06667	4.06667	6.98333	6.4	8.26667	0
1065	9	24	9_24	33.5075	-90.5494	9.94353	4.02401	934.6	442.9	742	769.8	food	hybrid	levee	sb	L	FD	H	SB	LFDHSB	3	2016	11	23	37	51	67	78	95	105	131	142	159	170	188	3.71667	6.6	3.26667	3.23333	7.15	4.46667	8.06667	7.58333	3.06667	4.06667	6.98333	6.4	8.26667	0
1066	9	25	9_25	33.5075	-90.5482	8.49319	3.43707	898.1	560.9	745	789.7	food	channel	levee	sb	L	FD	C	SB	LFDCSB	3	2016	11	23	37	51	67	78	95	105	131	142	159	170	188	3.71667	6.6	3.26667	3.23333	7.15	4.46667	8.06667	7.58333	3.06667	4.06667	6.98333	6.4	8.26667	0
1067	9	26	9_26	33.5076	-90.5472	5.3418	2.16175	833.1	661.8	673	820.3	food	hybrid	levee	sb	L	FD	H	SB	LFDHSB	3	2016	11	23	37	51	67	78	95	105	131	142	159	170	188	3.71667	6.6	3.26667	3.23333	7.15	4.46667	8.06667	7.58333	3.06667	4.06667	6.98333	6.4	8.26667	0
1068	9	27	9_27	33.5103	-90.5483	12.7913	5.17647	886.6	449.3	688.7	559.5	food	channel	levee	mb	L	FD	C	MB	LFDCMB	2	2016	11	23	37	51	67	78	95	105	131	142	159	170	188	3.71667	6.6	3.26667	3.23333	7.15	4.46667	8.06667	7.58333	3.06667	4.06667	6.98333	6.4	8.26667	0
1069	9	30	9_30	33.5157	-90.5498	2.73671	1.10751	446	90.9	697.5	34.6	food	hybrid	splitF	sb	S	FD	H	SB	SFDHSB	3	2016	11	23	37	51	67	78	95	105	131	142	159	170	188	3.71667	6.6	3.26667	3.23333	7.15	4.46667	8.06667	7.58333	3.06667	4.06667	6.98333	6.4	8.26667	0
1070	9	31	9_31	33.5157	-90.5481	8.56438	3.46588	1060.6	168.1	678.2	111.7	splitT	splitT	splitT		TRT				TRT	2	2016	11	23	37	51	67	78	95	105	131	142	159	170	188	3.71667	6.6	3.26667	3.23333	7.15	4.46667	8.06667	7.58333	3.06667	4.06667	6.98333	6.4	8.26667	0
1071	9	32	9_32	33.5175	-90.5486	14.5687	5.89575	962.6	86.9	460.4	48.3	food	channel	levee	sb	L	FD	C	SB	LFDCSB	2	2016	11	23	37	51	67	78	95	105	131	142	159	170	188	3.71667	6.6	3.26667	3.23333	7.15	4.46667	8.06667	7.58333	3.06667	4.06667	6.98333	6.4	8.26667	0
1072	9	33	9_33	33.5193	-90.5487	13.2782	5.37352	930	232.4	274.4	226.8	food	channel	levee	sb	L	FD	C	SB	LFDCSB	1	2016	11	23	37	51	67	78	95	105	131	142	159	170	188	3.71667	6.6	3.26667	3.23333	7.15	4.46667	8.06667	7.58333	3.06667	4.06667	6.98333	6.4	8.26667	1
1073	9	34	9_34	33.511	-90.5459	13.6074	5.5067	999.7	597.7	523.6	526.6	food	hybrid	levee	sb	L	FD	H	SB	LFDHSB	3	2016	11	23	37	51	67	78	95	105	131	142	159	170	188	3.71667	6.6	3.26667	3.23333	7.15	4.46667	8.06667	7.58333	3.06667	4.06667	6.98333	6.4	8.26667	0
1074	9	35	9_35	33.511	-90.5442	13.5174	5.4703	990.5	724.7	358.5	653.5	food	channel	levee	sb	L	FD	C	SB	LFDCSB	3	2016	11	23	37	51	67	78	95	105	131	142	159	170	188	3.71667	6.6	3.26667	3.23333	7.15	4.46667	8.06667	7.58333	3.06667	4.06667	6.98333	6.4	8.26667	0
1075	9	36	9_36	33.5076	-90.5459	13.5867	5.49833	1008.4	737.5	513.5	849.9	food	channel	levee	mb	L	FD	C	MB	LFDCMB	3	2016	11	23	37	51	67	78	95	105	131	142	159	170	188	3.71667	6.6	3.26667	3.23333	7.15	4.46667	8.06667	7.58333	3.06667	4.06667	6.98333	6.4	8.26667	0
1076	9	37	9_37	33.5075	-90.5441	14.5177	5.8751	1026.3	900.5	346.9	934.6	food	hybrid	levee	sb	L	FD	H	SB	LFDHSB	3	2016	11	23	37	51	67	78	95	105	131	142	159	170	188	3.71667	6.6	3.26667	3.23333	7.15	4.46667	8.06667	7.58333	3.06667	4.06667	6.98333	6.4	8.26667	0
1077	9	38	9_38	33.5076	-90.5423	14.0605	5.6901	1017.7	1073.3	179.6	1037.4	food	hybrid	levee	sb	L	FD	H	SB	LFDHSB	3	2016	11	23	37	51	67	78	95	105	131	142	159	170	188	3.71667	6.6	3.26667	3.23333	7.15	4.46667	8.06667	7.58333	3.06667	4.06667	6.98333	6.4	8.26667	0
1078	9	39	9_39	33.5076	-90.5404	15.7551	6.37586	1041.6	1204.8	15.2	1156.8	food	hybrid	levee	sb	L	FD	H	SB	LFDHSB	1	2016	11	23	37	51	67	78	95	105	131	142	159	170	188	3.71667	6.6	3.26667	3.23333	7.15	4.46667	8.06667	7.58333	3.06667	4.06667	6.98333	6.4	8.26667	0
1079	9	40	9_40	33.511	-90.5424	13.8641	5.61061	999.1	859.5	188.8	789.4	food	hybrid	levee	sb	L	FD	H	SB	LFDHSB	3	2016	11	23	37	51	67	78	95	105	131	142	159	170	188	3.71667	6.6	3.26667	3.23333	7.15	4.46667	8.06667	7.58333	3.06667	4.06667	6.98333	6.4	8.26667	0
1080	10	1	10_1	33.5183	-90.5383	12.2889	4.97313	993.3	695.2	394.7	897.6	food	channel	levee	mb	L	FD	C	MB	LFDCMB	2	2016	11	23	37	51	67	78	95	105	131	142	159	170	188	3.88333	6.81667	3.46667	3.23333	7.03333	4.35	7.95	7.71667	3.2	3.96667	6.88333	6.6	8.18333	0
1081	10	2	10_2	33.5183	-90.5367	13.1489	5.32117	1008.4	545.7	396	743.5	food	channel	levee	mb	L	FD	C	MB	LFDCMB	3	2016	11	23	37	51	67	78	95	105	131	142	159	170	188	3.88333	6.81667	3.46667	3.23333	7.03333	4.35	7.95	7.71667	3.2	3.96667	6.88333	6.6	8.18333	0
1082	10	3	10_3	33.5183	-90.5351	13.1193	5.30919	1009.1	399.4	428.8	592.5	food	channel	levee	mb	L	FD	C	MB	LFDCMB	3	2016	11	23	37	51	67	78	95	105	131	142	159	170	188	3.88333	6.81667	3.46667	3.23333	7.03333	4.35	7.95	7.71667	3.2	3.96667	6.88333	6.6	8.18333	0
1083	10	4	10_4	33.5182	-90.5335	11.0147	4.45749	964.4	291	509.8	441.9	food	channel	levee	mb	L	FD	C	MB	LFDCMB	3	2016	11	23	37	51	67	78	95	105	131	142	159	170	188	3.88333	6.81667	3.46667	3.23333	7.03333	4.35	7.95	7.71667	3.2	3.96667	6.88333	6.6	8.18333	0
1084	10	5	10_5	33.5182	-90.532	12.9544	5.24244	1031.8	173	498.1	279.3	food	hybrid	levee	mb	L	FD	H	MB	LFDHMB	3	2016	11	23	37	51	67	78	95	105	131	142	159	170	188	3.88333	6.81667	3.46667	3.23333	7.03333	4.35	7.95	7.71667	3.2	3.96667	6.88333	6.6	8.18333	0
1085	10	6	10_6	33.5182	-90.5305	10.9993	4.45125	990	62.1	481.4	141.8	food	channel	levee	mb	L	FD	C	MB	LFDCMB	3	2016	11	23	37	51	67	78	95	105	131	142	159	170	188	3.88333	6.81667	3.46667	3.23333	7.03333	4.35	7.95	7.71667	3.2	3.96667	6.88333	6.6	8.18333	0
1086	10	7	10_7	33.5192	-90.5279	10.8324	4.38373	823.8	23.5	426.5	245.8	finger	channel	levee		L	f	C		LfC	3	2016	11	23	37	51	67	78	95	105	131	142	159	170	188	3.88333	6.81667	3.46667	3.23333	7.03333	4.35	7.95	7.71667	3.2	3.96667	6.88333	6.6	8.18333	1
1087	10	8	10_8	33.5175	-90.5276	7.28819	2.94942	660.7	25.4	460.3	75.5	finger	channel	levee		L	f	C		LfC	3	2016	11	23	37	51	67	78	95	105	131	142	159	170	188	3.88333	6.81667	3.46667	3.23333	7.03333	4.35	7.95	7.71667	3.2	3.96667	6.88333	6.6	8.18333	0
1088	10	9	10_9	33.5184	-90.526	9.87528	3.99638	923.9	23.5	305.3	157.4	finger	channel	levee		L	f	C		LfC	2	2016	11	23	37	51	67	78	95	105	131	142	159	170	188	3.88333	6.81667	3.46667	3.23333	7.03333	4.35	7.95	7.71667	3.2	3.96667	6.88333	6.6	8.18333	0
1089	10	10	10_10	33.5183	-90.5247	10.0242	4.05664	930.9	21.9	187.6	262.9	finger	channel	levee		L	f	C		LfC	2	2016	11	23	37	51	67	78	95	105	131	142	159	170	188	3.88333	6.81667	3.46667	3.23333	7.03333	4.35	7.95	7.71667	3.2	3.96667	6.88333	6.6	8.18333	0
1090	10	11	10_11	33.5192	-90.523	7.96466	3.22318	687.8	22	14.4	461.9	brood		levee		L	B			LB	2	2016	11	23	37	51	67	78	95	105	131	142	159	170	188	3.88333	6.81667	3.46667	3.23333	7.03333	4.35	7.95	7.71667	3.2	3.96667	6.88333	6.6	8.18333	0
1091	10	12	10_12	33.5175	-90.5229	8.75066	3.54127	728.7	206.2	14	381.7	finger	channel	levee		L	f	C		LfC	3	2016	11	23	37	51	67	78	95	105	131	142	159	170	188	3.88333	6.81667	3.46667	3.23333	7.03333	4.35	7.95	7.71667	3.2	3.96667	6.88333	6.6	8.18333	0
1092	10	13	10_13	33.5157	-90.5232	12.7849	5.17388	892.6	304.7	8.2	313.2	finger	channel	levee		L	f	C		LfC	2	2016	11	23	37	51	67	78	95	105	131	142	159	170	188	3.88333	6.81667	3.46667	3.23333	7.03333	4.35	7.95	7.71667	3.2	3.96667	6.88333	6.6	8.18333	0
1093	10	14	10_14	33.5138	-90.5232	10.5838	4.28312	815.8	256.4	6.2	358.4	finger	channel	levee		L	f	C		LfC	2	2016	11	23	37	51	67	78	95	105	131	142	159	170	188	3.88333	6.81667	3.46667	3.23333	7.03333	4.35	7.95	7.71667	3.2	3.96667	6.88333	6.6	8.18333	1
1094	10	16	10_16	33.5156	-90.5302	9.82977	3.97797	782.9	64.1	284.9	102.2	finger	channel	levee		L	f	C		LfC	3	2016	11	23	37	51	67	78	95	105	131	142	159	170	188	3.88333	6.81667	3.46667	3.23333	7.03333	4.35	7.95	7.71667	3.2	3.96667	6.88333	6.6	8.18333	0
1095	10	17	10_17	33.5138	-90.5297	12.2921	4.97443	883.3	61	79.6	163.8	food	channel	levee	mb	L	FD	C	MB	LFDCMB	3	2016	11	23	37	51	67	78	95	105	131	142	159	170	188	3.88333	6.81667	3.46667	3.23333	7.03333	4.35	7.95	7.71667	3.2	3.96667	6.88333	6.6	8.18333	0
1096	10	18	10_18	33.5137	-90.5327	9.74398	3.94325	791.8	323.8	154.6	372.7	brood		levee		L	B			LB	3	2016	11	23	37	51	67	78	95	105	131	142	159	170	188	3.88333	6.81667	3.46667	3.23333	7.03333	4.35	7.95	7.71667	3.2	3.96667	6.88333	6.6	8.18333	0
1097	10	19	10_19	33.5155	-90.5328	12.5547	5.08071	877.6	275.3	314	326.8	food	channel	levee	mb	L	FD	C	MB	LFDCMB	4	2016	11	23	37	51	67	78	95	105	131	142	159	170	188	3.88333	6.81667	3.46667	3.23333	7.03333	4.35	7.95	7.71667	3.2	3.96667	6.88333	6.6	8.18333	0
1098	10	20	10_20	33.5147	-90.5351	12.9551	5.24274	997.2	517.8	146.6	586.3	finger	channel	levee		L	f	C		LfC	3	2016	11	23	37	51	67	78	95	105	131	142	159	170	188	3.88333	6.81667	3.46667	3.23333	7.03333	4.35	7.95	7.71667	3.2	3.96667	6.88333	6.6	8.18333	0
1099	10	21	10_21	33.5149	-90.5367	10.8456	4.38908	914.2	666.7	83	741.9	finger	channel	levee		L	f	C		LfC	3	2016	11	23	37	51	67	78	95	105	131	142	159	170	188	3.88333	6.81667	3.46667	3.23333	7.03333	4.35	7.95	7.71667	3.2	3.96667	6.88333	6.6	8.18333	0
1100	10	22	10_22	33.5155	-90.5383	6.57467	2.66068	672.9	810.9	132.1	892.2	food	channel	levee	mb	L	FD	C	MB	LFDCMB	2	2016	11	23	37	51	67	78	95	105	131	142	159	170	188	3.88333	6.81667	3.46667	3.23333	7.03333	4.35	7.95	7.71667	3.2	3.96667	6.88333	6.6	8.18333	0
1101	10	23	10_23	33.5116	-90.5254	12.3765	5.00859	878.1	34	16.4	396.7	food	channel	levee	mb	L	FD	C	MB	LFDCMB	2	2016	11	23	37	51	67	78	95	105	131	142	159	170	188	3.88333	6.81667	3.46667	3.23333	7.03333	4.35	7.95	7.71667	3.2	3.96667	6.88333	6.6	8.18333	0
1102	10	24	10_24	33.5093	-90.5248	9.09507	3.68065	753.8	31.7	24.7	687.6	finger	channel	levee		L	f	C		LfC	3	2016	11	23	37	51	67	78	95	105	131	142	159	170	188	3.88333	6.81667	3.46667	3.23333	7.03333	4.35	7.95	7.71667	3.2	3.96667	6.88333	6.6	8.18333	0
1103	10	25	10_25	33.5091	-90.5227	14.1529	5.72747	1014	167.6	2.8	742	food	channel	levee	mb	L	FD	C	MB	LFDCMB	2	2016	11	23	37	51	67	78	95	105	131	142	159	170	188	3.88333	6.81667	3.46667	3.23333	7.03333	4.35	7.95	7.71667	3.2	3.96667	6.88333	6.6	8.18333	0
1104	10	26	10_26	33.5072	-90.5242	6.7025	2.71241	656.4	34.4	136.1	940	finger	channel	levee		L	f	C		LfC	3	2016	11	23	37	51	67	78	95	105	131	142	159	170	188	3.88333	6.81667	3.46667	3.23333	7.03333	4.35	7.95	7.71667	3.2	3.96667	6.88333	6.6	8.18333	0
1105	10	27	10_27	33.5064	-90.5228	5.45779	2.20869	676.5	20.3	1.6	1103.4	food	channel	levee	mb	L	FD	C	MB	LFDCMB	2	2016	11	23	37	51	67	78	95	105	131	142	159	170	188	3.88333	6.81667	3.46667	3.23333	7.03333	4.35	7.95	7.71667	3.2	3.96667	6.88333	6.6	8.18333	0
1106	10	28	10_28	33.5139	-90.526	11.3046	4.57482	844.5	33.5	46.8	156.9	finger	channel	levee		L	f	C		LfC	3	2016	11	23	37	51	67	78	95	105	131	142	159	170	188	3.88333	6.81667	3.46667	3.23333	7.03333	4.35	7.95	7.71667	3.2	3.96667	6.88333	6.6	8.18333	0
1107	14	2	14_2	33.5766	-90.4973	10.3255	4.17859	1064.5	226.8	226.9	1934.1	finger	hybrid	levee		L	f	H		LfH	1	2016	11	23	37	51	67	78	95	105	131	142	159	170	188	4.01667	6.95	3.65	3.11667	6.9	4.28333	7.81667	7.86667	3.33333	3.85	6.75	6.73333	8.08333	0
1108	14	3	14_3	33.5726	-90.4978	12.9803	5.25296	1066.5	655.4	10.3	2343.3	finger	channel	levee		L	f	C		LfC	2	2016	11	23	37	51	67	78	95	105	131	142	159	170	188	4.01667	6.95	3.65	3.11667	6.9	4.28333	7.81667	7.86667	3.33333	3.85	6.75	6.73333	8.08333	1
1109	14	4	14_4	33.5775	-90.4925	8.93381	3.61539	975.8	131.2	23.2	1698.6	finger	hybrid	levee		L	f	H		LfH	2	2016	11	23	37	51	67	78	95	105	131	142	159	170	188	4.01667	6.95	3.65	3.11667	6.9	4.28333	7.81667	7.86667	3.33333	3.85	6.75	6.73333	8.08333	0
1110	14	5	14_5	33.5765	-90.4931	6.83074	2.7643	772.1	239.6	20	1829	finger	hybrid	levee		L	f	H		LfH	2	2016	11	23	37	51	67	78	95	105	131	142	159	170	188	4.01667	6.95	3.65	3.11667	6.9	4.28333	7.81667	7.86667	3.33333	3.85	6.75	6.73333	8.08333	0
1111	14	7	14_7	33.5737	-90.4927	12.0652	4.88261	989.2	394.1	6.6	1977.4	finger	hybrid	levee		L	f	H		LfH	2	2016	11	23	37	51	67	78	95	105	131	142	159	170	188	4.01667	6.95	3.65	3.11667	6.9	4.28333	7.81667	7.86667	3.33333	3.85	6.75	6.73333	8.08333	0
1112	14	8	14_8	33.5721	-90.4935	6.72266	2.72056	808	723.1	6.5	2305.7	finger	hybrid	levee		L	f	H		LfH	2	2016	11	23	37	51	67	78	95	105	131	142	159	170	188	4.01667	6.95	3.65	3.11667	6.9	4.28333	7.81667	7.86667	3.33333	3.85	6.75	6.73333	8.08333	0
1113	14	10	14_10	33.5737	-90.4905	10.991	4.44789	813.1	484.9	103.6	2028.6	finger	hybrid	levee		L	f	H		LfH	1	2016	11	23	37	51	67	78	95	105	131	142	159	170	188	4.01667	6.95	3.65	3.11667	6.9	4.28333	7.81667	7.86667	3.33333	3.85	6.75	6.73333	8.08333	0
1114	14	15	14_15	33.5698	-90.4884	4.74292	1.91939	549.1	552	572.3	2493.3	finger	hybrid	levee		L	f	H		LfH	1	2016	11	23	37	51	67	78	95	105	131	142	159	170	188	4.01667	6.95	3.65	3.11667	6.9	4.28333	7.81667	7.86667	3.33333	3.85	6.75	6.73333	8.08333	0
1115	14	15.1	14_15.1	33.5687	-90.4884	4.88989	1.97887	556.6	428.1	608.5	2615.6	finger	hybrid	levee		L	f	H		LfH	1	2016	11	23	37	51	67	78	95	105	131	142	159	170	188	4.01667	6.95	3.65	3.11667	6.9	4.28333	7.81667	7.86667	3.33333	3.85	6.75	6.73333	8.08333	0
1116	14	16	14_16	33.5785	-90.4973	9.7863	3.96038	1071.7	17.8	367.1	1738.1	finger	hybrid	levee		L	f	H		LfH	2	2016	11	23	37	51	67	78	95	105	131	142	159	170	188	4.01667	6.95	3.65	3.11667	6.9	4.28333	7.81667	7.86667	3.33333	3.85	6.75	6.73333	8.08333	0
1117	14	17	14_17	33.5784	-90.4918	13.2961	5.38073	1195.9	18.8	17.2	1563.9	finger	hybrid	levee		L	f	H		LfH	4	2016	11	23	37	51	67	78	95	105	131	142	159	170	188	4.01667	6.95	3.65	3.11667	6.9	4.28333	7.81667	7.86667	3.33333	3.85	6.75	6.73333	8.08333	0
1118	14	18	14_18	33.5777	-90.4881	9.23732	3.73821	749.3	29.4	24.6	1551.4	finger	hybrid	levee		L	f	H		LfH	2	2016	11	23	37	51	67	78	95	105	131	142	159	170	188	4.01667	6.95	3.65	3.11667	6.9	4.28333	7.81667	7.86667	3.33333	3.85	6.75	6.73333	8.08333	0
1119	14	19	14_19	33.5762	-90.4882	4.49259	1.81809	542.4	272.7	103.3	1793.2	finger	hybrid	levee		L	f	H		LfH	2	2016	11	23	37	51	67	78	95	105	131	142	159	170	188	4.01667	6.95	3.65	3.11667	6.9	4.28333	7.81667	7.86667	3.33333	3.85	6.75	6.73333	8.08333	0
1120	14	20	14_20	33.5752	-90.4883	4.30534	1.74231	533.5	378.7	175.1	1906.3	finger	hybrid	levee		L	f	H		LfH	1	2016	11	23	37	51	67	78	95	105	131	142	159	170	188	4.01667	6.95	3.65	3.11667	6.9	4.28333	7.81667	7.86667	3.33333	3.85	6.75	6.73333	8.08333	0
1121	14	22	14_22	33.5746	-90.4975	10.7476	4.34938	1072.7	439.9	98.7	2141.2	finger	hybrid	levee		L	f	H		LfH	1	2016	11	23	37	51	67	78	95	105	131	142	159	170	188	4.01667	6.95	3.65	3.11667	6.9	4.28333	7.81667	7.86667	3.33333	3.85	6.75	6.73333	8.08333	0
1122	14	23	14_23	33.5737	-90.4975	10.2426	4.14503	1069.4	549.9	30.7	2237.4	finger	hybrid	levee		L	f	H		LfH	2	2016	11	23	37	51	67	78	95	105	131	142	159	170	188	4.01667	6.95	3.65	3.11667	6.9	4.28333	7.81667	7.86667	3.33333	3.85	6.75	6.73333	8.08333	0
1123	15	4	15_4	33.5903	-90.4663	8.98419	3.63577	736.5	216.7	352.4	1578.1	finger	channel	levee		L	f	C		LfC	1	2016	11	23	37	51	67	78	95	105	131	142	159	170	188	4.21667	7.13333	3.83333	3.06667	6.86667	4.23333	7.78333	7.96667	3.45	3.8	6.7	6.83333	8.05	0
1124	15	5	15_5	33.5883	-90.4683	8.32185	3.36774	702.3	30.4	78	1630.1	finger	channel	levee		L	f	C		LfC	1	2016	11	23	37	51	67	78	95	105	131	142	159	170	188	4.21667	7.13333	3.83333	3.06667	6.86667	4.23333	7.78333	7.96667	3.45	3.8	6.7	6.83333	8.05	0
1125	15	7	15_7	33.5864	-90.4682	7.97016	3.22541	696.5	33.7	45.2	1671	finger	hybrid	levee		L	f	H		LfH	1	2016	11	23	37	51	67	78	95	105	131	142	159	170	188	4.21667	7.13333	3.83333	3.06667	6.86667	4.23333	7.78333	7.96667	3.45	3.8	6.7	6.83333	8.05	NA
1126	16	1	16_1	33.5922	-90.45	14.9167	6.03659	1033.3	25	595.3	761	food	channel	levee	sb	L	FD	C	SB	LFDCSB	2	2016	11	23	37	51	67	78	95	105	131	142	159	170	188	4.23333	7.13333	3.88333	2.81667	6.65	4.05	7.56667	8.01667	3.5	3.61667	6.53333	6.88333	7.85	0
1127	16	2	16_2	33.5909	-90.45	7.92963	3.20901	891.7	25.2	492.8	658.3	food	channel	levee	sb	L	FD	C	SB	LFDCSB	2	2016	11	23	37	51	67	78	95	105	131	142	159	170	188	4.23333	7.13333	3.88333	3.81667	6.65	4.05	7.56667	8.01667	3.5	3.61667	6.53333	6.88333	7.85	0
1128	16	3	16_3	33.59	-90.45	7.70016	3.11614	889.9	23.4	389.6	552.6	food	channel	levee	sb	L	FD	C	SB	LFDCSB	2	2016	11	23	37	51	67	78	95	105	131	142	159	170	188	4.23333	7.13333	3.88333	4.81667	6.65	4.05	7.56667	8.01667	3.5	3.61667	6.53333	6.88333	7.85	0
1129	16	5	16_5	33.5873	-90.45	8.21837	3.32586	905.3	22.8	98.9	259.8	finger	hybrid	levee		L	f	H		LfH	1	2016	11	23	37	51	67	78	95	105	131	142	159	170	188	4.23333	7.13333	3.88333	5.81667	6.65	4.05	7.56667	8.01667	3.5	3.61667	6.53333	6.88333	7.85	0
1130	16	6	16_6	33.5864	-90.4499	7.7639	3.14194	856.2	22.4	38	145.6	finger	hybrid	levee		L	f	H		LfH	2	2016	11	23	37	51	67	78	95	105	131	142	159	170	188	4.23333	7.13333	3.88333	6.81667	6.65	4.05	7.56667	8.01667	3.5	3.61667	6.53333	6.88333	7.85	0
1131	16	7	16_7	33.5853	-90.4491	5.37142	2.17374	693.5	16.7	34.2	51.4	food	channel	levee	mb	L	FD	C	MB	LFDCMB	2	2016	11	23	37	51	67	78	95	105	131	142	159	170	188	4.23333	7.13333	3.88333	7.81667	6.65	4.05	7.56667	8.01667	3.5	3.61667	6.53333	6.88333	7.85	0
1132	16	9s	16_9s	33.5818	-90.4499	8.05091	3.25809	890.7	241.8	177.9	272.7	food	hybrid	levee	sb	L	FD	H	SB	LFDHSB	2	2016	11	23	37	51	67	78	95	105	131	142	159	170	188	4.23333	7.13333	3.88333	8.81667	6.65	4.05	7.56667	8.01667	3.5	3.61667	6.53333	6.88333	7.85	0
1133	16	9.1	16_9.1	33.5808	-90.4499	7.99365	3.23491	891	341.5	280.5	373.1	food	hybrid	levee	sb	L	FD	H	SB	LFDHSB	3	2016	11	23	37	51	67	78	95	105	131	142	159	170	188	4.23333	7.13333	3.88333	9.81667	6.65	4.05	7.56667	8.01667	3.5	3.61667	6.53333	6.88333	7.85	0
1134	16	10	16_10	33.58	-90.4499	7.33979	2.97031	868.9	443.5	377.6	474.5	food	channel	levee	sb	L	FD	C	SB	LFDCSB	2	2016	11	23	37	51	67	78	95	105	131	142	159	170	188	4.23333	7.13333	3.88333	10.8167	6.65	4.05	7.56667	8.01667	3.5	3.61667	6.53333	6.88333	7.85	0
1135	16	11	16_11	33.5791	-90.4499	7.61843	3.08307	881.3	539.7	471.7	569.6	food	channel	levee	sb	L	FD	C	SB	LFDCSB	1	2016	11	23	37	51	67	78	95	105	131	142	159	170	188	4.23333	7.13333	3.88333	11.8167	6.65	4.05	7.56667	8.01667	3.5	3.61667	6.53333	6.88333	7.85	1
1136	16	13	16_13	33.5808	-90.4458	7.00366	2.83428	832.2	347	183.3	408.8	food	channel	levee	mb	L	FD	C	MB	LFDCMB	3	2016	11	23	37	51	67	78	95	105	131	142	159	170	188	4.23333	7.13333	3.88333	12.8167	6.65	4.05	7.56667	8.01667	3.5	3.61667	6.53333	6.88333	7.85	0
1137	16	14	16_14	33.5817	-90.4458	6.9563	2.81511	819.5	255.6	145.7	325.6	food	channel	levee	sb	L	FD	C	SB	LFDCSB	4	2016	11	23	37	51	67	78	95	105	131	142	159	170	188	4.23333	7.13333	3.88333	13.8167	6.65	4.05	7.56667	8.01667	3.5	3.61667	6.53333	6.88333	7.85	0
1138	16	15	16_15	33.583	-90.4459	14.435	5.84165	997.7	84.8	136.4	185.8	food	channel	levee	mb	L	FD	C	MB	LFDCMB	2	2016	11	23	37	51	67	78	95	105	131	142	159	170	188	4.23333	7.13333	3.88333	14.8167	6.65	4.05	7.56667	8.01667	3.5	3.61667	6.53333	6.88333	7.85	0
1139	16	16	16_16	33.5842	-90.4455	5.20141	2.10494	789.3	63.6	144.2	176.5	finger	hybrid	levee		L	f	H		LfH	2	2016	11	23	37	51	67	78	95	105	131	142	159	170	188	4.23333	7.13333	3.88333	15.8167	6.65	4.05	7.56667	8.01667	3.5	3.61667	6.53333	6.88333	7.85	0
1140	16	17	16_17	33.585	-90.4466	7.65524	3.09797	757.2	41	210.9	135.8	food	channel	levee	sb	L	FD	C	SB	LFDCSB	2	2016	11	23	37	51	67	78	95	105	131	142	159	170	188	4.23333	7.13333	3.88333	16.8167	6.65	4.05	7.56667	8.01667	3.5	3.61667	6.53333	6.88333	7.85	0
1141	16	20	16_20	33.5899	-90.4459	18.5939	7.52468	1125.8	177.6	458.9	561.8	food	channel	levee	mb	L	FD	C	MB	LFDCMB	1	2016	11	23	37	51	67	78	95	105	131	142	159	170	188	4.23333	7.13333	3.88333	17.8167	6.65	4.05	7.56667	8.01667	3.5	3.61667	6.53333	6.88333	7.85	0
1142	16	23	16_23	33.5813	-90.4415	13.63	5.51586	1025	507.1	14.8	616.5	finger	hybrid	levee		L	f	H		LfH	2	2016	11	23	37	51	67	78	95	105	131	142	159	170	188	4.23333	7.13333	3.88333	18.8167	6.65	4.05	7.56667	8.01667	3.5	3.61667	6.53333	6.88333	7.85	0
1143	16	26	16_26	33.5813	-90.4374	12.1032	4.89799	940.7	775.3	11.4	879.1	food	channel	levee	sb	L	FD	C	SB	LFDCSB	1	2016	11	23	37	51	67	78	95	105	131	142	159	170	188	4.23333	7.13333	3.88333	19.8167	6.65	4.05	7.56667	8.01667	3.5	3.61667	6.53333	6.88333	7.85	0
1144	17	4	17_4	33.5741	-90.45	18.3664	7.43262	1105.5	1037.9	450.6	1065.8	food	hybrid	levee	sb	L	FD	H	SB	LFDHSB	1	2016	11	23	37	51	67	78	95	105	131	142	159	170	188	4.23333	7.13333	3.88333	20.8167	6.65	4.05	7.56667	8.01667	3.5	3.61667	6.53333	6.88333	7.85	0
1145	17	5	17_5	33.5727	-90.45	7.9447	3.21511	883.5	1252.3	454.9	1281.4	food	channel	levee	sb	L	FD	C	SB	LFDCSB	2	2016	11	23	37	51	67	78	95	105	131	142	159	170	188	4.23333	7.13333	3.88333	21.8167	6.65	4.05	7.56667	8.01667	3.5	3.61667	6.53333	6.88333	7.85	0
1146	17	6	17_6	33.5717	-90.45	8.0782	3.26913	885.8	1356.2	443.6	1385.9	food	channel	levee	sb	L	FD	C	SB	LFDCSB	2	2016	11	23	37	51	67	78	95	105	131	142	159	170	188	4.23333	7.13333	3.88333	22.8167	6.65	4.05	7.56667	8.01667	3.5	3.61667	6.53333	6.88333	7.85	0
1147	17	7	17_7	33.5703	-90.45	18.1663	7.35164	1109.2	1461.4	440.8	1490.5	food	channel	levee	sb	L	FD	C	SB	LFDCSB	3	2016	11	23	37	51	67	78	95	105	131	142	159	170	188	4.23333	7.13333	3.88333	23.8167	6.65	4.05	7.56667	8.01667	3.5	3.61667	6.53333	6.88333	7.85	0
1148	17	8	17_8	33.5688	-90.4501	7.69914	3.11573	870.8	1633.2	438.9	1706.6	food	channel	levee	mb	L	FD	C	MB	LFDCMB	1	2016	11	23	37	51	67	78	95	105	131	142	159	170	188	4.23333	7.13333	3.88333	24.8167	6.65	4.05	7.56667	8.01667	3.5	3.61667	6.53333	6.88333	7.85	0
1149	17	10	17_10	33.567	-90.4501	7.76853	3.14381	879.5	1633	434.8	1906.2	food	channel	levee	sb	L	FD	C	SB	LFDCSB	2	2016	11	23	37	51	67	78	95	105	131	142	159	170	188	4.23333	7.13333	3.88333	25.8167	6.65	4.05	7.56667	8.01667	3.5	3.61667	6.53333	6.88333	7.85	0
1150	17	11	17_11	33.5661	-90.4501	8.02491	3.24757	882.3	1631	439.2	2004.2	food	hybrid	levee	sb	L	FD	H	SB	LFDHSB	2	2016	11	23	37	51	67	78	95	105	131	142	159	170	188	4.23333	7.13333	3.88333	26.8167	6.65	4.05	7.56667	8.01667	3.5	3.61667	6.53333	6.88333	7.85	0
1151	17	14	17_14	33.5661	-90.446	7.50287	3.0363	874.9	1774.1	610.7	2012.2	food	channel	levee	sb	L	FD	C	SB	LFDCSB	2	2016	11	23	37	51	67	78	95	105	131	142	159	170	188	4.23333	7.13333	3.88333	27.8167	6.65	4.05	7.56667	8.01667	3.5	3.61667	6.53333	6.88333	7.85	0
1152	17	15	17_15	33.567	-90.4459	7.83973	3.17263	883.8	1737	647	1918.9	food	channel	levee	sb	L	FD	C	SB	LFDCSB	2	2016	11	23	37	51	67	78	95	105	131	142	159	170	188	4.23333	7.13333	3.88333	28.8167	6.65	4.05	7.56667	8.01667	3.5	3.61667	6.53333	6.88333	7.85	0
1153	17	17	17_17	33.5698	-90.4459	7.93557	3.21141	879.9	1570.1	809.7	1608.8	food	channel	levee	sb	L	FD	C	SB	LFDCSB	3	2016	11	23	37	51	67	78	95	105	131	142	159	170	188	4.23333	7.13333	3.88333	29.8167	6.65	4.05	7.56667	8.01667	3.5	3.61667	6.53333	6.88333	7.85	0
1154	17	18	17_18	33.5707	-90.4459	8.02661	3.24825	879.9	1467.9	829.2	1506.8	food	channel	levee	sb	L	FD	C	SB	LFDCSB	3	2016	11	23	37	51	67	78	95	105	131	142	159	170	188	4.23333	7.13333	3.88333	30.8167	6.65	4.05	7.56667	8.01667	3.5	3.61667	6.53333	6.88333	7.85	0
1155	17	20	17_20	33.5754	-90.4458	8.15681	3.30095	886	942.6	717.2	985.1	food	channel	levee	sb	L	FD	C	SB	LFDCSB	2	2016	11	23	37	51	67	78	95	105	131	142	159	170	188	4.23333	7.13333	3.88333	31.8167	6.65	4.05	7.56667	8.01667	3.5	3.61667	6.53333	6.88333	7.85	0
1156	17	21	17_21	33.5763	-90.4458	8.09523	3.27602	881.5	840.7	619	885.3	food	channel	levee	sb	L	FD	C	SB	LFDCSB	2	2016	11	23	37	51	67	78	95	105	131	142	159	170	188	4.23333	7.13333	3.88333	32.8167	6.65	4.05	7.56667	8.01667	3.5	3.61667	6.53333	6.88333	7.85	0
1157	17	22	17_22	33.5772	-90.4458	7.87012	3.18492	877.3	744.7	521.1	790.7	finger	hybrid	levee		L	f	H		LfH	1	2016	11	23	37	51	67	78	95	105	131	142	159	170	188	4.23333	7.13333	3.88333	33.8167	6.65	4.05	7.56667	8.01667	3.5	3.61667	6.53333	6.88333	7.85	0
1158	17	24	17_24	33.5783	-90.4414	14.0986	5.7055	1010	742.8	336.4	836.5	food	channel	levee	sb	L	FD	C	SB	LFDCSB	1	2016	11	23	37	51	67	78	95	105	131	142	159	170	188	4.23333	7.13333	3.88333	34.8167	6.65	4.05	7.56667	8.01667	3.5	3.61667	6.53333	6.88333	7.85	0
1159	17	26	17_26	33.5753	-90.4415	13.8848	5.61898	1006	1024.4	669.1	1103.5	food	channel	levee	mb	L	FD	C	MB	LFDCMB	3	2016	11	23	37	51	67	78	95	105	131	142	159	170	188	4.23333	7.13333	3.88333	35.8167	6.65	4.05	7.56667	8.01667	3.5	3.61667	6.53333	6.88333	7.85	0
1160	17	27	17_27	33.5738	-90.4415	13.015	5.26699	969.2	1185.1	728.3	1258.7	food	channel	levee	sb	L	FD	C	SB	LFDCSB	3	2016	11	23	37	51	67	78	95	105	131	142	159	170	188	4.23333	7.13333	3.88333	36.8167	6.65	4.05	7.56667	8.01667	3.5	3.61667	6.53333	6.88333	7.85	0
1161	17	28	17_28	33.5723	-90.4415	13.6243	5.51356	1001.1	1215.8	585.9	1404.7	food	channel	levee	sb	L	FD	C	SB	LFDCSB	3	2016	11	23	37	51	67	78	95	105	131	142	159	170	188	4.23333	7.13333	3.88333	37.8167	6.65	4.05	7.56667	8.01667	3.5	3.61667	6.53333	6.88333	7.85	0
1162	17	29	17_29	33.5708	-90.4415	12.8902	5.2165	965.5	1238.6	481.1	1563.4	food	channel	levee	mb	L	FD	C	MB	LFDCMB	3	2016	11	23	37	51	67	78	95	105	131	142	159	170	188	4.23333	7.13333	3.88333	38.8167	6.65	4.05	7.56667	8.01667	3.5	3.61667	6.53333	6.88333	7.85	0
1163	17	30	17_30	33.5691	-90.4415	16.3794	6.6285	1053.1	1268.8	392.2	1718.8	food	channel	levee	sb	L	FD	C	SB	LFDCSB	2	2016	11	23	37	51	67	78	95	105	131	142	159	170	188	4.23333	7.13333	3.88333	39.8167	6.65	4.05	7.56667	8.01667	3.5	3.61667	6.53333	6.88333	7.85	0
1164	17	32	17_32	33.5652	-90.442	16.21	6.55994	1053	1424.9	264.9	2118	food	channel	levee	mb	L	FD	C	MB	LFDCMB	0	2016	11	23	37	51	67	78	95	105	131	142	159	170	188	4.23333	7.13333	3.88333	40.8167	6.65	4.05	7.56667	8.01667	3.5	3.61667	6.53333	6.88333	7.85	0
1165	17	34	17_34	33.5691	-90.4376	15.4176	6.23927	1007.1	924	87.6	1735.4	food	channel	levee	sb	L	FD	C	SB	LFDCSB	1	2016	11	23	37	51	67	78	95	105	131	142	159	170	188	4.23333	7.13333	3.88333	41.8167	6.65	4.05	7.56667	8.01667	3.5	3.61667	6.53333	6.88333	7.85	0
1166	17	36	17_36	33.5722	-90.4375	12.6422	5.11612	956.3	857.1	438.6	1453.8	food	channel	levee	sb	L	FD	C	SB	LFDCSB	2	2016	11	23	37	51	67	78	95	105	131	142	159	170	188	4.23333	7.13333	3.88333	42.8167	6.65	4.05	7.56667	8.01667	3.5	3.61667	6.53333	6.88333	7.85	0
1167	17	37	17_37	33.5738	-90.4375	13.8632	5.61023	986	845.9	602.3	1316	food	channel	levee	sb	L	FD	C	SB	LFDCSB	3	2016	11	23	37	51	67	78	95	105	131	142	159	170	188	4.23333	7.13333	3.88333	43.8167	6.65	4.05	7.56667	8.01667	3.5	3.61667	6.53333	6.88333	7.85	0
1168	17	38	17_38	33.5753	-90.4375	12.3404	4.994	942.1	842	673.6	1200.8	food	channel	levee	sb	L	FD	C	SB	LFDCSB	3	2016	11	23	37	51	67	78	95	105	131	142	159	170	188	4.23333	7.13333	3.88333	44.8167	6.65	4.05	7.56667	8.01667	3.5	3.61667	6.53333	6.88333	7.85	0
1169	17	39	17_39	33.5768	-90.4375	13.1452	5.31967	965.9	842.5	504.1	1091.1	food	channel	levee	sb	L	FD	C	SB	LFDCSB	2	2016	11	23	37	51	67	78	95	105	131	142	159	170	188	4.23333	7.13333	3.88333	45.8167	6.65	4.05	7.56667	8.01667	3.5	3.61667	6.53333	6.88333	7.85	0
1170	17	40	17_40	33.5783	-90.4375	12.5989	5.0986	944.3	836.4	336.3	998.4	food	channel	levee	sb	L	FD	C	SB	LFDCSB	2	2016	11	23	37	51	67	78	95	105	131	142	159	170	188	4.23333	7.13333	3.88333	46.8167	6.65	4.05	7.56667	8.01667	3.5	3.61667	6.53333	6.88333	7.85	0
1171	18	5	18_5	33.5648	-90.4109	9.80475	3.96784	821.9	28.1	413.5	299.7	brood		levee		L	B			LB	2	2016	11	23	37	51	67	78	95	105	131	142	159	170	188	4.55	7.38333	4.16667	2.73333	6.56667	3.95	7.41667	8.25	3.73333	3.31667	6.13333	7.11667	7.55	0
1172	19	1	19_1	33.5621	-90.4282	10.7768	4.36123	840.4	632.8	15.2	1183.8	brood		levee		L	B			LB	1	2016	11	23	37	51	67	78	95	105	131	142	159	170	188	4.56667	7.38333	4.23333	2.71667	6.36667	3.71667	7.16667	8.28333	3.76667	3.31667	6.13333	7.21667	7.55	NA
1173	19	2	19_2	33.5619	-90.4227	9.77549	3.956	924.3	145.1	329	758.4	brood		levee		L	B			LB	2	2016	11	23	37	51	67	78	95	105	131	142	159	170	188	4.56667	7.38333	4.23333	2.71667	6.36667	3.71667	7.16667	8.28333	3.76667	3.31667	6.13333	7.21667	7.55	NA
1174	19	3	19_3	33.5609	-90.4191	6.23157	2.52183	673.7	14.9	707.5	669.7	brood		levee		L	B			LB	1	2016	11	23	37	51	67	78	95	105	131	142	159	170	188	4.56667	7.38333	4.23333	2.71667	6.36667	3.71667	7.16667	8.28333	3.76667	3.31667	6.13333	7.21667	7.55	0
1175	19	5	19_5	33.5567	-90.4198	9.8095	3.96976	771.9	28.8	545.4	1132.3	brood		levee		L	B			LB	0	2016	11	23	37	51	67	78	95	105	131	142	159	170	188	4.56667	7.38333	4.23333	2.71667	6.36667	3.71667	7.16667	8.28333	3.76667	3.31667	6.13333	7.21667	7.55	0
1176	19	7	19_7	33.558	-90.4224	6.94514	2.8106	688.4	22.6	336.6	1122	brood		levee		L	B			LB	2	2016	11	23	37	51	67	78	95	105	131	142	159	170	188	4.56667	7.38333	4.23333	2.71667	6.36667	3.71667	7.16667	8.28333	3.76667	3.31667	6.13333	7.21667	7.55	0
1177	19	8	19_8	33.5582	-90.4241	9.57702	3.87568	928.3	192.6	186.1	1141.6	brood		levee		L	B			LB	3	2016	11	23	37	51	67	78	95	105	131	142	159	170	188	4.56667	7.38333	4.23333	2.71667	6.36667	3.71667	7.16667	8.28333	3.76667	3.31667	6.13333	7.21667	7.55	1
1178	19	9	19_9	33.5584	-90.4254	9.33957	3.77959	913.7	346.2	70.2	1207.4	brood		levee		L	B			LB	3	2016	11	23	37	51	67	78	95	105	131	142	159	170	188	4.56667	7.38333	4.23333	2.71667	6.36667	3.71667	7.16667	8.28333	3.76667	3.31667	6.13333	7.21667	7.55	NA
1179	19	10	19_10	33.5585	-90.4267	9.36653	3.7905	916.2	464.5	12.1	1284.8	brood		levee		L	B			LB	2	2016	11	23	37	51	67	78	95	105	131	142	159	170	188	4.56667	7.38333	4.23333	2.71667	6.36667	3.71667	7.16667	8.28333	3.76667	3.31667	6.13333	7.21667	7.55	NA
1180	19	13	19_13	33.5556	-90.4254	8.44005	3.41557	711.4	289.5	20.1	1492	brood		levee		L	B			LB	3	2016	11	23	37	51	67	78	95	105	131	142	159	170	188	4.56667	7.38333	4.23333	2.71667	6.36667	3.71667	7.16667	8.28333	3.76667	3.31667	6.13333	7.21667	7.55	NA
1181	19	14	19_14	33.5556	-90.4228	10.3086	4.17175	810.8	21	240.6	1358.5	brood		levee		L	B			LB	3	2016	11	23	37	51	67	78	95	105	131	142	159	170	188	4.56667	7.38333	4.23333	2.71667	6.36667	3.71667	7.16667	8.28333	3.76667	3.31667	6.13333	7.21667	7.55	NA
1182	19	15	19_15	33.5541	-90.4254	6.96815	2.81991	656.6	295.9	19.2	1646.2	brood		levee		L	B			LB	3	2016	11	23	37	51	67	78	95	105	131	142	159	170	188	4.56667	7.38333	4.23333	2.71667	6.36667	3.71667	7.16667	8.28333	3.76667	3.31667	6.13333	7.21667	7.55	NA
1183	19	16	19_16	33.5541	-90.4227	8.88977	3.59756	768.8	19.9	243.3	1530.8	brood		levee		L	B			LB	3	2016	11	23	37	51	67	78	95	105	131	142	159	170	188	4.56667	7.38333	4.23333	2.71667	6.36667	3.71667	7.16667	8.28333	3.76667	3.31667	6.13333	7.21667	7.55	NA
1184	19	17	19_17	33.5527	-90.4254	6.75851	2.73507	650	310.6	24.3	1780.6	brood		levee		L	B			LB	3	2016	11	23	37	51	67	78	95	105	131	142	159	170	188	4.56667	7.38333	4.23333	2.71667	6.36667	3.71667	7.16667	8.28333	3.76667	3.31667	6.13333	7.21667	7.55	NA
1185	19	18	19_18	33.5527	-90.4226	9.41336	3.80945	804.1	15.9	240.8	1670.7	brood		levee		L	B			LB	3	2016	11	23	37	51	67	78	95	105	131	142	159	170	188	4.56667	7.38333	4.23333	2.71667	6.36667	3.71667	7.16667	8.28333	3.76667	3.31667	6.13333	7.21667	7.55	NA
1186	19	19	19_19	33.5513	-90.4254	6.76867	2.73918	644.3	309.9	26.1	1918.2	brood		levee		L	B			LB	3	2016	11	23	37	51	67	78	95	105	131	142	159	170	188	4.56667	7.38333	4.23333	2.71667	6.36667	3.71667	7.16667	8.28333	3.76667	3.31667	6.13333	7.21667	7.55	0
1187	19	20	19_20	33.5514	-90.4226	9.47838	3.83576	798	24.8	241.8	1809.6	brood		levee		L	B			LB	3	2016	11	23	37	51	67	78	95	105	131	142	159	170	188	4.56667	7.38333	4.23333	2.71667	6.36667	3.71667	7.16667	8.28333	3.76667	3.31667	6.13333	7.21667	7.55	NA
1188	19	21	19_21	33.5499	-90.4254	7.69016	3.1121	690.6	278.6	19.1	2060.3	brood		levee		L	B			LB	3	2016	11	23	37	51	67	78	95	105	131	142	159	170	188	4.56667	7.38333	4.23333	2.71667	6.36667	3.71667	7.16667	8.28333	3.76667	3.31667	6.13333	7.21667	7.55	0
1189	19	22	19_22	33.5499	-90.4228	10.0635	4.07257	803.1	24.4	232	1956.6	brood		levee		L	B			LB	3	2016	11	23	37	51	67	78	95	105	131	142	159	170	188	4.56667	7.38333	4.23333	2.71667	6.36667	3.71667	7.16667	8.28333	3.76667	3.31667	6.13333	7.21667	7.55	NA
1190	19	31	19_31	33.562	-90.4266	10.4542	4.23065	948.7	495.7	8.6	1062.4	brood		levee		L	B			LB	3	2016	11	23	37	51	67	78	95	105	131	142	159	170	188	4.56667	7.38333	4.23333	2.71667	6.36667	3.71667	7.16667	8.28333	3.76667	3.31667	6.13333	7.21667	7.55	NA
1191	19	32	19_32	33.562	-90.4253	9.72227	3.93446	931.3	385.4	98.1	962.1	brood		levee		L	B			LB	3	2016	11	23	37	51	67	78	95	105	131	142	159	170	188	4.56667	7.38333	4.23333	2.71667	6.36667	3.71667	7.16667	8.28333	3.76667	3.31667	6.13333	7.21667	7.55	NA
1192	19	33	19_33	33.5619	-90.424	10.8094	4.3744	968.3	259.6	209.3	852.7	brood		levee		L	B			LB	3	2016	11	23	37	51	67	78	95	105	131	142	159	170	188	4.56667	7.38333	4.23333	2.71667	6.36667	3.71667	7.16667	8.28333	3.76667	3.31667	6.13333	7.21667	7.55	NA
1193	19	36	19_36	33.5594	-90.4224	8.04158	3.25431	717.1	24.2	388	997.9	brood		levee		L	B			LB	3	2016	11	23	37	51	67	78	95	105	131	142	159	170	188	4.56667	7.38333	4.23333	2.71667	6.36667	3.71667	7.16667	8.28333	3.76667	3.31667	6.13333	7.21667	7.55	0
1194	20	1	20_1	33.548	-90.4178	5.411	2.18975	577.4	259.5	19.5	2081.7	splitT	splitT	splitT		TRT				TRT	3	2016	11	23	37	51	67	78	95	105	131	142	159	170	188	4.63333	7.46667	4.23333	2.55	6.36667	3.71667	7.16667	8.28333	3.76667	3.31667	6.13333	7.21667	7.55	0
1195	20	2	20_2	33.548	-90.4193	4.84127	1.95919	554.7	140.4	140.7	2093.6	food	hybrid	splitF	sb	S	FD	H	SB	SFDHSB	3	2016	11	23	37	51	67	78	95	105	131	142	159	170	188	4.63333	7.46667	4.23333	2.55	6.36667	3.71667	7.16667	8.28333	3.76667	3.31667	6.13333	7.21667	7.55	0
1196	20	3	20_3	33.5462	-90.4179	5.78532	2.34123	601.6	304	216.7	2116	food	hybrid	splitF	sb	S	FD	H	SB	SFDHSB	4	2016	11	23	37	51	67	78	95	105	131	142	159	170	188	4.63333	7.46667	4.23333	2.55	6.36667	3.71667	7.16667	8.28333	3.76667	3.31667	6.13333	7.21667	7.55	0
1197	20	4	20_4	33.5462	-90.4193	4.95948	2.00703	567.8	183.5	259.5	2249.2	food	hybrid	splitF	sb	S	FD	H	SB	SFDHSB	4	2016	11	23	37	51	67	78	95	105	131	142	159	170	188	4.63333	7.46667	4.23333	2.55	6.36667	3.71667	7.16667	8.28333	3.76667	3.31667	6.13333	7.21667	7.55	0
1198	20	5	20_5	33.5443	-90.4179	6.09144	2.46512	616.2	306.6	235.8	2051.3	food	hybrid	splitF	sb	S	FD	H	SB	SFDHSB	4	2016	11	23	37	51	67	78	95	105	131	142	159	170	188	4.63333	7.46667	4.23333	2.55	6.36667	3.71667	7.16667	8.28333	3.76667	3.31667	6.13333	7.21667	7.55	0
1199	20	6	20_6	33.5443	-90.4193	5.12837	2.07538	579.2	185.4	374.4	2185.6	food	hybrid	splitF	sb	S	FD	H	SB	SFDHSB	4	2016	11	23	37	51	67	78	95	105	131	142	159	170	188	4.63333	7.46667	4.23333	2.55	6.36667	3.71667	7.16667	8.28333	3.76667	3.31667	6.13333	7.21667	7.55	0
1200	20	7	20_7	33.5424	-90.4179	6.07191	2.45722	614.1	285.7	228.4	2006.3	splitT	splitT	splitT		TRT				TRT	4	2016	11	23	37	51	67	78	95	105	131	142	159	170	188	4.63333	7.46667	4.23333	2.55	6.36667	3.71667	7.16667	8.28333	3.76667	3.31667	6.13333	7.21667	7.55	0
1201	20	8	20_8	33.5424	-90.4193	5.20083	2.1047	586	163.1	367.6	2143.4	food	hybrid	splitF	sb	S	FD	H	SB	SFDHSB	4	2016	11	23	37	51	67	78	95	105	131	142	159	170	188	4.63333	7.46667	4.23333	2.55	6.36667	3.71667	7.16667	8.28333	3.76667	3.31667	6.13333	7.21667	7.55	0
1202	20	9	20_9	33.5403	-90.418	4.27778	1.73116	507.3	283.7	227.5	1989.9	splitT	splitT	splitT		TRT				TRT	4	2016	11	23	37	51	67	78	95	105	131	142	159	170	188	4.63333	7.46667	4.23333	2.55	6.36667	3.71667	7.16667	8.28333	3.76667	3.31667	6.13333	7.21667	7.55	0
1203	20	10	20_10	33.5403	-90.4194	4.13451	1.67318	499	159.8	359.7	2121.4	food	hybrid	splitF	sb	S	FD	H	SB	SFDHSB	4	2016	11	23	37	51	67	78	95	105	131	142	159	170	188	4.63333	7.46667	4.23333	2.55	6.36667	3.71667	7.16667	8.28333	3.76667	3.31667	6.13333	7.21667	7.55	0
1204	20	11	20_11	33.5387	-90.418	4.74456	1.92006	538.7	291.2	222.8	1982.9	food	hybrid	splitF	sb	S	FD	H	SB	SFDHSB	4	2016	11	23	37	51	67	78	95	105	131	142	159	170	188	4.63333	7.46667	4.23333	2.55	6.36667	3.71667	7.16667	8.28333	3.76667	3.31667	6.13333	7.21667	7.55	0
1205	20	12	20_12	33.5387	-90.4194	4.48171	1.81368	525.7	168.4	355.7	2116.1	food	hybrid	splitF	sb	S	FD	H	SB	SFDHSB	4	2016	11	23	37	51	67	78	95	105	131	142	159	170	188	4.63333	7.46667	4.23333	2.55	6.36667	3.71667	7.16667	8.28333	3.76667	3.31667	6.13333	7.21667	7.55	0
1206	20	13	20_13	33.537	-90.418	4.69155	1.8986	535	264.5	220.4	1986.1	food	hybrid	splitF	sb	S	FD	H	SB	SFDHSB	4	2016	11	23	37	51	67	78	95	105	131	142	159	170	188	4.63333	7.46667	4.23333	2.55	6.36667	3.71667	7.16667	8.28333	3.76667	3.31667	6.13333	7.21667	7.55	0
1207	20	14	20_14	33.537	-90.4194	4.27612	1.73048	511.4	144	354.8	2120.7	food	hybrid	splitF	sb	S	FD	H	SB	SFDHSB	4	2016	11	23	37	51	67	78	95	105	131	142	159	170	188	4.63333	7.46667	4.23333	2.55	6.36667	3.71667	7.16667	8.28333	3.76667	3.31667	6.13333	7.21667	7.55	0
1208	20	15	20_15	33.5354	-90.4181	4.54922	1.841	525.8	232.7	218.1	2006.9	splitT	splitT	splitT		TRT				TRT	4	2016	11	23	37	51	67	78	95	105	131	142	159	170	188	4.63333	7.46667	4.23333	2.55	6.36667	3.71667	7.16667	8.28333	3.76667	3.31667	6.13333	7.21667	7.55	0
1209	20	16	20_16	33.5353	-90.4195	5.13335	2.07739	577	104.2	350.2	2138.2	food	hybrid	splitF	sb	S	FD	H	SB	SFDHSB	4	2016	11	23	37	51	67	78	95	105	131	142	159	170	188	4.63333	7.46667	4.23333	2.55	6.36667	3.71667	7.16667	8.28333	3.76667	3.31667	6.13333	7.21667	7.55	0
1210	20	17	20_17	33.5362	-90.4207	8.26436	3.34447	1083.7	27.8	473.7	2244.8	splitT	splitT	splitT		TRT				TRT	4	2016	11	23	37	51	67	78	95	105	131	142	159	170	188	4.63333	7.46667	4.23333	2.55	6.36667	3.71667	7.16667	8.28333	3.76667	3.31667	6.13333	7.21667	7.55	0
1211	20	18	20_18	33.5395	-90.4208	9.92875	4.01802	1039.7	28.7	478.9	2239	splitT	splitT	splitT		TRT				TRT	4	2016	11	23	37	51	67	78	95	105	131	142	159	170	188	4.63333	7.46667	4.23333	2.55	6.36667	3.71667	7.16667	8.28333	3.76667	3.31667	6.13333	7.21667	7.55	0
1212	20	19	20_19	33.5434	-90.4208	13.276	5.3726	1204	27.7	490.4	2267	splitT	splitT	splitT		TRT				TRT	4	2016	11	23	37	51	67	78	95	105	131	142	159	170	188	4.63333	7.46667	4.23333	2.55	6.36667	3.71667	7.16667	8.28333	3.76667	3.31667	6.13333	7.21667	7.55	0
1213	20	20	20_20	33.547	-90.4207	11.9977	4.85529	1147.9	26.1	258.2	2115.1	splitT	splitT	splitT		TRT				TRT	3	2016	11	23	37	51	67	78	95	105	131	142	159	170	188	4.63333	7.46667	4.23333	2.55	6.36667	3.71667	7.16667	8.28333	3.76667	3.31667	6.13333	7.21667	7.55	0
1214	20	21	20_21	33.5484	-90.4234	8.55692	3.46286	988.8	29.8	158.3	2145.2	splitT	splitT	splitT		TRT				TRT	4	2016	11	23	37	51	67	78	95	105	131	142	159	170	188	4.63333	7.46667	4.23333	2.55	6.36667	3.71667	7.16667	8.28333	3.76667	3.31667	6.13333	7.21667	7.55	0
1215	20	22	20_22	33.5472	-90.4243	4.11953	1.66712	494.7	155.6	228.7	2326.3	food	hybrid	splitF	sb	S	FD	H	SB	SFDHSB	4	2016	11	23	37	51	67	78	95	105	131	142	159	170	188	4.63333	7.46667	4.23333	2.55	6.36667	3.71667	7.16667	8.28333	3.76667	3.31667	6.13333	7.21667	7.55	0
1216	20	23	20_23	33.5472	-90.4227	3.38544	1.37004	447.2	28.5	352	2286.9	food	hybrid	splitF	sb	S	FD	H	SB	SFDHSB	4	2016	11	23	37	51	67	78	95	105	131	142	159	170	188	4.63333	7.46667	4.23333	2.55	6.36667	3.71667	7.16667	8.28333	3.76667	3.31667	6.13333	7.21667	7.55	0
1217	20	24	20_24	33.5459	-90.4243	4.2755	1.73023	504.5	154.1	339.6	2455.2	food	hybrid	splitF	sb	S	FD	H	SB	SFDHSB	4	2016	11	23	37	51	67	78	95	105	131	142	159	170	188	4.63333	7.46667	4.23333	2.55	6.36667	3.71667	7.16667	8.28333	3.76667	3.31667	6.13333	7.21667	7.55	0
1218	20	25	20_25	33.5459	-90.4228	3.34186	1.3524	442.4	29.3	434.4	2420.9	food	hybrid	splitF	sb	S	FD	H	SB	SFDHSB	4	2016	11	23	37	51	67	78	95	105	131	142	159	170	188	4.63333	7.46667	4.23333	2.55	6.36667	3.71667	7.16667	8.28333	3.76667	3.31667	6.13333	7.21667	7.55	0
1219	20	26	20_26	33.5446	-90.4236	7.51271	3.04029	906.4	30.2	471.4	2518	splitT	splitT	splitT		TRT				TRT	4	2016	11	23	37	51	67	78	95	105	131	142	159	170	188	4.63333	7.46667	4.23333	2.55	6.36667	3.71667	7.16667	8.28333	3.76667	3.31667	6.13333	7.21667	7.55	0
1220	20	27	20_27	33.5434	-90.4236	6.95251	2.81358	908.2	28.6	605.7	2482.6	splitT	splitT	splitT		TRT				TRT	4	2016	11	23	37	51	67	78	95	105	131	142	159	170	188	4.63333	7.46667	4.23333	2.55	6.36667	3.71667	7.16667	8.28333	3.76667	3.31667	6.13333	7.21667	7.55	0
1221	20	28	20_28	33.5422	-90.4243	4.25741	1.72291	500	157.6	731.9	2583.4	food	hybrid	splitF	sb	S	FD	H	SB	SFDHSB	4	2016	11	23	37	51	67	78	95	105	131	142	159	170	188	4.63333	7.46667	4.23333	2.55	6.36667	3.71667	7.16667	8.28333	3.76667	3.31667	6.13333	7.21667	7.55	0
1222	20	29	20_29	33.5422	-90.4227	3.62461	1.46683	458.5	26.2	669.4	2445.2	food	hybrid	splitF	sb	S	FD	H	SB	SFDHSB	4	2016	11	23	37	51	67	78	95	105	131	142	159	170	188	4.63333	7.46667	4.23333	2.55	6.36667	3.71667	7.16667	8.28333	3.76667	3.31667	6.13333	7.21667	7.55	0
1223	20	30	20_30	33.5409	-90.4243	4.14624	1.67792	491	170.6	803.1	2567.4	food	hybrid	splitF	sb	S	FD	H	SB	SFDHSB	4	2016	11	23	37	51	67	78	95	105	131	142	159	170	188	4.63333	7.46667	4.23333	2.55	6.36667	3.71667	7.16667	8.28333	3.76667	3.31667	6.13333	7.21667	7.55	0
1224	20	31	20_31	33.5409	-90.4227	3.86573	1.5644	470.8	30.6	663.3	2428	food	hybrid	splitF	sb	S	FD	H	SB	SFDHSB	4	2016	11	23	37	51	67	78	95	105	131	142	159	170	188	4.63333	7.46667	4.23333	2.55	6.36667	3.71667	7.16667	8.28333	3.76667	3.31667	6.13333	7.21667	7.55	0
1225	20	32	20_32	33.5397	-90.4236	7.39909	2.9943	917.4	27.7	665.2	2425.9	splitT	splitT	splitT		TRT				TRT	4	2016	11	23	37	51	67	78	95	105	131	142	159	170	188	4.63333	7.46667	4.23333	2.55	6.36667	3.71667	7.16667	8.28333	3.76667	3.31667	6.13333	7.21667	7.55	0
1226	20	33	20_33	33.5384	-90.4235	7.59618	3.07407	928.9	28.1	662.7	2423.7	splitT	splitT	splitT		TRT				TRT	4	2016	11	23	37	51	67	78	95	105	131	142	159	170	188	4.63333	7.46667	4.23333	2.55	6.36667	3.71667	7.16667	8.28333	3.76667	3.31667	6.13333	7.21667	7.55	0
1227	20	34	20_34	33.5372	-90.4243	3.95733	1.60148	480.1	164.6	791.8	2559.2	food	hybrid	splitF	sb	S	FD	H	SB	SFDHSB	4	2016	11	23	37	51	67	78	95	105	131	142	159	170	188	4.63333	7.46667	4.23333	2.55	6.36667	3.71667	7.16667	8.28333	3.76667	3.31667	6.13333	7.21667	7.55	0
1228	20	35	20_35	33.5372	-90.4227	3.67505	1.48724	459.8	26.3	645	2415.3	food	hybrid	splitF	sb	S	FD	H	SB	SFDHSB	4	2016	11	23	37	51	67	78	95	105	131	142	159	170	188	4.63333	7.46667	4.23333	2.55	6.36667	3.71667	7.16667	8.28333	3.76667	3.31667	6.13333	7.21667	7.55	0
1229	20	36	20_36	33.5359	-90.4243	4.01129	1.62331	482	185.8	787.5	2570.3	food	hybrid	splitF	sb	S	FD	H	SB	SFDHSB	4	2016	11	23	37	51	67	78	95	105	131	142	159	170	188	4.63333	7.46667	4.23333	2.55	6.36667	3.71667	7.16667	8.28333	3.76667	3.31667	6.13333	7.21667	7.55	0
1230	20	37	20_37	33.5359	-90.4226	4.40262	1.78168	513.2	29	615.5	2408.2	food	hybrid	splitF	sb	S	FD	H	SB	SFDHSB	4	2016	11	23	37	51	67	78	95	105	131	142	159	170	188	4.63333	7.46667	4.23333	2.55	6.36667	3.71667	7.16667	8.28333	3.76667	3.31667	6.13333	7.21667	7.55	0
1231	20	38	20_38	33.5344	-90.4234	14.0011	5.66605	1164.9	30.4	576.9	2406.8	splitT	splitT	splitT		TRT				TRT	4	2016	11	23	37	51	67	78	95	105	131	142	159	170	188	4.63333	7.46667	4.23333	2.55	6.36667	3.71667	7.16667	8.28333	3.76667	3.31667	6.13333	7.21667	7.55	0
1232	20	39	20_39	33.5347	-90.428	12.5265	5.06929	1355.2	163.9	767.2	2777.6	splitT	splitT	splitT		TRT				TRT	4	2016	11	23	37	51	67	78	95	105	131	142	159	170	188	4.63333	7.46667	4.23333	2.55	6.36667	3.71667	7.16667	8.28333	3.76667	3.31667	6.13333	7.21667	7.55	0
1233	20	40	20_40	33.5359	-90.4297	4.05417	1.64067	487.9	385.4	840.4	3068.2	food	hybrid	splitF	sb	S	FD	H	SB	SFDHSB	4	2016	11	23	37	51	67	78	95	105	131	142	159	170	188	4.63333	7.46667	4.23333	2.55	6.36667	3.71667	7.16667	8.28333	3.76667	3.31667	6.13333	7.21667	7.55	0
1234	20	41	20_41	33.536	-90.428	4.20504	1.70172	500	337.6	966.5	2915.3	food	hybrid	splitF	sb	S	FD	H	SB	SFDHSB	4	2016	11	23	37	51	67	78	95	105	131	142	159	170	188	4.63333	7.46667	4.23333	2.55	6.36667	3.71667	7.16667	8.28333	3.76667	3.31667	6.13333	7.21667	7.55	0
1235	20	42	20_42	33.5359	-90.4264	4.27601	1.73044	505.7	294.2	980.3	2758.7	food	hybrid	splitF	sb	S	FD	H	SB	SFDHSB	4	2016	11	23	37	51	67	78	95	105	131	142	159	170	188	4.63333	7.46667	4.23333	2.55	6.36667	3.71667	7.16667	8.28333	3.76667	3.31667	6.13333	7.21667	7.55	0
1236	20	43	20_43	33.5372	-90.4297	3.87073	1.56643	476.5	517.8	801.3	3059.7	food	hybrid	splitF	sb	S	FD	H	SB	SFDHSB	4	2016	11	23	37	51	67	78	95	105	131	142	159	170	188	4.63333	7.46667	4.23333	2.55	6.36667	3.71667	7.16667	8.28333	3.76667	3.31667	6.13333	7.21667	7.55	0
1237	20	44	20_44	33.5372	-90.428	4.00152	1.61936	487.3	472.9	899.4	2907.3	food	hybrid	splitF	sb	S	FD	H	SB	SFDHSB	4	2016	11	23	37	51	67	78	95	105	131	142	159	170	188	4.63333	7.46667	4.23333	2.55	6.36667	3.71667	7.16667	8.28333	3.76667	3.31667	6.13333	7.21667	7.55	0
1238	20	45	20_45	33.5372	-90.4264	4.13195	1.67214	495.5	356.3	983.6	2750.9	food	hybrid	splitF	sb	S	FD	H	SB	SFDHSB	4	2016	11	23	37	51	67	78	95	105	131	142	159	170	188	4.63333	7.46667	4.23333	2.55	6.36667	3.71667	7.16667	8.28333	3.76667	3.31667	6.13333	7.21667	7.55	0
1239	20	46	20_46	33.5385	-90.428	12.7641	5.16545	1345.7	355.2	696.4	2750	splitT	splitT	splitT		TRT				TRT	4	2016	11	23	37	51	67	78	95	105	131	142	159	170	188	4.63333	7.46667	4.23333	2.55	6.36667	3.71667	7.16667	8.28333	3.76667	3.31667	6.13333	7.21667	7.55	0
1240	20	47	20_47	33.5397	-90.428	12.7562	5.16223	1364.7	353.8	607.3	2751.5	splitT	splitT	splitT		TRT				TRT	4	2016	11	23	37	51	67	78	95	105	131	142	159	170	188	4.63333	7.46667	4.23333	2.55	6.36667	3.71667	7.16667	8.28333	3.76667	3.31667	6.13333	7.21667	7.55	0
1241	20	48	20_48	33.541	-90.4296	4.41165	1.78533	510.9	663.7	540	3062.5	food	hybrid	splitF	sb	S	FD	H	SB	SFDHSB	4	2016	11	23	37	51	67	78	95	105	131	142	159	170	188	4.63333	7.46667	4.23333	2.55	6.36667	3.71667	7.16667	8.28333	3.76667	3.31667	6.13333	7.21667	7.55	0
1242	20	49	20_49	33.5409	-90.428	4.39923	1.7803	512.5	512.6	682.6	2910.7	food	hybrid	splitF	sb	S	FD	H	SB	SFDHSB	4	2016	11	23	37	51	67	78	95	105	131	142	159	170	188	4.63333	7.46667	4.23333	2.55	6.36667	3.71667	7.16667	8.28333	3.76667	3.31667	6.13333	7.21667	7.55	0
1243	20	50	20_50	33.5409	-90.4263	4.44277	1.79793	514.6	360.6	829	2757.9	food	hybrid	splitF	sb	S	FD	H	SB	SFDHSB	4	2016	11	23	37	51	67	78	95	105	131	142	159	170	188	4.63333	7.46667	4.23333	2.55	6.36667	3.71667	7.16667	8.28333	3.76667	3.31667	6.13333	7.21667	7.55	0
1244	20	51	20_51	33.5422	-90.4296	4.26396	1.72556	503.4	653.3	504.5	3019.6	food	hybrid	splitF	sb	S	FD	H	SB	SFDHSB	4	2016	11	23	37	51	67	78	95	105	131	142	159	170	188	4.63333	7.46667	4.23333	2.55	6.36667	3.71667	7.16667	8.28333	3.76667	3.31667	6.13333	7.21667	7.55	0
1245	20	52	20_52	33.5422	-90.428	4.22284	1.70892	502.6	502.4	654.1	2923	food	hybrid	splitF	sb	S	FD	H	SB	SFDHSB	4	2016	11	23	37	51	67	78	95	105	131	142	159	170	188	4.63333	7.46667	4.23333	2.55	6.36667	3.71667	7.16667	8.28333	3.76667	3.31667	6.13333	7.21667	7.55	0
1246	20	53	20_53	33.5422	-90.4263	4.26051	1.72417	503.4	350	713.2	2772.3	food	hybrid	splitF	sb	S	FD	H	SB	SFDHSB	4	2016	11	23	37	51	67	78	95	105	131	142	159	170	188	4.63333	7.46667	4.23333	2.55	6.36667	3.71667	7.16667	8.28333	3.76667	3.31667	6.13333	7.21667	7.55	0
1247	20	54	20_54	33.5435	-90.428	12.1903	4.93324	1383.2	344.7	497.4	2782.2	splitT	splitT	splitT		TRT				TRT	4	2016	11	23	37	51	67	78	95	105	131	142	159	170	188	4.63333	7.46667	4.23333	2.55	6.36667	3.71667	7.16667	8.28333	3.76667	3.31667	6.13333	7.21667	7.55	0
1248	20	55	20_55	33.5447	-90.428	13.0529	5.28232	1366.1	343.9	432.4	2651.4	splitT	splitT	splitT		TRT				TRT	4	2016	11	23	37	51	67	78	95	105	131	142	159	170	188	4.63333	7.46667	4.23333	2.55	6.36667	3.71667	7.16667	8.28333	3.76667	3.31667	6.13333	7.21667	7.55	0
1249	20	56	20_56	33.546	-90.4296	4.12592	1.6697	494.2	650.3	294.7	2644.4	food	hybrid	splitF	sb	S	FD	H	SB	SFDHSB	4	2016	11	23	37	51	67	78	95	105	131	142	159	170	188	4.63333	7.46667	4.23333	2.55	6.36667	3.71667	7.16667	8.28333	3.76667	3.31667	6.13333	7.21667	7.55	0
1250	20	57	20_57	33.546	-90.428	4.18855	1.69504	503.6	498	298.4	2577.1	food	hybrid	splitF	sb	S	FD	H	SB	SFDHSB	4	2016	11	23	37	51	67	78	95	105	131	142	159	170	188	4.63333	7.46667	4.23333	2.55	6.36667	3.71667	7.16667	8.28333	3.76667	3.31667	6.13333	7.21667	7.55	0
1251	20	58	20_58	33.5459	-90.4263	4.09408	1.65681	493	347.1	299.3	2521.3	food	hybrid	splitF	sb	S	FD	H	SB	SFDHSB	4	2016	11	23	37	51	67	78	95	105	131	142	159	170	188	4.63333	7.46667	4.23333	2.55	6.36667	3.71667	7.16667	8.28333	3.76667	3.31667	6.13333	7.21667	7.55	0
1252	20	59	20_59	33.5472	-90.4296	4.21201	1.70454	502	650.6	158.4	2525.5	food	hybrid	splitF	sb	S	FD	H	SB	SFDHSB	4	2016	11	23	37	51	67	78	95	105	131	142	159	170	188	4.63333	7.46667	4.23333	2.55	6.36667	3.71667	7.16667	8.28333	3.76667	3.31667	6.13333	7.21667	7.55	0
1253	20	60	20_60	33.5472	-90.428	4.1958	1.69798	500.4	497.8	162.6	2455.9	food	hybrid	splitF	sb	S	FD	H	SB	SFDHSB	4	2016	11	23	37	51	67	78	95	105	131	142	159	170	188	4.63333	7.46667	4.23333	2.55	6.36667	3.71667	7.16667	8.28333	3.76667	3.31667	6.13333	7.21667	7.55	0
1254	20	61	20_61	33.5472	-90.4263	4.15663	1.68213	493.7	346.4	161.7	2394.1	food	hybrid	splitF	sb	S	FD	H	SB	SFDHSB	4	2016	11	23	37	51	67	78	95	105	131	142	159	170	188	4.63333	7.46667	4.23333	2.55	6.36667	3.71667	7.16667	8.28333	3.76667	3.31667	6.13333	7.21667	7.55	0
1255	20	62	20_62	33.5484	-90.4279	12.7641	5.16546	1355	363.5	21.3	2268.5	splitT	splitT	splitT		TRT				TRT	3	2016	11	23	37	51	67	78	95	105	131	142	159	170	188	4.63333	7.46667	4.23333	2.55	6.36667	3.71667	7.16667	8.28333	3.76667	3.31667	6.13333	7.21667	7.55	0
1256	20	63	20_63	33.5485	-90.4329	13.4472	5.4419	1291.2	814.7	13.8	2487.9	splitT	splitT	splitT		TRT				TRT	2	2016	11	23	37	51	67	78	95	105	131	142	159	170	188	4.63333	7.46667	4.23333	2.55	6.36667	3.71667	7.16667	8.28333	3.76667	3.31667	6.13333	7.21667	7.55	0
1257	20	64	20_64	33.5472	-90.4346	4.41638	1.78725	513.4	1109.5	34.3	2777.6	food	hybrid	splitF	sb	S	FD	H	SB	SFDHSB	3	2016	11	23	37	51	67	78	95	105	131	142	159	170	188	4.63333	7.46667	4.23333	2.55	6.36667	3.71667	7.16667	8.28333	3.76667	3.31667	6.13333	7.21667	7.55	0
1258	20	65	20_65	33.5473	-90.4327	5.07139	2.05232	585.3	893	152.8	2647.7	food	hybrid	splitF	sb	S	FD	H	SB	SFDHSB	4	2016	11	23	37	51	67	78	95	105	131	142	159	170	188	4.63333	7.46667	4.23333	2.55	6.36667	3.71667	7.16667	8.28333	3.76667	3.31667	6.13333	7.21667	7.55	0
1259	20	66	20_66	33.5471	-90.4311	2.96909	1.20155	440.3	806.6	153.8	2604.4	food	hybrid	splitF	sb	S	FD	H	SB	SFDHSB	4	2016	11	23	37	51	67	78	95	105	131	142	159	170	188	4.63333	7.46667	4.23333	2.55	6.36667	3.71667	7.16667	8.28333	3.76667	3.31667	6.13333	7.21667	7.55	0
1260	20	67	20_67	33.546	-90.4313	4.03028	1.631	492.3	807.2	291.8	2722.7	food	hybrid	splitF	sb	S	FD	H	SB	SFDHSB	4	2016	11	23	37	51	67	78	95	105	131	142	159	170	188	4.63333	7.46667	4.23333	2.55	6.36667	3.71667	7.16667	8.28333	3.76667	3.31667	6.13333	7.21667	7.55	0
1261	20	68	20_68	33.546	-90.4329	4.13089	1.67171	497.2	956.1	188.7	2801.9	food	hybrid	splitF	sb	S	FD	H	SB	SFDHSB	4	2016	11	23	37	51	67	78	95	105	131	142	159	170	188	4.63333	7.46667	4.23333	2.55	6.36667	3.71667	7.16667	8.28333	3.76667	3.31667	6.13333	7.21667	7.55	0
1262	20	69	20_69	33.546	-90.4345	4.23792	1.71503	504.9	1108.1	34.6	2887.5	food	hybrid	splitF	sb	S	FD	H	SB	SFDHSB	3	2016	11	23	37	51	67	78	95	105	131	142	159	170	188	4.63333	7.46667	4.23333	2.55	6.36667	3.71667	7.16667	8.28333	3.76667	3.31667	6.13333	7.21667	7.55	0
1263	20	70	20_70	33.5447	-90.4329	13.4398	5.43891	1361.7	804.8	36.4	2846	splitT	splitT	splitT		TRT				TRT	3	2016	11	23	37	51	67	78	95	105	131	142	159	170	188	4.63333	7.46667	4.23333	2.55	6.36667	3.71667	7.16667	8.28333	3.76667	3.31667	6.13333	7.21667	7.55	0
1264	20	71	20_71	33.5435	-90.4329	12.6023	5.09997	1361.6	804.8	37.8	2968.8	splitT	splitT	splitT		TRT				TRT	3	2016	11	23	37	51	67	78	95	105	131	142	159	170	188	4.63333	7.46667	4.23333	2.55	6.36667	3.71667	7.16667	8.28333	3.76667	3.31667	6.13333	7.21667	7.55	0
1265	20	72	20_72	33.5422	-90.4346	4.20086	1.70003	499.6	1111.1	76.5	3237.4	food	hybrid	splitF	sb	S	FD	H	SB	SFDHSB	3	2016	11	23	37	51	67	78	95	105	131	142	159	170	188	4.63333	7.46667	4.23333	2.55	6.36667	3.71667	7.16667	8.28333	3.76667	3.31667	6.13333	7.21667	7.55	0
1266	20	73	20_73	33.5422	-90.4329	4.2202	1.70786	502.9	958.7	204.8	3158.6	food	hybrid	splitF	sb	S	FD	H	SB	SFDHSB	4	2016	11	23	37	51	67	78	95	105	131	142	159	170	188	4.63333	7.46667	4.23333	2.55	6.36667	3.71667	7.16667	8.28333	3.76667	3.31667	6.13333	7.21667	7.55	0
1267	20	74	20_74	33.5422	-90.4313	4.12267	1.66839	495.9	810.1	351.3	3086.2	food	hybrid	splitF	sb	S	FD	H	SB	SFDHSB	4	2016	11	23	37	51	67	78	95	105	131	142	159	170	188	4.63333	7.46667	4.23333	2.55	6.36667	3.71667	7.16667	8.28333	3.76667	3.31667	6.13333	7.21667	7.55	0
1268	20	75	20_75	33.5409	-90.4313	4.25987	1.72391	503.2	819.6	402.7	3212.2	food	hybrid	splitF	sb	S	FD	H	SB	SFDHSB	4	2016	11	23	37	51	67	78	95	105	131	142	159	170	188	4.63333	7.46667	4.23333	2.55	6.36667	3.71667	7.16667	8.28333	3.76667	3.31667	6.13333	7.21667	7.55	0
1269	20	76	20_76	33.541	-90.4329	4.32069	1.74852	504.8	969.1	281.9	3279.1	food	hybrid	splitF	sb	S	FD	H	SB	SFDHSB	4	2016	11	23	37	51	67	78	95	105	131	142	159	170	188	4.63333	7.46667	4.23333	2.55	6.36667	3.71667	7.16667	8.28333	3.76667	3.31667	6.13333	7.21667	7.55	0
1270	20	77	20_77	33.541	-90.4345	4.26801	1.7272	505.3	1045.9	203.3	3353.7	food	hybrid	splitF	sb	S	FD	H	SB	SFDHSB	4	2016	11	23	37	51	67	78	95	105	131	142	159	170	188	4.63333	7.46667	4.23333	2.55	6.36667	3.71667	7.16667	8.28333	3.76667	3.31667	6.13333	7.21667	7.55	0
1271	20	78	20_78	33.5397	-90.4329	12.3614	5.00247	1343.7	816.3	344.6	3214	splitT	splitT	splitT		TRT				TRT	4	2016	11	23	37	51	67	78	95	105	131	142	159	170	188	4.63333	7.46667	4.23333	2.55	6.36667	3.71667	7.16667	8.28333	3.76667	3.31667	6.13333	7.21667	7.55	0
1272	20	79	20_79	33.5385	-90.4329	12.8251	5.19014	1351.1	695.8	431.6	3212.2	splitT	splitT	splitT		TRT				TRT	4	2016	11	23	37	51	67	78	95	105	131	142	159	170	188	4.63333	7.46667	4.23333	2.55	6.36667	3.71667	7.16667	8.28333	3.76667	3.31667	6.13333	7.21667	7.55	0
1273	20	80	20_80	33.5372	-90.4346	3.74189	1.51429	467.5	653	443.1	3325.4	food	hybrid	splitF	sb	S	FD	H	SB	SFDHSB	4	2016	11	23	37	51	67	78	95	105	131	142	159	170	188	4.63333	7.46667	4.23333	2.55	6.36667	3.71667	7.16667	8.28333	3.76667	3.31667	6.13333	7.21667	7.55	0
1274	20	81	20_81	33.5372	-90.433	3.98326	1.61197	482.6	606.7	588.2	3364.3	food	hybrid	splitF	sb	S	FD	H	SB	SFDHSB	4	2016	11	23	37	51	67	78	95	105	131	142	159	170	188	4.63333	7.46667	4.23333	2.55	6.36667	3.71667	7.16667	8.28333	3.76667	3.31667	6.13333	7.21667	7.55	0
1275	20	82	20_82	33.5372	-90.4313	3.87558	1.56839	473.3	564	715.1	3214	food	hybrid	splitF	sb	S	FD	H	SB	SFDHSB	4	2016	11	23	37	51	67	78	95	105	131	142	159	170	188	4.63333	7.46667	4.23333	2.55	6.36667	3.71667	7.16667	8.28333	3.76667	3.31667	6.13333	7.21667	7.55	0
1276	20	83	20_83	33.536	-90.4313	3.98582	1.613	482.1	431.3	716.2	3222	food	hybrid	splitF	sb	S	FD	H	SB	SFDHSB	4	2016	11	23	37	51	67	78	95	105	131	142	159	170	188	4.63333	7.46667	4.23333	2.55	6.36667	3.71667	7.16667	8.28333	3.76667	3.31667	6.13333	7.21667	7.55	0
1277	20	84	20_84	33.536	-90.433	4.12398	1.66891	492.5	476.2	583.8	3370.7	food	hybrid	splitF	sb	S	FD	H	SB	SFDHSB	4	2016	11	23	37	51	67	78	95	105	131	142	159	170	188	4.63333	7.46667	4.23333	2.55	6.36667	3.71667	7.16667	8.28333	3.76667	3.31667	6.13333	7.21667	7.55	0
1278	20	85	20_85	33.536	-90.4346	3.99215	1.61557	484.7	519.2	452.5	3291.3	food	hybrid	splitF	sb	S	FD	H	SB	SFDHSB	4	2016	11	23	37	51	67	78	95	105	131	142	159	170	188	4.63333	7.46667	4.23333	2.55	6.36667	3.71667	7.16667	8.28333	3.76667	3.31667	6.13333	7.21667	7.55	0
1279	20	86	20_86	33.5347	-90.4329	12.2726	4.96656	1333.4	300.2	385.9	3234.6	splitT	splitT	splitT		TRT				TRT	4	2016	11	23	37	51	67	78	95	105	131	142	159	170	188	4.63333	7.46667	4.23333	2.55	6.36667	3.71667	7.16667	8.28333	3.76667	3.31667	6.13333	7.21667	7.55	0
1280	21	1	21_1	33.5333	-90.455	17.1149	6.92617	1096.3	437.9	177.5	1258.1	food	channel	levee	mb	L	FD	C	MB	LFDCMB	0	2016	11	23	37	51	67	78	95	105	131	142	159	170	188	4.85	7.71667	4.48333	2.36667	6.18333	3.43333	6.96667	8.53333	4.01667	3.11667	5.98333	7.45	7.35	0
1281	21	4	21_4	33.528	-90.4549	17.1672	6.94732	1099	781.7	765.5	1199.8	food	hybrid	levee	sb	L	FD	H	SB	LFDHSB	1	2016	11	23	37	51	67	78	95	105	131	142	159	170	188	4.85	7.71667	4.48333	2.36667	6.18333	3.43333	6.96667	8.53333	4.01667	3.11667	5.98333	7.45	7.35	0
1282	21	6	21_6	33.5242	-90.4548	21.7366	8.7965	1194.7	1012.5	764.3	1275.7	finger	hybrid	levee		L	f	H		LfH	1	2016	11	23	37	51	67	78	95	105	131	142	159	170	188	4.85	7.71667	4.48333	2.36667	6.18333	3.43333	6.96667	8.53333	4.01667	3.11667	5.98333	7.45	7.35	1
1283	21	11	21_11	33.5243	-90.4591	19.7171	7.97921	1146.7	858.5	907	914.1	food	channel	levee	mb	L	FD	C	MB	LFDCMB	2	2016	11	23	37	51	67	78	95	105	131	142	159	170	188	4.85	7.71667	4.48333	2.36667	6.18333	3.43333	6.96667	8.53333	4.01667	3.11667	5.98333	7.45	7.35	1
1284	21	12	21_12	33.5262	-90.4591	17.8457	7.2219	1110.7	858.1	844.8	833.5	food	hybrid	levee	sb	L	FD	H	SB	LFDHSB	2	2016	11	23	37	51	67	78	95	105	131	142	159	170	188	4.85	7.71667	4.48333	2.36667	6.18333	3.43333	6.96667	8.53333	4.01667	3.11667	5.98333	7.45	7.35	0
1285	21	13	21_13	33.528	-90.4592	17.5827	7.11545	1104.7	846.2	784.4	799.7	food	channel	levee	sb	L	FD	C	SB	LFDCSB	3	2016	11	23	37	51	67	78	95	105	131	142	159	170	188	4.85	7.71667	4.48333	2.36667	6.18333	3.43333	6.96667	8.53333	4.01667	3.11667	5.98333	7.45	7.35	0
1286	21	15	21_15	33.5316	-90.4592	17.4093	7.04528	1101	754.3	558.7	825.6	food	channel	levee	mb	L	FD	C	MB	LFDCMB	0	2016	11	23	37	51	67	78	95	105	131	142	159	170	188	4.85	7.71667	4.48333	2.36667	6.18333	3.43333	6.96667	8.53333	4.01667	3.11667	5.98333	7.45	7.35	0
1287	21	21	21_21	33.529	-90.4637	10.7527	4.35146	961.9	420.2	357.9	376.7	food	channel	levee	mb	L	FD	C	MB	LFDCMB	2	2016	11	23	37	51	67	78	95	105	131	142	159	170	188	4.85	7.71667	4.48333	2.36667	6.18333	3.43333	6.96667	8.53333	4.01667	3.11667	5.98333	7.45	7.35	0
1288	21	22	21_22	33.5278	-90.4637	11.2946	4.57076	971.5	433	405.2	389.7	food	hybrid	levee	sb	L	FD	H	SB	LFDHSB	3	2016	11	23	37	51	67	78	95	105	131	142	159	170	188	4.85	7.71667	4.48333	2.36667	6.18333	3.43333	6.96667	8.53333	4.01667	3.11667	5.98333	7.45	7.35	0
1289	21	24	21_24	33.5253	-90.4637	11.6914	4.73134	989.3	434.5	482.9	520.7	food	channel	levee	sb	L	FD	C	SB	LFDCSB	2	2016	11	23	37	51	67	78	95	105	131	142	159	170	188	4.85	7.71667	4.48333	2.36667	6.18333	3.43333	6.96667	8.53333	4.01667	3.11667	5.98333	7.45	7.35	0
1290	21	26	21_26	33.5229	-90.4637	11.9294	4.82766	988.7	433	624.6	729.3	food	hybrid	levee	sb	L	FD	H	SB	LFDHSB	1	2016	11	23	37	51	67	78	95	105	131	142	159	170	188	4.85	7.71667	4.48333	2.36667	6.18333	3.43333	6.96667	8.53333	4.01667	3.11667	5.98333	7.45	7.35	0
1291	21	29	21_29	33.5205	-90.4679	11.5108	4.65824	985.7	33.1	336.8	877.9	food	channel	levee	sb	L	FD	C	SB	LFDCSB	2	2016	11	23	37	51	67	78	95	105	131	142	159	170	188	4.85	7.71667	4.48333	2.36667	6.18333	3.43333	6.96667	8.53333	4.01667	3.11667	5.98333	7.45	7.35	0
1292	21	30	21_30	33.5218	-90.4679	11.3104	4.57715	967.1	39.2	265.2	744	food	hybrid	levee	sb	L	FD	H	SB	LFDHSB	2	2016	11	23	37	51	67	78	95	105	131	142	159	170	188	4.85	7.71667	4.48333	2.36667	6.18333	3.43333	6.96667	8.53333	4.01667	3.11667	5.98333	7.45	7.35	0
1293	21	31	21_31	33.523	-90.4679	10.6542	4.31161	950.1	40.2	240.8	615.3	finger	hybrid	levee		L	f	H		LfH	3	2016	11	23	37	51	67	78	95	105	131	142	159	170	188	4.85	7.71667	4.48333	2.36667	6.18333	3.43333	6.96667	8.53333	4.01667	3.11667	5.98333	7.45	7.35	0
1294	21	32	21_32	33.5242	-90.4679	11.6769	4.72548	986.6	39.1	205.5	474.3	food	channel	levee	sb	L	FD	C	SB	LFDCSB	2	2016	11	23	37	51	67	78	95	105	131	142	159	170	188	4.85	7.71667	4.48333	2.36667	6.18333	3.43333	6.96667	8.53333	4.01667	3.11667	5.98333	7.45	7.35	0
1295	21	33	21_33	33.5254	-90.4679	10.5185	4.25669	952.2	41.4	171.1	346.5	food	hybrid	levee	sb	L	FD	H	SB	LFDHSB	3	2016	11	23	37	51	67	78	95	105	131	142	159	170	188	4.85	7.71667	4.48333	2.36667	6.18333	3.43333	6.96667	8.53333	4.01667	3.11667	5.98333	7.45	7.35	0
1296	21	34	21_34	33.5266	-90.468	11.5485	4.6735	972.6	42	75.9	208.1	food	hybrid	levee	sb	L	FD	H	SB	LFDHSB	2	2016	11	23	37	51	67	78	95	105	131	142	159	170	188	4.85	7.71667	4.48333	2.36667	6.18333	3.43333	6.96667	8.53333	4.01667	3.11667	5.98333	7.45	7.35	0
1297	21	35	21_35	33.5278	-90.4675	8.06586	3.26414	782.3	120.1	120.1	112.2	food	hybrid	levee	sb	L	FD	H	SB	LFDHSB	3	2016	11	23	37	51	67	78	95	105	131	142	159	170	188	4.85	7.71667	4.48333	2.36667	6.18333	3.43333	6.96667	8.53333	4.01667	3.11667	5.98333	7.45	7.35	0
1298	21	36	21_36	33.5289	-90.4676	8.47162	3.42834	809.5	99.4	69.4	55	food	channel	levee	mb	L	FD	C	MB	LFDCMB	3	2016	11	23	37	51	67	78	95	105	131	142	159	170	188	4.85	7.71667	4.48333	2.36667	6.18333	3.43333	6.96667	8.53333	4.01667	3.11667	5.98333	7.45	7.35	0
1299	21	37	21_37	33.5301	-90.4676	9.2347	3.73715	834	96.5	17.4	81.8	food	hybrid	levee	sb	L	FD	H	SB	LFDHSB	2	2016	11	23	37	51	67	78	95	105	131	142	159	170	188	4.85	7.71667	4.48333	2.36667	6.18333	3.43333	6.96667	8.53333	4.01667	3.11667	5.98333	7.45	7.35	0
1300	21	38	21_38	33.5312	-90.4681	10.8781	4.40221	980.6	24.2	15.9	183	food	hybrid	levee	sb	L	FD	H	SB	LFDHSB	2	2016	11	23	37	51	67	78	95	105	131	142	159	170	188	4.85	7.71667	4.48333	2.36667	6.18333	3.43333	6.96667	8.53333	4.01667	3.11667	5.98333	7.45	7.35	0
1301	21	39	21_39	33.5324	-90.4681	11.6544	4.71637	986.2	26.7	30.2	308.5	food	hybrid	levee	sb	L	FD	H	SB	LFDHSB	2	2016	11	23	37	51	67	78	95	105	131	142	159	170	188	4.85	7.71667	4.48333	2.36667	6.18333	3.43333	6.96667	8.53333	4.01667	3.11667	5.98333	7.45	7.35	0
1302	21	40	21_40	33.5336	-90.4681	12.5453	5.07691	1017	23.1	82.1	443.8	finger	hybrid	levee		L	f	H		LfH	1	2016	11	23	37	51	67	78	95	105	131	142	159	170	188	4.85	7.71667	4.48333	2.36667	6.18333	3.43333	6.96667	8.53333	4.01667	3.11667	5.98333	7.45	7.35	0
1303	22	1	22_1	33.5105	-90.412	3.75038	1.51773	685.3	571.6	29.1	2185.8	splitT	splitT	splitT		TRT				TRT	3	2016	11	23	37	51	67	78	95	105	131	142	159	170	188	5.15	7.88333	4.66667	2.15	5.98333	3.25	6.76667	8.75	4.21667	2.95	5.85	7.63333	7.2	0
1304	22	2	22_2	33.5107	-90.4107	5.38152	2.17782	750.2	572.3	29.1	2111	splitT	splitT	splitT		TRT				TRT	3	2016	11	23	37	51	67	78	95	105	131	142	159	170	188	5.15	7.88333	4.66667	2.15	5.98333	3.25	6.76667	8.75	4.21667	2.95	5.85	7.63333	7.2	0
1305	22	3	22_3	33.5106	-90.4094	5.62699	2.27716	752.3	574.9	28.9	2042.2	splitT	splitT	splitT		TRT				TRT	3	2016	11	23	37	51	67	78	95	105	131	142	159	170	188	5.15	7.88333	4.66667	2.15	5.98333	3.25	6.76667	8.75	4.21667	2.95	5.85	7.63333	7.2	0
1306	22	4	22_4	33.5108	-90.4084	1.20422	0.48733	387	613.4	16.7	2018.8	brood		levee		L	B			LB	2	2016	11	23	37	51	67	78	95	105	131	142	159	170	188	5.15	7.88333	4.66667	2.15	5.98333	3.25	6.76667	8.75	4.21667	2.95	5.85	7.63333	7.2	0
1307	22	5	22_5	33.5109	-90.4026	5.78163	2.33974	799.3	572	13.7	1739.1	splitT	splitT	splitT		TRT				TRT	2	2016	11	23	37	51	67	78	95	105	131	142	159	170	188	5.15	7.88333	4.66667	2.15	5.98333	3.25	6.76667	8.75	4.21667	2.95	5.85	7.63333	7.2	0
1308	22	6	22_6	33.5108	-90.4013	6.06578	2.45473	814.8	570.5	38.9	1711.6	splitT	splitT	splitT		TRT				TRT	3	2016	11	23	37	51	67	78	95	105	131	142	159	170	188	5.15	7.88333	4.66667	2.15	5.98333	3.25	6.76667	8.75	4.21667	2.95	5.85	7.63333	7.2	0
1309	22	7	22_7	33.5088	-90.4014	3.18419	1.2886	435.5	422	121.7	1989.5	food	hybrid	splitF	sb	S	FD	H	SB	SFDHSB	4	2016	11	23	37	51	67	78	95	105	131	142	159	170	188	5.15	7.88333	4.66667	2.15	5.98333	3.25	6.76667	8.75	4.21667	2.95	5.85	7.63333	7.2	0
1310	22	8	22_8	33.5075	-90.4014	3.03317	1.22748	420.9	270.3	147.6	2143.1	food	hybrid	splitF	sb	S	FD	H	SB	SFDHSB	4	2016	11	23	37	51	67	78	95	105	131	142	159	170	188	5.15	7.88333	4.66667	2.15	5.98333	3.25	6.76667	8.75	4.21667	2.95	5.85	7.63333	7.2	0
1311	22	9	22_9	33.5075	-90.4027	3.31113	1.33997	438.7	273.3	38.6	2163.6	food	hybrid	splitF	sb	S	FD	H	SB	SFDHSB	4	2016	11	23	37	51	67	78	95	105	131	142	159	170	188	5.15	7.88333	4.66667	2.15	5.98333	3.25	6.76667	8.75	4.21667	2.95	5.85	7.63333	7.2	0
1312	22	10	22_10	33.5088	-90.4026	3.12883	1.26619	427	425.9	13.1	2012	food	hybrid	splitF	sb	S	FD	H	SB	SFDHSB	3	2016	11	23	37	51	67	78	95	105	131	142	159	170	188	5.15	7.88333	4.66667	2.15	5.98333	3.25	6.76667	8.75	4.21667	2.95	5.85	7.63333	7.2	0
1313	22	11	22_11	33.5075	-90.4041	3.55503	1.43867	455.4	274.8	23.7	2192.3	food	hybrid	splitF	sb	S	FD	H	SB	SFDHSB	3	2016	11	23	37	51	67	78	95	105	131	142	159	170	188	5.15	7.88333	4.66667	2.15	5.98333	3.25	6.76667	8.75	4.21667	2.95	5.85	7.63333	7.2	0
1314	22	12	22_12	33.5075	-90.4054	3.32151	1.34417	444.2	275.6	23.6	2231.1	food	hybrid	splitF	sb	S	FD	H	SB	SFDHSB	3	2016	11	23	37	51	67	78	95	105	131	142	159	170	188	5.15	7.88333	4.66667	2.15	5.98333	3.25	6.76667	8.75	4.21667	2.95	5.85	7.63333	7.2	0
1315	22	13	22_13	33.5075	-90.4068	3.53498	1.43055	453.8	275.7	31.3	2274.6	food	hybrid	splitF	sb	S	FD	H	SB	SFDHSB	4	2016	11	23	37	51	67	78	95	105	131	142	159	170	188	5.15	7.88333	4.66667	2.15	5.98333	3.25	6.76667	8.75	4.21667	2.95	5.85	7.63333	7.2	0
1316	22	14	22_14	33.509	-90.4068	3.39449	1.3737	459.3	429.5	24.9	2116.5	splitT	splitT	splitT		TRT				TRT	2	2016	11	23	37	51	67	78	95	105	131	142	159	170	188	5.15	7.88333	4.66667	2.15	5.98333	3.25	6.76667	8.75	4.21667	2.95	5.85	7.63333	7.2	0
1317	22	15	22_15	33.509	-90.4081	3.99334	1.61605	495.3	430.4	22.3	2167	food	hybrid	splitF	sb	S	FD	H	SB	SFDHSB	3	2016	11	23	37	51	67	78	95	105	131	142	159	170	188	5.15	7.88333	4.66667	2.15	5.98333	3.25	6.76667	8.75	4.21667	2.95	5.85	7.63333	7.2	0
1318	22	16	22_16	33.5075	-90.4081	3.36001	1.35975	444.2	277	131.6	2324.1	food	hybrid	splitF	sb	S	FD	H	SB	SFDHSB	4	2016	11	23	37	51	67	78	95	105	131	142	159	170	188	5.15	7.88333	4.66667	2.15	5.98333	3.25	6.76667	8.75	4.21667	2.95	5.85	7.63333	7.2	0
1319	22	17	22_17	33.5075	-90.4095	3.66761	1.48423	464.8	276.3	218.2	2375.8	food	hybrid	splitF	sb	S	FD	H	SB	SFDHSB	4	2016	11	23	37	51	67	78	95	105	131	142	159	170	188	5.15	7.88333	4.66667	2.15	5.98333	3.25	6.76667	8.75	4.21667	2.95	5.85	7.63333	7.2	0
1320	22	18	22_18	33.5089	-90.4094	3.62894	1.46858	462.8	428.7	88.9	2239.8	food	hybrid	splitF	sb	S	FD	H	SB	SFDHSB	4	2016	11	23	37	51	67	78	95	105	131	142	159	170	188	5.15	7.88333	4.66667	2.15	5.98333	3.25	6.76667	8.75	4.21667	2.95	5.85	7.63333	7.2	0
1321	22	19	22_19	33.5089	-90.4108	3.38453	1.36967	447.1	424.9	188.3	2306.8	food	hybrid	splitF	sb	S	FD	H	SB	SFDHSB	4	2016	11	23	37	51	67	78	95	105	131	142	159	170	188	5.15	7.88333	4.66667	2.15	5.98333	3.25	6.76667	8.75	4.21667	2.95	5.85	7.63333	7.2	0
1322	22	20	22_20	33.5076	-90.4109	3.61406	1.46256	461.4	270.8	280.4	2438.3	food	hybrid	splitF	sb	S	FD	H	SB	SFDHSB	4	2016	11	23	37	51	67	78	95	105	131	142	159	170	188	5.15	7.88333	4.66667	2.15	5.98333	3.25	6.76667	8.75	4.21667	2.95	5.85	7.63333	7.2	0
1323	22	21	22_21	33.5076	-90.4122	3.3507	1.35598	441.6	270.8	211.6	2507.7	food	hybrid	splitF	sb	S	FD	H	SB	SFDHSB	4	2016	11	23	37	51	67	78	95	105	131	142	159	170	188	5.15	7.88333	4.66667	2.15	5.98333	3.25	6.76667	8.75	4.21667	2.95	5.85	7.63333	7.2	0
1324	22	22	22_22	33.5089	-90.4121	3.10242	1.25551	426.7	424.6	92.3	2378.5	food	hybrid	splitF	sb	S	FD	H	SB	SFDHSB	4	2016	11	23	37	51	67	78	95	105	131	142	159	170	188	5.15	7.88333	4.66667	2.15	5.98333	3.25	6.76667	8.75	4.21667	2.95	5.85	7.63333	7.2	0
1325	22	23	22_23	33.509	-90.4137	5.18276	2.09739	608.4	425.5	22.7	2414.9	food	hybrid	levee	sb	L	FD	H	SB	LFDHSB	4	2016	11	23	37	51	67	78	95	105	131	142	159	170	188	5.15	7.88333	4.66667	2.15	5.98333	3.25	6.76667	8.75	4.21667	2.95	5.85	7.63333	7.2	0
1326	22	24	22_24	33.5076	-90.4135	3.32389	1.34513	440.3	270.1	134	2572.9	food	hybrid	splitF	sb	S	FD	H	SB	SFDHSB	4	2016	11	23	37	51	67	78	95	105	131	142	159	170	188	5.15	7.88333	4.66667	2.15	5.98333	3.25	6.76667	8.75	4.21667	2.95	5.85	7.63333	7.2	0
1327	22	25	22_25	33.5076	-90.4148	3.19849	1.29438	431.4	272	29.3	2647.2	food	hybrid	splitF	sb	S	FD	H	SB	SFDHSB	4	2016	11	23	37	51	67	78	95	105	131	142	159	170	188	5.15	7.88333	4.66667	2.15	5.98333	3.25	6.76667	8.75	4.21667	2.95	5.85	7.63333	7.2	0
1328	22	26	22_26	33.5058	-90.4163	6.07686	2.45922	649.5	30.5	23.8	2815.2	food	hybrid	levee	sb	L	FD	H	SB	LFDHSB	2	2016	11	23	37	51	67	78	95	105	131	142	159	170	188	5.15	7.88333	4.66667	2.15	5.98333	3.25	6.76667	8.75	4.21667	2.95	5.85	7.63333	7.2	0
1329	22	27	22_27	33.5058	-90.4149	5.354	2.16669	722.4	37.2	80.7	2766.2	splitT	splitT	splitT		TRT				TRT	3	2016	11	23	37	51	67	78	95	105	131	142	159	170	188	5.15	7.88333	4.66667	2.15	5.98333	3.25	6.76667	8.75	4.21667	2.95	5.85	7.63333	7.2	0
1330	22	28	22_28	33.5058	-90.4136	5.29677	2.14353	716	36.9	180.7	2701.2	splitT	splitT	splitT		TRT				TRT	3	2016	11	23	37	51	67	78	95	105	131	142	159	170	188	5.15	7.88333	4.66667	2.15	5.98333	3.25	6.76667	8.75	4.21667	2.95	5.85	7.63333	7.2	0
1331	22	29	22_29	33.5058	-90.4123	5.36287	2.17028	726.7	35.8	291.7	2631.8	splitT	splitT	splitT		TRT				TRT	3	2016	11	23	37	51	67	78	95	105	131	142	159	170	188	5.15	7.88333	4.66667	2.15	5.98333	3.25	6.76667	8.75	4.21667	2.95	5.85	7.63333	7.2	0
1332	22	30	22_30	33.5058	-90.4109	5.76725	2.33392	744.3	34.5	396.7	2568	splitT	splitT	splitT		TRT				TRT	3	2016	11	23	37	51	67	78	95	105	131	142	159	170	188	5.15	7.88333	4.66667	2.15	5.98333	3.25	6.76667	8.75	4.21667	2.95	5.85	7.63333	7.2	0
1333	22	31	22_31	33.5058	-90.4095	5.91458	2.39355	750.8	35.4	310.8	2509	splitT	splitT	splitT		TRT				TRT	3	2016	11	23	37	51	67	78	95	105	131	142	159	170	188	5.15	7.88333	4.66667	2.15	5.98333	3.25	6.76667	8.75	4.21667	2.95	5.85	7.63333	7.2	0
1334	22	32	22_32	33.5057	-90.4081	5.57735	2.25707	739	30.5	222	2457.4	splitT	splitT	splitT		TRT				TRT	3	2016	11	23	37	51	67	78	95	105	131	142	159	170	188	5.15	7.88333	4.66667	2.15	5.98333	3.25	6.76667	8.75	4.21667	2.95	5.85	7.63333	7.2	0
1335	22	33	22_33	33.5057	-90.4068	5.49301	2.22294	738.9	32.5	176	2412.7	splitT	splitT	splitT		TRT				TRT	3	2016	11	23	37	51	67	78	95	105	131	142	159	170	188	5.15	7.88333	4.66667	2.15	5.98333	3.25	6.76667	8.75	4.21667	2.95	5.85	7.63333	7.2	0
1336	22	34	22_34	33.5057	-90.4055	5.41364	2.19082	728.6	34.2	171.7	2371.2	splitT	splitT	splitT		TRT				TRT	3	2016	11	23	37	51	67	78	95	105	131	142	159	170	188	5.15	7.88333	4.66667	2.15	5.98333	3.25	6.76667	8.75	4.21667	2.95	5.85	7.63333	7.2	0
1337	22	35	22_35	33.5057	-90.4041	5.63616	2.28087	739.2	36.8	171.1	2335.1	splitT	splitT	splitT		TRT				TRT	3	2016	11	23	37	51	67	78	95	105	131	142	159	170	188	5.15	7.88333	4.66667	2.15	5.98333	3.25	6.76667	8.75	4.21667	2.95	5.85	7.63333	7.2	0
1338	22	36	22_36	33.5057	-90.4027	5.38061	2.17746	725.4	36.3	175.6	2307.5	splitT	splitT	splitT		TRT				TRT	3	2016	11	23	37	51	67	78	95	105	131	142	159	170	188	5.15	7.88333	4.66667	2.15	5.98333	3.25	6.76667	8.75	4.21667	2.95	5.85	7.63333	7.2	0
1339	22	37	22_37	33.5057	-90.4014	4.6403	1.87786	692.1	37.8	234.6	2287.1	splitT	splitT	splitT		TRT				TRT	3	2016	11	23	37	51	67	78	95	105	131	142	159	170	188	5.15	7.88333	4.66667	2.15	5.98333	3.25	6.76667	8.75	4.21667	2.95	5.85	7.63333	7.2	0
1340	22	38	22_38	33.5073	-90.4172	1.44617	0.585245	365.4	233.5	12.8	2817.6	brood		levee		L	B			LB	2	2016	11	23	37	51	67	78	95	105	131	142	159	170	188	5.15	7.88333	4.66667	2.15	5.98333	3.25	6.76667	8.75	4.21667	2.95	5.85	7.63333	7.2	0
1341	22	39	22_39	33.508	-90.4167	1.50743	0.610037	306.1	347.5	11.4	2743.6	brood		levee		L	B			LB	3	2016	11	23	37	51	67	78	95	105	131	142	159	170	188	5.15	7.88333	4.66667	2.15	5.98333	3.25	6.76667	8.75	4.21667	2.95	5.85	7.63333	7.2	0
1342	22	40	22_40	33.5086	-90.4167	1.97155	0.797858	371.7	418.2	13	2681.9	brood		levee		L	B			LB	3	2016	11	23	37	51	67	78	95	105	131	142	159	170	188	5.15	7.88333	4.66667	2.15	5.98333	3.25	6.76667	8.75	4.21667	2.95	5.85	7.63333	7.2	0
1343	22	41	22_41	33.5092	-90.4163	2.52624	1.02233	517.3	443.4	9.4	2579.9	brood		levee		L	B			LB	3	2016	11	23	37	51	67	78	95	105	131	142	159	170	188	5.15	7.88333	4.66667	2.15	5.98333	3.25	6.76667	8.75	4.21667	2.95	5.85	7.63333	7.2	0
1344	22	42	22_42	33.5099	-90.4155	2.19518	0.88836	398.3	549.2	13.5	2485.8	brood		levee		L	B			LB	2	2016	11	23	37	51	67	78	95	105	131	142	159	170	188	5.15	7.88333	4.66667	2.15	5.98333	3.25	6.76667	8.75	4.21667	2.95	5.85	7.63333	7.2	0
1345	22	43	22_43	33.5105	-90.4147	2.93908	1.1894	549.1	565.8	14.3	2372.3	brood		levee		L	B			LB	3	2016	11	23	37	51	67	78	95	105	131	142	159	170	188	5.15	7.88333	4.66667	2.15	5.98333	3.25	6.76667	8.75	4.21667	2.95	5.85	7.63333	7.2	0
1346	22	44	22_44	33.5111	-90.4142	2.47124	1.00007	482.4	626.4	13.7	2306.7	brood		levee		L	B			LB	3	2016	11	23	37	51	67	78	95	105	131	142	159	170	188	5.15	7.88333	4.66667	2.15	5.98333	3.25	6.76667	8.75	4.21667	2.95	5.85	7.63333	7.2	0
1347	22	45	22_45	33.5117	-90.4138	2.9929	1.21118	506.5	672.5	10.4	2222.7	brood		levee		L	B			LB	2	2016	11	23	37	51	67	78	95	105	131	142	159	170	188	5.15	7.88333	4.66667	2.15	5.98333	3.25	6.76667	8.75	4.21667	2.95	5.85	7.63333	7.2	0
1348	22	46	22_46	33.5123	-90.4138	2.89923	1.17328	506.1	669	12.5	2181.8	brood		levee		L	B			LB	2	2016	11	23	37	51	67	78	95	105	131	142	159	170	188	5.15	7.88333	4.66667	2.15	5.98333	3.25	6.76667	8.75	4.21667	2.95	5.85	7.63333	7.2	0
1349	22	47	22_47	33.5129	-90.4138	2.99683	1.21277	484.6	675.2	13.6	2129.8	brood		levee		L	B			LB	2	2016	11	23	37	51	67	78	95	105	131	142	159	170	188	5.15	7.88333	4.66667	2.15	5.98333	3.25	6.76667	8.75	4.21667	2.95	5.85	7.63333	7.2	0
1350	22	48	22_48	33.5136	-90.4137	3.48543	1.4105	513.1	677.7	10.8	2062.9	brood		levee		L	B			LB	2	2016	11	23	37	51	67	78	95	105	131	142	159	170	188	5.15	7.88333	4.66667	2.15	5.98333	3.25	6.76667	8.75	4.21667	2.95	5.85	7.63333	7.2	0
1351	22	49	22_49	33.5144	-90.4136	3.13554	1.26891	505.2	678.6	11.3	1992.4	brood		levee		L	B			LB	2	2016	11	23	37	51	67	78	95	105	131	142	159	170	188	5.15	7.88333	4.66667	2.15	5.98333	3.25	6.76667	8.75	4.21667	2.95	5.85	7.63333	7.2	0
1352	22	50	22_50	33.5151	-90.413	2.92119	1.18216	461.4	708.7	6.5	1917.7	brood		levee		L	B			LB	2	2016	11	23	37	51	67	78	95	105	131	142	159	170	188	5.15	7.88333	4.66667	2.15	5.98333	3.25	6.76667	8.75	4.21667	2.95	5.85	7.63333	7.2	0
1353	22	51	22_51	33.516	-90.4124	3.29843	1.33483	686.2	694.8	7.3	1735.5	brood		levee		L	B			LB	1	2016	11	23	37	51	67	78	95	105	131	142	159	170	188	5.15	7.88333	4.66667	2.15	5.98333	3.25	6.76667	8.75	4.21667	2.95	5.85	7.63333	7.2	0
1354	22	52	22_52	33.5168	-90.4094	1.73921	0.703832	363.9	991.9	20.8	1556.8	brood		levee		L	B			LB	1	2016	11	23	37	51	67	78	95	105	131	142	159	170	188	5.15	7.88333	4.66667	2.15	5.98333	3.25	6.76667	8.75	4.21667	2.95	5.85	7.63333	7.2	0
1355	22	53	22_53	33.5173	-90.4095	3.67757	1.48826	686.5	886.5	10	1471.8	brood		levee		L	B			LB	2	2016	11	23	37	51	67	78	95	105	131	142	159	170	188	5.15	7.88333	4.66667	2.15	5.98333	3.25	6.76667	8.75	4.21667	2.95	5.85	7.63333	7.2	0
1356	22	54	22_54	33.518	-90.409	3.4356	1.39034	541.3	936.2	6.3	1401.8	brood		levee		L	B			LB	2	2016	11	23	37	51	67	78	95	105	131	142	159	170	188	5.15	7.88333	4.66667	2.15	5.98333	3.25	6.76667	8.75	4.21667	2.95	5.85	7.63333	7.2	0
1357	22	55	22_55	33.5186	-90.4092	1.91136	0.773502	371.4	848.2	11.2	1417.1	brood		levee		L	B			LB	1	2016	11	23	37	51	67	78	95	105	131	142	159	170	188	5.15	7.88333	4.66667	2.15	5.98333	3.25	6.76667	8.75	4.21667	2.95	5.85	7.63333	7.2	0
1358	22	56	22_56	33.5177	-90.4146	4.91742	1.99001	554.5	479.7	12.5	1840.6	brood		levee		L	B			LB	2	2016	11	23	37	51	67	78	95	105	131	142	159	170	188	5.15	7.88333	4.66667	2.15	5.98333	3.25	6.76667	8.75	4.21667	2.95	5.85	7.63333	7.2	0
1359	22	57	22_57	33.5181	-90.4164	1.25492	0.507849	340.4	329.1	14.8	2003.3	brood		levee		L	B			LB	2	2016	11	23	37	51	67	78	95	105	131	142	159	170	188	5.15	7.88333	4.66667	2.15	5.98333	3.25	6.76667	8.75	4.21667	2.95	5.85	7.63333	7.2	0
1360	22	58	22_58	33.5187	-90.4165	3.03639	1.22878	456.7	324.6	14.1	1946.5	brood		levee		L	B			LB	2	2016	11	23	37	51	67	78	95	105	131	142	159	170	188	5.15	7.88333	4.66667	2.15	5.98333	3.25	6.76667	8.75	4.21667	2.95	5.85	7.63333	7.2	0
1361	22	59	22_59	33.5187	-90.4145	3.17848	1.28629	473.9	503.3	14.8	1778.6	brood		levee		L	B			LB	2	2016	11	23	37	51	67	78	95	105	131	142	159	170	188	5.15	7.88333	4.66667	2.15	5.98333	3.25	6.76667	8.75	4.21667	2.95	5.85	7.63333	7.2	0
1362	23	1	23_1	33.5036	-90.3992	6.77547	2.74194	649.4	25.3	268.5	2528.8	food	hybrid	levee	mb	L	FD	H	MB	LFDHMB	3	2016	11	23	37	51	67	78	95	105	131	142	159	170	188	5.28333	8.01667	4.78333	2.15	5.91667	3.18333	6.68333	8.88333	4.36667	2.86667	5.75	7.71667	7.13333	0
1363	23	2	23_2	33.5023	-90.3992	7.12159	2.88201	658.1	168.8	227.4	2671.7	food	hybrid	levee	mb	L	FD	H	MB	LFDHMB	3	2016	11	23	37	51	67	78	95	105	131	142	159	170	188	5.28333	8.01667	4.78333	2.15	5.91667	3.18333	6.68333	8.88333	4.36667	2.86667	5.75	7.71667	7.13333	0
1364	23	3	23_3	33.501	-90.3992	6.90974	2.79627	657.3	319.6	228.5	2824.3	food	hybrid	levee	mb	L	FD	H	MB	LFDHMB	3	2016	11	23	37	51	67	78	95	105	131	142	159	170	188	5.28333	8.01667	4.78333	2.15	5.91667	3.18333	6.68333	8.88333	4.36667	2.86667	5.75	7.71667	7.13333	0
1365	23	4	23_4	33.4996	-90.3992	6.89596	2.79069	652.5	468.8	236	2971.5	food	channel	levee	mb	L	FD	C	MB	LFDCMB	3	2016	11	23	37	51	67	78	95	105	131	142	159	170	188	5.28333	8.01667	4.78333	2.15	5.91667	3.18333	6.68333	8.88333	4.36667	2.86667	5.75	7.71667	7.13333	0
1366	23	5	23_5	33.4982	-90.3993	7.15551	2.89573	662.3	620.8	241.5	3127.4	food	hybrid	levee	mb	L	FD	H	MB	LFDHMB	3	2016	11	23	37	51	67	78	95	105	131	142	159	170	188	5.28333	8.01667	4.78333	2.15	5.91667	3.18333	6.68333	8.88333	4.36667	2.86667	5.75	7.71667	7.13333	0
1367	23	6	23_6	33.4968	-90.3993	7.27563	2.94434	667.4	774.5	283.3	3279.1	food	hybrid	levee	mb	L	FD	H	MB	LFDHMB	3	2016	11	23	37	51	67	78	95	105	131	142	159	170	188	5.28333	8.01667	4.78333	2.15	5.91667	3.18333	6.68333	8.88333	4.36667	2.86667	5.75	7.71667	7.13333	0
1368	23	7	23_7	33.4954	-90.3993	7.05039	2.85319	660.3	841.9	282.1	3437.1	food	hybrid	levee	mb	L	FD	H	MB	LFDHMB	3	2016	11	23	37	51	67	78	95	105	131	142	159	170	188	5.28333	8.01667	4.78333	2.15	5.91667	3.18333	6.68333	8.88333	4.36667	2.86667	5.75	7.71667	7.13333	0
1369	23	8	23_8	33.4941	-90.3993	7.20364	2.91521	665.2	835.7	139.7	3585	food	hybrid	levee	mb	L	FD	H	MB	LFDHMB	3	2016	11	23	37	51	67	78	95	105	131	142	159	170	188	5.28333	8.01667	4.78333	2.15	5.91667	3.18333	6.68333	8.88333	4.36667	2.86667	5.75	7.71667	7.13333	0
1370	23	9	23_9	33.4927	-90.3993	6.96645	2.81922	649.1	822.7	23.8	3741.6	food	hybrid	levee	mb	L	FD	H	MB	LFDHMB	3	2016	11	23	37	51	67	78	95	105	131	142	159	170	188	5.28333	8.01667	4.78333	2.15	5.91667	3.18333	6.68333	8.88333	4.36667	2.86667	5.75	7.71667	7.13333	0
1371	23	10	23_10	33.4907	-90.3989	8.5732	3.46945	899.2	844.4	10.6	3896.6	food	channel	levee	mb	L	FD	C	MB	LFDCMB	2	2016	11	23	37	51	67	78	95	105	131	142	159	170	188	5.28333	8.01667	4.78333	2.15	5.91667	3.18333	6.68333	8.88333	4.36667	2.86667	5.75	7.71667	7.13333	0
1372	23	11	23_11	33.491	-90.3975	5.3039	2.14641	672.5	1036.3	13.2	3891.3	food	hybrid	levee	mb	L	FD	H	MB	LFDHMB	2	2016	11	23	37	51	67	78	95	105	131	142	159	170	188	5.28333	8.01667	4.78333	2.15	5.91667	3.18333	6.68333	8.88333	4.36667	2.86667	5.75	7.71667	7.13333	0
1373	23	12	23_12	33.4927	-90.397	6.06194	2.45318	612.4	1038.3	17.1	3740.2	food	hybrid	levee	mb	L	FD	H	MB	LFDHMB	3	2016	11	23	37	51	67	78	95	105	131	142	159	170	188	5.28333	8.01667	4.78333	2.15	5.91667	3.18333	6.68333	8.88333	4.36667	2.86667	5.75	7.71667	7.13333	0
1374	23	13	23_13	33.4941	-90.3966	8.65182	3.50127	762.3	1056.9	13	3584.1	food	hybrid	levee	mb	L	FD	H	MB	LFDHMB	3	2016	11	23	37	51	67	78	95	105	131	142	159	170	188	5.28333	8.01667	4.78333	2.15	5.91667	3.18333	6.68333	8.88333	4.36667	2.86667	5.75	7.71667	7.13333	1
1375	23	14	23_14	33.4954	-90.3963	10.6105	4.29393	877.6	936.6	14.6	3435.3	food	hybrid	levee	mb	L	FD	H	MB	LFDHMB	3	2016	11	23	37	51	67	78	95	105	131	142	159	170	188	5.28333	8.01667	4.78333	2.15	5.91667	3.18333	6.68333	8.88333	4.36667	2.86667	5.75	7.71667	7.13333	0
1376	23	15	23_15	33.4968	-90.3964	10.6595	4.31376	863.6	779.7	18.1	3278	food	hybrid	levee	mb	L	FD	H	MB	LFDHMB	3	2016	11	23	37	51	67	78	95	105	131	142	159	170	188	5.28333	8.01667	4.78333	2.15	5.91667	3.18333	6.68333	8.88333	4.36667	2.86667	5.75	7.71667	7.13333	0
1377	23	16	23_16	33.4982	-90.3967	8.28707	3.35366	727	622.4	17.4	3119.1	food	channel	levee	mb	L	FD	C	MB	LFDCMB	3	2016	11	23	37	51	67	78	95	105	131	142	159	170	188	5.28333	8.01667	4.78333	2.15	5.91667	3.18333	6.68333	8.88333	4.36667	2.86667	5.75	7.71667	7.13333	0
1378	23	18	23_18	33.4997	-90.3969	6.7378	2.72669	634.3	469	20.4	2965.3	food	channel	levee	sb	L	FD	C	SB	LFDCSB	3	2016	11	23	37	51	67	78	95	105	131	142	159	170	188	5.28333	8.01667	4.78333	2.15	5.91667	3.18333	6.68333	8.88333	4.36667	2.86667	5.75	7.71667	7.13333	0
1379	23	19	23_19	33.501	-90.3969	6.63486	2.68503	634.8	319.5	16.6	2816.2	food	hybrid	levee	mb	L	FD	H	MB	LFDHMB	3	2016	11	23	37	51	67	78	95	105	131	142	159	170	188	5.28333	8.01667	4.78333	2.15	5.91667	3.18333	6.68333	8.88333	4.36667	2.86667	5.75	7.71667	7.13333	0
1380	23	20	23_20	33.5024	-90.3969	6.4367	2.60484	625.4	170.9	21.4	2667.6	food	hybrid	levee	mb	L	FD	H	MB	LFDHMB	3	2016	11	23	37	51	67	78	95	105	131	142	159	170	188	5.28333	8.01667	4.78333	2.15	5.91667	3.18333	6.68333	8.88333	4.36667	2.86667	5.75	7.71667	7.13333	0
1381	23	21	23_21	33.5037	-90.3969	6.30453	2.55135	622.8	26.6	138	2523.1	food	hybrid	levee	mb	L	FD	H	MB	LFDHMB	3	2016	11	23	37	51	67	78	95	105	131	142	159	170	188	5.28333	8.01667	4.78333	2.15	5.91667	3.18333	6.68333	8.88333	4.36667	2.86667	5.75	7.71667	7.13333	0
1382	24	1	24_1	33.52	-90.3993	6.05364	2.44982	599.8	683.2	28.4	725	food	hybrid	levee	sb	L	FD	H	SB	LFDHSB	4	2016	11	23	37	51	67	78	95	105	131	142	159	170	188	6.3	8.06667	4.88333	2.05	5.8	3.03333	6.55	9.05	4.43333	2.73333	5.61667	7.78333	7	0
1383	24	2	24_2	33.52	-90.3973	6.22082	2.51748	612.5	705.6	208	706.6	food	hybrid	levee	sb	L	FD	H	SB	LFDHSB	4	2016	11	23	37	51	67	78	95	105	131	142	159	170	188	6.3	8.06667	4.88333	2.05	5.8	3.03333	6.55	9.05	4.43333	2.73333	5.61667	7.78333	7	0
1384	24	3	24_3	33.5214	-90.3993	5.69147	2.30325	587	531.9	166.3	574.2	food	hybrid	levee	sb	L	FD	H	SB	LFDHSB	4	2016	11	23	37	51	67	78	95	105	131	142	159	170	188	6.3	8.06667	4.88333	2.05	5.8	3.03333	6.55	9.05	4.43333	2.73333	5.61667	7.78333	7	0
1385	24	4	24_4	33.5214	-90.3973	5.84826	2.36671	590.5	554.4	271.4	553.3	food	hybrid	levee	sb	L	FD	H	SB	LFDHSB	4	2016	11	23	37	51	67	78	95	105	131	142	159	170	188	6.3	8.06667	4.88333	2.05	5.8	3.03333	6.55	9.05	4.43333	2.73333	5.61667	7.78333	7	0
1386	24	5	24_5	33.5228	-90.3993	6.02519	2.43831	601.3	370.7	229.3	420.7	food	hybrid	levee	sb	L	FD	H	SB	LFDHSB	4	2016	11	23	37	51	67	78	95	105	131	142	159	170	188	6.3	8.06667	4.88333	2.05	5.8	3.03333	6.55	9.05	4.43333	2.73333	5.61667	7.78333	7	0
1387	24	6	24_6	33.5228	-90.3973	6.13456	2.48257	606.7	400.4	232.6	391.7	food	hybrid	levee	sb	L	FD	H	SB	LFDHSB	4	2016	11	23	37	51	67	78	95	105	131	142	159	170	188	6.3	8.06667	4.88333	2.05	5.8	3.03333	6.55	9.05	4.43333	2.73333	5.61667	7.78333	7	0
1388	24	7	24_7	33.5243	-90.3993	6.03543	2.44245	600.5	206.2	66.1	275.5	food	hybrid	levee	sb	L	FD	H	SB	LFDHSB	3	2016	11	23	37	51	67	78	95	105	131	142	159	170	188	6.3	8.06667	4.88333	2.05	5.8	3.03333	6.55	9.05	4.43333	2.73333	5.61667	7.78333	7	0
1389	24	8	24_8	33.5243	-90.3973	6.31516	2.55566	613.5	245.1	74.4	229.4	food	hybrid	levee	sb	L	FD	H	SB	LFDHSB	4	2016	11	23	37	51	67	78	95	105	131	142	159	170	188	6.3	8.06667	4.88333	2.05	5.8	3.03333	6.55	9.05	4.43333	2.73333	5.61667	7.78333	7	0
1390	24	10	24_10	33.5258	-90.3972	5.99458	2.42592	600	108.8	14.1	47.3	food	hybrid	levee	sb	L	FD	H	SB	LFDHSB	2	2016	11	23	37	51	67	78	95	105	131	142	159	170	188	6.3	8.06667	4.88333	2.05	5.8	3.03333	6.55	9.05	4.43333	2.73333	5.61667	7.78333	7	0
1391	24	20	24_20	33.5259	-90.3952	7.63084	3.08809	678.9	127.4	30	91.2	food	hybrid	levee	sb	L	FD	H	SB	LFDHSB	3	2016	11	23	37	51	67	78	95	105	131	142	159	170	188	6.3	8.06667	4.88333	2.05	5.8	3.03333	6.55	9.05	4.43333	2.73333	5.61667	7.78333	7	0
1392	24	21	24_21	33.5258	-90.3933	5.85229	2.36834	615.4	73.6	8.8	160.2	food	hybrid	levee	sb	L	FD	H	SB	LFDHSB	2	2016	11	23	37	51	67	78	95	105	131	142	159	170	188	6.3	8.06667	4.88333	2.05	5.8	3.03333	6.55	9.05	4.43333	2.73333	5.61667	7.78333	7	0
1393	24	22	24_22	33.5243	-90.3952	6.47922	2.62205	621.2	277.1	198.8	247.8	food	hybrid	levee	sb	L	FD	H	SB	LFDHSB	4	2016	11	23	37	51	67	78	95	105	131	142	159	170	188	6.3	8.06667	4.88333	2.05	5.8	3.03333	6.55	9.05	4.43333	2.73333	5.61667	7.78333	7	0
1394	24	23	24_23	33.5243	-90.3931	6.14749	2.4878	608	191.1	15.5	327	food	hybrid	levee	sb	L	FD	H	SB	LFDHSB	3	2016	11	23	37	51	67	78	95	105	131	142	159	170	188	6.3	8.06667	4.88333	2.05	5.8	3.03333	6.55	9.05	4.43333	2.73333	5.61667	7.78333	7	0
1395	24	24	24_24	33.5229	-90.3952	6.59637	2.66946	627.2	411	206.3	400.4	food	hybrid	levee	sb	L	FD	H	SB	LFDHSB	4	2016	11	23	37	51	67	78	95	105	131	142	159	170	188	6.3	8.06667	4.88333	2.05	5.8	3.03333	6.55	9.05	4.43333	2.73333	5.61667	7.78333	7	0
1396	24	25	24_25	33.5229	-90.3931	6.35748	2.57278	619.5	340.5	16.6	477.8	food	hybrid	levee	sb	L	FD	H	SB	LFDHSB	3	2016	11	23	37	51	67	78	95	105	131	142	159	170	188	6.3	8.06667	4.88333	2.05	5.8	3.03333	6.55	9.05	4.43333	2.73333	5.61667	7.78333	7	0
1397	24	26	24_26	33.5214	-90.3952	6.34061	2.56596	614.9	556.5	209.4	558.4	food	hybrid	levee	sb	L	FD	H	SB	LFDHSB	4	2016	11	23	37	51	67	78	95	105	131	142	159	170	188	6.3	8.06667	4.88333	2.05	5.8	3.03333	6.55	9.05	4.43333	2.73333	5.61667	7.78333	7	0
1398	24	27	24_27	33.5214	-90.3931	5.98201	2.42084	601.4	501.6	21.1	617.4	food	hybrid	levee	sb	L	FD	H	SB	LFDHSB	3	2016	11	23	37	51	67	78	95	105	131	142	159	170	188	6.3	8.06667	4.88333	2.05	5.8	3.03333	6.55	9.05	4.43333	2.73333	5.61667	7.78333	7	0
1399	24	28	24_28	33.52	-90.3952	6.4131	2.59529	623.4	702.4	210.7	712.2	food	hybrid	levee	sb	L	FD	H	SB	LFDHSB	4	2016	11	23	37	51	67	78	95	105	131	142	159	170	188	6.3	8.06667	4.88333	2.05	5.8	3.03333	6.55	9.05	4.43333	2.73333	5.61667	7.78333	7	0
1400	24	29	24_29	33.52	-90.3931	6.12749	2.47971	608.9	655.7	22.1	761.1	food	hybrid	levee	sb	L	FD	H	SB	LFDHSB	3	2016	11	23	37	51	67	78	95	105	131	142	159	170	188	6.3	8.06667	4.88333	2.05	5.8	3.03333	6.55	9.05	4.43333	2.73333	5.61667	7.78333	7	0
1401	24	33	24_33	33.531	-90.3902	9.86898	3.99384	929.6	23.8	370.3	462.9	food	channel	levee	mb	L	FD	C	MB	LFDCMB	1	2016	11	23	37	51	67	78	95	105	131	142	159	170	188	6.3	8.06667	4.88333	2.05	5.8	3.03333	6.55	9.05	4.43333	2.73333	5.61667	7.78333	7	0
1402	24	38	24_38	33.5323	-90.3871	7.60436	3.07737	838.5	27	454.8	788.9	brood		levee		L	B			LB	2	2016	11	23	37	51	67	78	95	105	131	142	159	170	188	6.3	8.06667	4.88333	2.05	5.8	3.03333	6.55	9.05	4.43333	2.73333	5.61667	7.78333	7	NA
1403	24	45	24_45	33.5321	-90.3861	8.86888	3.58911	916.2	28.2	426.7	858.1	brood		levee		L	B			LB	3	2016	11	23	37	51	67	78	95	105	131	142	159	170	188	6.3	8.06667	4.88333	2.05	5.8	3.03333	6.55	9.05	4.43333	2.73333	5.61667	7.78333	7	NA
1404	24	46	24_46	33.5321	-90.385	8.66949	3.50842	923.8	71	424.1	944.3	brood		levee		L	B			LB	3	2016	11	23	37	51	67	78	95	105	131	142	159	170	188	6.3	8.06667	4.88333	2.05	5.8	3.03333	6.55	9.05	4.43333	2.73333	5.61667	7.78333	7	NA
1405	24	47	24_47	33.532	-90.3839	8.90224	3.60261	936.3	120.9	422	1039.6	brood		levee		L	B			LB	3	2016	11	23	37	51	67	78	95	105	131	142	159	170	188	6.3	8.06667	4.88333	2.05	5.8	3.03333	6.55	9.05	4.43333	2.73333	5.61667	7.78333	7	NA
1406	25	1	25_1	33.532	-90.3828	8.88869	3.59713	933.1	172	423.4	1137	brood		levee		L	B			LB	4	2016	11	23	37	51	67	78	95	105	131	142	159	170	188	6.41667	8.06667	4.88333	1.98333	5.71667	3.01667	6.48333	9.01667	4.56667	2.73333	5.61667	7.93333	7	NA
1407	25	2	25_2	33.532	-90.3817	8.94831	3.62125	936.3	222	426.4	1234.3	brood		levee		L	B			LB	4	2016	11	23	37	51	67	78	95	105	131	142	159	170	188	6.41667	8.06667	4.88333	1.98333	5.71667	3.01667	6.48333	9.01667	4.56667	2.73333	5.61667	7.93333	7	NA
1408	25	3	25_3	33.532	-90.3807	8.88995	3.59763	932.6	273.9	358.9	1334.6	brood		levee		L	B			LB	4	2016	11	23	37	51	67	78	95	105	131	142	159	170	188	6.41667	8.06667	4.88333	1.98333	5.71667	3.01667	6.48333	9.01667	4.56667	2.73333	5.61667	7.93333	7	NA
1409	25	4	25_4	33.532	-90.3795	9.51819	3.85188	941.4	326.8	252.5	1434.2	brood		levee		L	B			LB	3	2016	11	23	37	51	67	78	95	105	131	142	159	170	188	6.41667	8.06667	4.88333	1.98333	5.71667	3.01667	6.48333	9.01667	4.56667	2.73333	5.61667	7.93333	7	NA
1410	25	5	25_5	33.5294	-90.3829	4.17445	1.68934	531.9	26.1	223.1	1099.1	finger	hybrid	levee		L	f	H		LfH	2	2016	11	23	37	51	67	78	95	105	131	142	159	170	188	6.41667	8.06667	4.88333	1.98333	5.71667	3.01667	6.48333	9.01667	4.56667	2.73333	5.61667	7.93333	7	0
1411	25	6	25_6	33.5292	-90.3818	5.33314	2.15825	614.5	28.6	211.4	1195.3	finger	hybrid	levee		L	f	H		LfH	3	2016	11	23	37	51	67	78	95	105	131	142	159	170	188	6.41667	8.06667	4.88333	1.98333	5.71667	3.01667	6.48333	9.01667	4.56667	2.73333	5.61667	7.93333	7	0
1412	25	7	25_7	33.5291	-90.3807	5.36716	2.17201	630.8	63	166.3	1294.6	finger	hybrid	levee		L	f	H		LfH	3	2016	11	23	37	51	67	78	95	105	131	142	159	170	188	6.41667	8.06667	4.88333	1.98333	5.71667	3.01667	6.48333	9.01667	4.56667	2.73333	5.61667	7.93333	7	0
1413	25	8	25_8	33.5291	-90.3796	5.57308	2.25535	637.5	115.8	135.2	1398	finger	hybrid	levee		L	f	H		LfH	2	2016	11	23	37	51	67	78	95	105	131	142	159	170	188	6.41667	8.06667	4.88333	1.98333	5.71667	3.01667	6.48333	9.01667	4.56667	2.73333	5.61667	7.93333	7	0
1414	26	1	26_1	33.5345	-90.3806	5.34964	2.16492	699.6	598.8	262.1	1351.7	finger	hybrid	levee		L	f	H		LfH	4	2016	11	23	37	51	67	78	95	105	131	142	159	170	188	6.43333	8.25	4.98333	1.98333	5.71667	2.91667	6.41667	8.95	4.58333	2.66667	5.55	7.95	6.93333	0
1415	26	2	26_2	33.5353	-90.3806	5.22555	2.11471	687.4	679.8	259.3	1329.3	finger	hybrid	levee		L	f	H		LfH	4	2016	11	23	37	51	67	78	95	105	131	142	159	170	188	6.43333	8.25	4.98333	1.98333	5.71667	2.91667	6.41667	8.95	4.58333	2.66667	5.55	7.95	6.93333	0
1416	26	3	26_3	33.5361	-90.3806	5.30095	2.14522	689.1	755.3	171.2	1309.4	finger	hybrid	levee		L	f	H		LfH	4	2016	11	23	37	51	67	78	95	105	131	142	159	170	188	6.43333	8.25	4.98333	1.98333	5.71667	2.91667	6.41667	8.95	4.58333	2.66667	5.55	7.95	6.93333	0
1417	26	4	26_4	33.537	-90.3806	4.90983	1.98694	673	834.7	89.8	1293.6	finger	hybrid	levee		L	f	H		LfH	4	2016	11	23	37	51	67	78	95	105	131	142	159	170	188	6.43333	8.25	4.98333	1.98333	5.71667	2.91667	6.41667	8.95	4.58333	2.66667	5.55	7.95	6.93333	0
1418	26	5	26_5	33.5378	-90.3806	5.30707	2.1477	683.3	910.2	31	1287.5	finger	hybrid	levee		L	f	H		LfH	4	2016	11	23	37	51	67	78	95	105	131	142	159	170	188	6.43333	8.25	4.98333	1.98333	5.71667	2.91667	6.41667	8.95	4.58333	2.66667	5.55	7.95	6.93333	1
1419	26	6	26_6	33.5386	-90.3806	5.33545	2.15918	688.7	989.6	28.4	1285.2	finger	hybrid	levee		L	f	H		LfH	3	2016	11	23	37	51	67	78	95	105	131	142	159	170	188	6.43333	8.25	4.98333	1.98333	5.71667	2.91667	6.41667	8.95	4.58333	2.66667	5.55	7.95	6.93333	0
1420	26	7	26_7	33.5395	-90.3807	5.03874	2.03911	676.4	1065.9	28.2	1288.2	finger	hybrid	levee		L	f	H		LfH	3	2016	11	23	37	51	67	78	95	105	131	142	159	170	188	6.43333	8.25	4.98333	1.98333	5.71667	2.91667	6.41667	8.95	4.58333	2.66667	5.55	7.95	6.93333	0
1421	26	8	26_8	33.5403	-90.3806	5.1582	2.08745	670.5	1147	25.3	1299.1	finger	hybrid	levee		L	f	H		LfH	3	2016	11	23	37	51	67	78	95	105	131	142	159	170	188	6.43333	8.25	4.98333	1.98333	5.71667	2.91667	6.41667	8.95	4.58333	2.66667	5.55	7.95	6.93333	0
1422	26	9	26_9	33.5411	-90.3807	5.12917	2.0757	680.8	1219.3	26.4	1312.5	finger	hybrid	levee		L	f	H		LfH	3	2016	11	23	37	51	67	78	95	105	131	142	159	170	188	6.43333	8.25	4.98333	1.98333	5.71667	2.91667	6.41667	8.95	4.58333	2.66667	5.55	7.95	6.93333	0
1423	26	10	26_10	33.5419	-90.3807	5.15733	2.0871	678.8	1257.8	26.1	1334.2	finger	hybrid	levee		L	f	H		LfH	3	2016	11	23	37	51	67	78	95	105	131	142	159	170	188	6.43333	8.25	4.98333	1.98333	5.71667	2.91667	6.41667	8.95	4.58333	2.66667	5.55	7.95	6.93333	0
1424	26	11	26_11	33.5427	-90.3807	5.09474	2.06177	679	1216.9	26.4	1361.9	finger	hybrid	levee		L	f	H		LfH	3	2016	11	23	37	51	67	78	95	105	131	142	159	170	188	6.43333	8.25	4.98333	1.98333	5.71667	2.91667	6.41667	8.95	4.58333	2.66667	5.55	7.95	6.93333	1
1425	26	12	26_12	33.5436	-90.3807	4.87706	1.97368	663.2	1181.8	28.3	1394	finger	hybrid	levee		L	f	H		LfH	3	2016	11	23	37	51	67	78	95	105	131	142	159	170	188	6.43333	8.25	4.98333	1.98333	5.71667	2.91667	6.41667	8.95	4.58333	2.66667	5.55	7.95	6.93333	0
1426	26	13	26_13	33.5444	-90.3807	5.18365	2.09775	682.1	1150.3	25.5	1429.1	finger	hybrid	levee		L	f	H		LfH	3	2016	11	23	37	51	67	78	95	105	131	142	159	170	188	6.43333	8.25	4.98333	1.98333	5.71667	2.91667	6.41667	8.95	4.58333	2.66667	5.55	7.95	6.93333	1
1427	26	14	26_14	33.5452	-90.3807	5.12644	2.0746	674.8	1125	26.1	1472.2	finger	hybrid	levee		L	f	H		LfH	3	2016	11	23	37	51	67	78	95	105	131	142	159	170	188	6.43333	8.25	4.98333	1.98333	5.71667	2.91667	6.41667	8.95	4.58333	2.66667	5.55	7.95	6.93333	0
1428	26	15	26_15	33.546	-90.3807	5.25441	2.12639	686.1	1083.3	24.9	1517.3	finger	hybrid	levee		L	f	H		LfH	3	2016	11	23	37	51	67	78	95	105	131	142	159	170	188	6.43333	8.25	4.98333	1.98333	5.71667	2.91667	6.41667	8.95	4.58333	2.66667	5.55	7.95	6.93333	0
1429	26	16	26_16	33.5469	-90.3807	5.21869	2.11193	687.3	999.1	26.4	1567.7	finger	hybrid	levee		L	f	H		LfH	3	2016	11	23	37	51	67	78	95	105	131	142	159	170	188	6.43333	8.25	4.98333	1.98333	5.71667	2.91667	6.41667	8.95	4.58333	2.66667	5.55	7.95	6.93333	0
1430	26	17	26_17	33.5477	-90.3807	5.11265	2.06902	684.9	920	24.9	1621.2	finger	hybrid	levee		L	f	H		LfH	3	2016	11	23	37	51	67	78	95	105	131	142	159	170	188	6.43333	8.25	4.98333	1.98333	5.71667	2.91667	6.41667	8.95	4.58333	2.66667	5.55	7.95	6.93333	0
1431	26	18	26_18	33.5484	-90.3808	3.04165	1.23091	618.3	879.2	16	1674.9	finger	hybrid	levee		L	f	H		LfH	2	2016	11	23	37	51	67	78	95	105	131	142	159	170	188	6.43333	8.25	4.98333	1.98333	5.71667	2.91667	6.41667	8.95	4.58333	2.66667	5.55	7.95	6.93333	0
1432	26	19	26_19	33.5377	-90.3767	2.99407	1.21166	734.2	1088.9	16.2	1626.1	brood		levee		L	B			LB	2	2016	11	23	37	51	67	78	95	105	131	142	159	170	188	6.43333	8.25	4.98333	1.98333	5.71667	2.91667	6.41667	8.95	4.58333	2.66667	5.55	7.95	6.93333	0
1433	26	20	26_20	33.537	-90.3767	6.64001	2.68712	825.8	1008.1	21.9	1627.1	brood		levee		L	B			LB	3	2016	11	23	37	51	67	78	95	105	131	142	159	170	188	6.43333	8.25	4.98333	1.98333	5.71667	2.91667	6.41667	8.95	4.58333	2.66667	5.55	7.95	6.93333	0
1434	26	21	26_21	33.5362	-90.3766	6.13494	2.48272	813.9	931.7	23.4	1641.4	brood		levee		L	B			LB	3	2016	11	23	37	51	67	78	95	105	131	142	159	170	188	6.43333	8.25	4.98333	1.98333	5.71667	2.91667	6.41667	8.95	4.58333	2.66667	5.55	7.95	6.93333	0
1435	26	22	26_22	33.5354	-90.3766	6.52886	2.64214	823.8	852.3	24.3	1658	brood		levee		L	B			LB	3	2016	11	23	37	51	67	78	95	105	131	142	159	170	188	6.43333	8.25	4.98333	1.98333	5.71667	2.91667	6.41667	8.95	4.58333	2.66667	5.55	7.95	6.93333	0
1436	26	23	26_23	33.5345	-90.3766	6.75504	2.73367	827	770.3	14.3	1679.5	brood		levee		L	B			LB	2	2016	11	23	37	51	67	78	95	105	131	142	159	170	188	6.43333	8.25	4.98333	1.98333	5.71667	2.91667	6.41667	8.95	4.58333	2.66667	5.55	7.95	6.93333	0
1437	27	1	27_1	33.5619	-90.3273	5.80055	2.3474	699.9	412.6	31.3	1471.9	food	channel	levee	mb	L	FD	C	MB	LFDCMB	1	2016	11	23	37	51	67	78	95	105	131	142	159	170	188	6.58333	8.41667	5.26667	1.75	5.56667	2.61667	6.1	9.31667	4.73333	2.43333	5.35	8.08333	6.66667	0
1438	27	2	27_2	33.5609	-90.328	4.16614	1.68598	849.6	506.6	56.9	1358.5	splitT	splitT	splitT		TRT				TRT	2	2016	11	23	37	51	67	78	95	105	131	142	159	170	188	6.58333	8.41667	5.26667	1.75	5.56667	2.61667	6.1	9.31667	4.73333	2.43333	5.35	8.08333	6.66667	0
1439	27	3	27_3	33.5609	-90.3262	1.6386	0.663117	314.1	427.3	132.3	1390.4	food	hybrid	splitF	sb	S	FD	H	SB	SFDHSB	3	2016	11	23	37	51	67	78	95	105	131	142	159	170	188	6.58333	8.41667	5.26667	1.75	5.56667	2.61667	6.1	9.31667	4.73333	2.43333	5.35	8.08333	6.66667	0
1440	27	6	27_6	33.5587	-90.3282	5.90065	2.38791	986.6	564.8	38.6	1104.3	splitT	splitT	splitT		TRT				TRT	1	2016	11	23	37	51	67	78	95	105	131	142	159	170	188	6.58333	8.41667	5.26667	1.75	5.56667	2.61667	6.1	9.31667	4.73333	2.43333	5.35	8.08333	6.66667	0
1441	27	7	27_7	33.5587	-90.3262	1.72687	0.698841	321.8	483.7	308.9	1153.2	food	hybrid	splitF	sb	S	FD	H	SB	SFDHSB	1	2016	11	23	37	51	67	78	95	105	131	142	159	170	188	6.58333	8.41667	5.26667	1.75	5.56667	2.61667	6.1	9.31667	4.73333	2.43333	5.35	8.08333	6.66667	0
1442	27	9	27_9	33.5565	-90.3285	6.71212	2.7163	1037.3	629.7	37.2	859.2	splitT	splitT	splitT		TRT				TRT	2	2016	11	23	37	51	67	78	95	105	131	142	159	170	188	6.58333	8.41667	5.26667	1.75	5.56667	2.61667	6.1	9.31667	4.73333	2.43333	5.35	8.08333	6.66667	0
1443	27	10	27_10	33.5565	-90.3263	2.00742	0.812373	344.2	541.7	338	921.9	food	hybrid	splitF	sb	S	FD	H	SB	SFDHSB	3	2016	11	23	37	51	67	78	95	105	131	142	159	170	188	6.58333	8.41667	5.26667	1.75	5.56667	2.61667	6.1	9.31667	4.73333	2.43333	5.35	8.08333	6.66667	0
1444	27	11	27_11	33.5554	-90.3285	7.28218	2.94699	1098.1	656.7	35.4	735.8	splitT	splitT	splitT		TRT				TRT	3	2016	11	23	37	51	67	78	95	105	131	142	159	170	188	6.58333	8.41667	5.26667	1.75	5.56667	2.61667	6.1	9.31667	4.73333	2.43333	5.35	8.08333	6.66667	0
1445	27	12	27_12	33.5554	-90.3263	2.12878	0.861485	354.7	567.6	343.8	807.1	food	hybrid	splitF	sb	S	FD	H	SB	SFDHSB	3	2016	11	23	37	51	67	78	95	105	131	142	159	170	188	6.58333	8.41667	5.26667	1.75	5.56667	2.61667	6.1	9.31667	4.73333	2.43333	5.35	8.08333	6.66667	0
1446	27	13	27_13	33.5543	-90.3285	6.91295	2.79757	1149.6	642.7	34.6	611.5	splitT	splitT	splitT		TRT				TRT	2	2016	11	23	37	51	67	78	95	105	131	142	159	170	188	6.58333	8.41667	5.26667	1.75	5.56667	2.61667	6.1	9.31667	4.73333	2.43333	5.35	8.08333	6.66667	0
1447	27	14	27_14	33.5543	-90.3263	2.08249	0.842754	353	597.5	343.5	696.7	food	hybrid	splitF	sb	S	FD	H	SB	SFDHSB	3	2016	11	23	37	51	67	78	95	105	131	142	159	170	188	6.58333	8.41667	5.26667	1.75	5.56667	2.61667	6.1	9.31667	4.73333	2.43333	5.35	8.08333	6.66667	0
1448	27	17	27_17	33.5521	-90.3279	9.56786	3.87197	938.6	429.5	35.3	374.2	food	channel	levee	sb	L	FD	C	SB	LFDCSB	2	2016	11	23	37	51	67	78	95	105	131	142	159	170	188	6.58333	8.41667	5.26667	1.75	5.56667	2.61667	6.1	9.31667	4.73333	2.43333	5.35	8.08333	6.66667	0
1449	27	18	27_18	33.551	-90.3284	6.84432	2.7698	1105.9	320.7	34.5	251.3	splitT	splitT	splitT		TRT				TRT	2	2016	11	23	37	51	67	78	95	105	131	142	159	170	188	6.58333	8.41667	5.26667	1.75	5.56667	2.61667	6.1	9.31667	4.73333	2.43333	5.35	8.08333	6.66667	0
1450	27	19	27_19	33.551	-90.3263	2.03715	0.824406	348.3	442.1	318.9	416.4	food	hybrid	splitF	sb	S	FD	H	SB	SFDHSB	3	2016	11	23	37	51	67	78	95	105	131	142	159	170	188	6.58333	8.41667	5.26667	1.75	5.56667	2.61667	6.1	9.31667	4.73333	2.43333	5.35	8.08333	6.66667	0
1451	27	22	27_22	33.5491	-90.3277	3.69169	1.49397	738	167.6	37.8	104.1	food	hybrid	levee	sb	L	FD	H	SB	LFDHSB	2	2016	11	23	37	51	67	78	95	105	131	142	159	170	188	6.58333	8.41667	5.26667	1.75	5.56667	2.61667	6.1	9.31667	4.73333	2.43333	5.35	8.08333	6.66667	0
1452	27	23	27_23	33.5485	-90.3276	3.61527	1.46305	708.1	122.4	39.4	90.4	food	hybrid	levee	sb	L	FD	H	SB	LFDHSB	2	2016	11	23	37	51	67	78	95	105	131	142	159	170	188	6.58333	8.41667	5.26667	1.75	5.56667	2.61667	6.1	9.31667	4.73333	2.43333	5.35	8.08333	6.66667	0
1453	27	24	27_24	33.5488	-90.3253	1.9313	0.781569	336.2	274.5	379.9	429.5	food	hybrid	splitF	sb	S	FD	H	SB	SFDHSB	3	2016	11	23	37	51	67	78	95	105	131	142	159	170	188	6.58333	8.41667	5.26667	1.75	5.56667	2.61667	6.1	9.31667	4.73333	2.43333	5.35	8.08333	6.66667	0
1454	27	25	27_25	33.5488	-90.3232	5.71076	2.31106	924.5	317.9	472	521.4	splitT	splitT	splitT		TRT				TRT	3	2016	11	23	37	51	67	78	95	105	131	142	159	170	188	6.58333	8.41667	5.26667	1.75	5.56667	2.61667	6.1	9.31667	4.73333	2.43333	5.35	8.08333	6.66667	0
1455	27	27	27_27	33.5499	-90.3232	5.62925	2.27808	1105.4	347.4	486.5	539.1	splitT	splitT	splitT		TRT				TRT	4	2016	11	23	37	51	67	78	95	105	131	142	159	170	188	6.58333	8.41667	5.26667	1.75	5.56667	2.61667	6.1	9.31667	4.73333	2.43333	5.35	8.08333	6.66667	0
1456	27	28	27_28	33.5521	-90.3253	1.88258	0.761855	332.2	567.9	428.2	570.2	food	hybrid	splitF	sb	S	FD	H	SB	SFDHSB	4	2016	11	23	37	51	67	78	95	105	131	142	159	170	188	6.58333	8.41667	5.26667	1.75	5.56667	2.61667	6.1	9.31667	4.73333	2.43333	5.35	8.08333	6.66667	0
1457	27	29	27_29	33.5521	-90.3232	5.66095	2.29091	1065.2	291.1	521.1	643.5	splitT	splitT	splitT		TRT				TRT	4	2016	11	23	37	51	67	78	95	105	131	142	159	170	188	6.58333	8.41667	5.26667	1.75	5.56667	2.61667	6.1	9.31667	4.73333	2.43333	5.35	8.08333	6.66667	0
1458	27	30	27_30	33.5532	-90.3253	1.84921	0.748347	328.7	539.4	442.2	657	food	hybrid	splitF	sb	S	FD	H	SB	SFDHSB	3	2016	11	23	37	51	67	78	95	105	131	142	159	170	188	6.58333	8.41667	5.26667	1.75	5.56667	2.61667	6.1	9.31667	4.73333	2.43333	5.35	8.08333	6.66667	0
1459	27	31	27_31	33.5532	-90.3232	5.9781	2.41925	1098.2	259.8	530.7	717.5	splitT	splitT	splitT		TRT				TRT	4	2016	11	23	37	51	67	78	95	105	131	142	159	170	188	6.58333	8.41667	5.26667	1.75	5.56667	2.61667	6.1	9.31667	4.73333	2.43333	5.35	8.08333	6.66667	0
1460	27	32	27_32	33.5543	-90.3253	1.96914	0.796882	341.4	507.7	439.4	750.2	food	hybrid	splitF	sb	S	FD	H	SB	SFDHSB	3	2016	11	23	37	51	67	78	95	105	131	142	159	170	188	6.58333	8.41667	5.26667	1.75	5.56667	2.61667	6.1	9.31667	4.73333	2.43333	5.35	8.08333	6.66667	0
1461	27	33	27_33	33.5543	-90.3232	6.16199	2.49367	1091.1	230.9	529.8	809.9	splitT	splitT	splitT		TRT				TRT	1	2016	11	23	37	51	67	78	95	105	131	142	159	170	188	6.58333	8.41667	5.26667	1.75	5.56667	2.61667	6.1	9.31667	4.73333	2.43333	5.35	8.08333	6.66667	0
1462	27	36	27_36	33.5565	-90.3252	2.09777	0.848937	351.9	442.1	431.7	959.8	food	hybrid	splitF	sb	S	FD	H	SB	SFDHSB	3	2016	11	23	37	51	67	78	95	105	131	142	159	170	188	6.58333	8.41667	5.26667	1.75	5.56667	2.61667	6.1	9.31667	4.73333	2.43333	5.35	8.08333	6.66667	0
1463	27	37	27_37	33.5565	-90.3226	7.71847	3.12355	1471.9	31.2	528.5	1008.3	splitT	splitT	splitT		TRT				TRT	3	2016	11	23	37	51	67	78	95	105	131	142	159	170	188	6.58333	8.41667	5.26667	1.75	5.56667	2.61667	6.1	9.31667	4.73333	2.43333	5.35	8.08333	6.66667	1
1464	27	38	27_38	33.5576	-90.3252	2.20761	0.893388	359.2	411.5	410.5	1070.1	food	hybrid	splitF	sb	S	FD	H	SB	SFDHSB	2	2016	11	23	37	51	67	78	95	105	131	142	159	170	188	6.58333	8.41667	5.26667	1.75	5.56667	2.61667	6.1	9.31667	4.73333	2.43333	5.35	8.08333	6.66667	0
1465	27	39	27_39	33.5576	-90.3223	8.45162	3.42025	1338.7	28.5	511.3	1118.2	splitT	splitT	splitT		TRT				TRT	3	2016	11	23	37	51	67	78	95	105	131	142	159	170	188	6.58333	8.41667	5.26667	1.75	5.56667	2.61667	6.1	9.31667	4.73333	2.43333	5.35	8.08333	6.66667	0
1466	27	42	27_42	33.5598	-90.3228	7.18565	2.90793	1229.1	31	289.6	1333.7	splitT	splitT	splitT		TRT				TRT	2	2016	11	23	37	51	67	78	95	105	131	142	159	170	188	6.58333	8.41667	5.26667	1.75	5.56667	2.61667	6.1	9.31667	4.73333	2.43333	5.35	8.08333	6.66667	0
1467	27	43	27_43	33.5609	-90.3253	2.11747	0.85691	355.4	332.8	134.9	1410.8	food	hybrid	splitF	sb	S	FD	H	SB	SFDHSB	3	2016	11	23	37	51	67	78	95	105	131	142	159	170	188	6.58333	8.41667	5.26667	1.75	5.56667	2.61667	6.1	9.31667	4.73333	2.43333	5.35	8.08333	6.66667	0
1468	27	44	27_44	33.5609	-90.323	6.74857	2.73105	1154.4	33.1	177.7	1442.6	splitT	splitT	splitT		TRT				TRT	3	2016	11	23	37	51	67	78	95	105	131	142	159	170	188	6.58333	8.41667	5.26667	1.75	5.56667	2.61667	6.1	9.31667	4.73333	2.43333	5.35	8.08333	6.66667	0
1469	27	46	27_46	33.5621	-90.3192	7.33762	2.96943	845.8	27.1	439.6	1722.5	food	channel	levee	sb	L	FD	C	SB	LFDCSB	1	2016	11	23	37	51	67	78	95	105	131	142	159	170	188	6.58333	8.41667	5.26667	1.75	5.56667	2.61667	6.1	9.31667	4.73333	2.43333	5.35	8.08333	6.66667	0
1470	27	47	27_47	33.561	-90.319	9.40084	3.80438	856.9	31	479	1624.2	food	channel	levee	mb	L	FD	C	MB	LFDCMB	2	2016	11	23	37	51	67	78	95	105	131	142	159	170	188	6.58333	8.41667	5.26667	1.75	5.56667	2.61667	6.1	9.31667	4.73333	2.43333	5.35	8.08333	6.66667	0
1471	27	50	27_50	33.5566	-90.3184	12.0701	4.88459	866	32.5	794.7	1304.9	food	channel	levee	sb	L	FD	C	SB	LFDCSB	1	2016	11	23	37	51	67	78	95	105	131	142	159	170	188	6.58333	8.41667	5.26667	1.75	5.56667	2.61667	6.1	9.31667	4.73333	2.43333	5.35	8.08333	6.66667	0
1472	27	52	27_52	33.5532	-90.3202	8.56162	3.46477	714.1	26.6	846	959.8	food	channel	levee	sb	L	FD	C	SB	LFDCSB	2	2016	11	23	37	51	67	78	95	105	131	142	159	170	188	6.58333	8.41667	5.26667	1.75	5.56667	2.61667	6.1	9.31667	4.73333	2.43333	5.35	8.08333	6.66667	0
1473	27	53	27_53	33.5517	-90.32	8.56561	3.46638	739.8	27.2	826.3	893.6	food	channel	levee	sb	L	FD	C	SB	LFDCSB	4	2016	11	23	37	51	67	78	95	105	131	142	159	170	188	6.58333	8.41667	5.26667	1.75	5.56667	2.61667	6.1	9.31667	4.73333	2.43333	5.35	8.08333	6.66667	0
1474	27	54	27_54	33.5503	-90.3198	9.11995	3.69071	798.5	24.4	729.9	846.5	food	channel	levee	mb	L	FD	C	MB	LFDCMB	4	2016	11	23	37	51	67	78	95	105	131	142	159	170	188	6.58333	8.41667	5.26667	1.75	5.56667	2.61667	6.1	9.31667	4.73333	2.43333	5.35	8.08333	6.66667	0
1475	27	55	27_55	33.5485	-90.3208	9.27803	3.75468	768.4	189.2	567	787.7	food	channel	levee	mb	L	FD	C	MB	LFDCMB	4	2016	11	23	37	51	67	78	95	105	131	142	159	170	188	6.58333	8.41667	5.26667	1.75	5.56667	2.61667	6.1	9.31667	4.73333	2.43333	5.35	8.08333	6.66667	0
1476	27	56	27_56	33.5485	-90.3189	9.77477	3.95571	775.7	23.9	535.4	975.4	food	channel	levee	sb	L	FD	C	SB	LFDCSB	4	2016	11	23	37	51	67	78	95	105	131	142	159	170	188	6.58333	8.41667	5.26667	1.75	5.56667	2.61667	6.1	9.31667	4.73333	2.43333	5.35	8.08333	6.66667	0
1477	27	57	27_57	33.5501	-90.3166	9.63065	3.89739	766.5	31.2	530.1	1192.9	food	channel	levee	sb	L	FD	C	SB	LFDCSB	3	2016	11	23	37	51	67	78	95	105	131	142	159	170	188	6.58333	8.41667	5.26667	1.75	5.56667	2.61667	6.1	9.31667	4.73333	2.43333	5.35	8.08333	6.66667	0
1478	27	58	27_58	33.5519	-90.3169	9.91719	4.01334	779.4	32.8	740.4	1196.7	food	channel	levee	mb	L	FD	C	MB	LFDCMB	2	2016	11	23	37	51	67	78	95	105	131	142	159	170	188	6.58333	8.41667	5.26667	1.75	5.56667	2.61667	6.1	9.31667	4.73333	2.43333	5.35	8.08333	6.66667	0
1479	27	60	27_60	33.554	-90.3153	12.0015	4.85683	907.8	213.6	887.3	1440.3	food	channel	levee	mb	L	FD	C	MB	LFDCMB	0	2016	11	23	37	51	67	78	95	105	131	142	159	170	188	6.58333	8.41667	5.26667	1.75	5.56667	2.61667	6.1	9.31667	4.73333	2.43333	5.35	8.08333	6.66667	0
1480	27	64	27_64	33.551	-90.3237	9.89517	4.00443	922.9	313.7	411.7	496.6	finger	hybrid	levee		L	f	H		LfH	4	2016	11	23	37	51	67	78	95	105	131	142	159	170	188	6.58333	8.41667	5.26667	1.75	5.56667	2.61667	6.1	9.31667	4.73333	2.43333	5.35	8.08333	6.66667	0
1481	28	1	28_1	33.4	-90.4667	13.1066	5.30406	1150.6	16.2	123	102.6	finger	channel	levee		L	f	C		LfC	1	2016	11	23	37	51	67	78	95	105	131	142	159	170	188	6.9	4.4	9.38333	5.58333	4.18333	9.05	2.48333	NA	8.75	8.5	3.85	4.01667	2.78333	0
1482	28	3	28_3	33.3963	-90.4663	7.59385	3.07312	681.4	24.5	22.6	390.5	finger	channel	levee		L	f	C		LfC	2	2016	11	23	37	51	67	78	95	105	131	142	159	170	188	6.9	4.4	9.38333	5.58333	4.18333	9.05	2.48333	NA	8.75	8.5	3.85	4.01667	2.78333	0
1483	28	4	28_4	33.3948	-90.4667	9.92076	4.01479	806.7	25.9	18.8	557.7	finger	channel	levee		L	f	C		LfC	3	2016	11	23	37	51	67	78	95	105	131	142	159	170	188	6.9	4.4	9.38333	5.58333	4.18333	9.05	2.48333	NA	8.75	8.5	3.85	4.01667	2.78333	0
1484	28	5	28_5	33.3934	-90.467	10.2299	4.1399	895.5	21.5	17.3	730.4	finger	channel	levee		L	f	C		LfC	3	2016	11	23	37	51	67	78	95	105	131	142	159	170	188	6.9	4.4	9.38333	5.58333	4.18333	9.05	2.48333	NA	8.75	8.5	3.85	4.01667	2.78333	0
1485	28	6	28_6	33.392	-90.4676	9.46421	3.83003	930.6	18	30	897.9	finger	channel	levee		L	f	C		LfC	2	2016	11	23	37	51	67	78	95	105	131	142	159	170	188	6.9	4.4	9.38333	5.58333	4.18333	9.05	2.48333	NA	8.75	8.5	3.85	4.01667	2.78333	0
1486	28	7	28_7	33.391	-90.4675	9.00885	3.64575	991.6	22.7	26	1011.2	finger	channel	levee		L	f	C		LfC	3	2016	11	23	37	51	67	78	95	105	131	142	159	170	188	6.9	4.4	9.38333	5.58333	4.18333	9.05	2.48333	NA	8.75	8.5	3.85	4.01667	2.78333	0
1487	28	8	28_8	33.3954	-90.4692	16.0196	6.48289	1184.7	16.8	252.9	496.2	finger	channel	levee		L	f	C		LfC	3	2016	11	23	37	51	67	78	95	105	131	142	159	170	188	6.9	4.4	9.38333	5.58333	4.18333	9.05	2.48333	NA	8.75	8.5	3.85	4.01667	2.78333	0
1488	28	9	28_9	33.3993	-90.4696	12.1045	4.89854	1085.9	161.2	10.8	426.6	finger	channel	levee		L	f	C		LfC	2	2016	11	23	37	51	67	78	95	105	131	142	159	170	188	6.9	4.4	9.38333	5.58333	4.18333	9.05	2.48333	NA	8.75	8.5	3.85	4.01667	2.78333	0
1489	28	10	28_10	33.3993	-90.4682	13.7275	5.5553	1142.1	40	47.3	292.5	finger	channel	levee		L	f	C		LfC	3	2016	11	23	37	51	67	78	95	105	131	142	159	170	188	6.9	4.4	9.38333	5.58333	4.18333	9.05	2.48333	NA	8.75	8.5	3.85	4.01667	2.78333	0
1490	28	11	28_11	33.3901	-90.4672	9.27948	3.75527	1065.3	21.9	30.3	1108.5	finger	channel	levee		L	f	C		LfC	2	2016	11	23	37	51	67	78	95	105	131	142	159	170	188	6.9	4.4	9.38333	5.58333	4.18333	9.05	2.48333	NA	8.75	8.5	3.85	4.01667	2.78333	0
1491	29	1	29_1	33.4104	-90.4739	7.67984	3.10792	714.8	428.6	6.6	776.2	finger	channel	levee		L	f	C		LfC	0	2016	11	23	37	51	67	78	95	105	131	142	159	170	188	7.03333	4.33333	9.31667	5.63333	4.08333	9.01667	2.53333	NA	8.68333	8.41667	3.76667	3.98333	2.85	0
1492	29	2	29_2	33.4171	-90.4726	9.73585	3.93996	913.1	141.1	10.3	60.3	finger	channel	levee		L	f	C		LfC	2	2016	11	23	37	51	67	78	95	105	131	142	159	170	188	7.03333	4.33333	9.31667	5.63333	4.08333	9.01667	2.53333	NA	8.68333	8.41667	3.76667	3.98333	2.85	0
1493	29	2.1	29_2.1	33.4182	-90.4726	8.84516	3.57951	899.7	28.1	55.4	52.6	finger	channel	levee		L	f	C		LfC	3	2016	11	23	37	51	67	78	95	105	131	142	159	170	188	7.03333	4.33333	9.31667	5.63333	4.08333	9.01667	2.53333	NA	8.68333	8.41667	3.76667	3.98333	2.85	0
1494	29	3	29_3	33.4182	-90.4768	10.0538	4.06864	950.7	23.5	137.6	438.3	finger	channel	levee		L	f	C		LfC	3	2016	11	23	37	51	67	78	95	105	131	142	159	170	188	7.03333	4.33333	9.31667	5.63333	4.08333	9.01667	2.53333	NA	8.68333	8.41667	3.76667	3.98333	2.85	0
1495	29	4	29_4	33.4171	-90.4769	10.7408	4.34667	968.9	28.1	28.1	438.9	finger	channel	levee		L	f	C		LfC	3	2016	11	23	37	51	67	78	95	105	131	142	159	170	188	7.03333	4.33333	9.31667	5.63333	4.08333	9.01667	2.53333	NA	8.68333	8.41667	3.76667	3.98333	2.85	0
1496	29	4.1	29_4.1	33.4159	-90.4768	12.3908	5.01437	1008.1	30.3	13.7	457.4	brood		levee		L	B			LB	2	2016	11	23	37	51	67	78	95	105	131	142	159	170	188	7.03333	4.33333	9.31667	5.63333	4.08333	9.01667	2.53333	NA	8.68333	8.41667	3.76667	3.98333	2.85	0
1497	29	5	29_5	33.4147	-90.4768	11.7198	4.74284	995.1	30.8	14.7	519	finger	channel	levee		L	f	C		LfC	2	2016	11	23	37	51	67	78	95	105	131	142	159	170	188	7.03333	4.33333	9.31667	5.63333	4.08333	9.01667	2.53333	NA	8.68333	8.41667	3.76667	3.98333	2.85	0
1498	29	6	29_6	33.4135	-90.4768	11.936	4.83035	993.6	32.2	13.6	601.4	finger	channel	levee		L	f	C		LfC	2	2016	11	23	37	51	67	78	95	105	131	142	159	170	188	7.03333	4.33333	9.31667	5.63333	4.08333	9.01667	2.53333	NA	8.68333	8.41667	3.76667	3.98333	2.85	0
1499	29	7	29_7	33.4123	-90.4768	11.9515	4.83659	996	32	13.3	696.9	finger	channel	levee		L	f	C		LfC	2	2016	11	23	37	51	67	78	95	105	131	142	159	170	188	7.03333	4.33333	9.31667	5.63333	4.08333	9.01667	2.53333	NA	8.68333	8.41667	3.76667	3.98333	2.85	0
1500	29	7.1	29_7.1	33.4111	-90.4768	12.1056	4.89894	1006	22.2	22	806.8	finger	channel	levee		L	f	C		LfC	2	2016	11	23	37	51	67	78	95	105	131	142	159	170	188	7.03333	4.33333	9.31667	5.63333	4.08333	9.01667	2.53333	NA	8.68333	8.41667	3.76667	3.98333	2.85	0
1501	29	9	29_9	33.4086	-90.4773	8.49304	3.43701	799.1	24	11.7	1101.1	finger	channel	levee		L	f	C		LfC	1	2016	11	23	37	51	67	78	95	105	131	142	159	170	188	7.03333	4.33333	9.31667	5.63333	4.08333	9.01667	2.53333	NA	8.68333	8.41667	3.76667	3.98333	2.85	0
1502	29	10	29_10	33.4074	-90.477	10.7958	4.3689	914.2	22.4	14.1	1193.6	finger	channel	levee		L	f	C		LfC	1	2016	11	23	37	51	67	78	95	105	131	142	159	170	188	7.03333	4.33333	9.31667	5.63333	4.08333	9.01667	2.53333	NA	8.68333	8.41667	3.76667	3.98333	2.85	0
1503	29	12	29_12	33.4049	-90.4764	15.6376	6.32833	1155.3	23.5	22.3	973.9	brood		levee		L	B			LB	0	2016	11	23	37	51	67	78	95	105	131	142	159	170	188	7.03333	4.33333	9.31667	5.63333	4.08333	9.01667	2.53333	NA	8.68333	8.41667	3.76667	3.98333	2.85	0
1504	31	1	31_1	33.3576	-90.5373	2.4463	0.989984	436.7	736.9	742.5	707.5	finger	channel	levee		L	f	C		LfC	2	2016	11	23	37	51	67	78	95	105	131	142	159	170	188	7.45	3.75	8.81667	6.11667	3.66667	8.5	2.96667	NA	8.15	7.96667	3.31667	3.53333	3.21667	0
1505	31	2	31_2	33.3576	-90.5365	2.49395	1.00927	446	669.1	797.2	640	finger	channel	levee		L	f	C		LfC	3	2016	11	23	37	51	67	78	95	105	131	142	159	170	188	7.45	3.75	8.81667	6.11667	3.66667	8.5	2.96667	NA	8.15	7.96667	3.31667	3.53333	3.21667	0
1506	31	3	31_3	33.3576	-90.5354	5.41625	2.19188	578.9	534.3	854.3	504.9	finger	channel	levee		L	f	C		LfC	3	2016	11	23	37	51	67	78	95	105	131	142	159	170	188	7.45	3.75	8.81667	6.11667	3.66667	8.5	2.96667	NA	8.15	7.96667	3.31667	3.53333	3.21667	0
1507	31	5	31_5	33.3559	-90.5373	2.34609	0.949428	434.9	766.2	849.8	727.4	finger	channel	levee		L	f	C		LfC	3	2016	11	23	37	51	67	78	95	105	131	142	159	170	188	7.45	3.75	8.81667	6.11667	3.66667	8.5	2.96667	NA	8.15	7.96667	3.31667	3.53333	3.21667	0
1508	31	6	31_6	33.3559	-90.5365	2.55441	1.03373	452.6	699.8	905.5	660.3	finger	channel	levee		L	f	C		LfC	4	2016	11	23	37	51	67	78	95	105	131	142	159	170	188	7.45	3.75	8.81667	6.11667	3.66667	8.5	2.96667	NA	8.15	7.96667	3.31667	3.53333	3.21667	0
1509	31	7	31_7	33.3559	-90.5355	5.1214	2.07256	562	576.1	961.6	534.4	finger	channel	levee		L	f	C		LfC	4	2016	11	23	37	51	67	78	95	105	131	142	159	170	188	7.45	3.75	8.81667	6.11667	3.66667	8.5	2.96667	NA	8.15	7.96667	3.31667	3.53333	3.21667	0
1510	31	8	31_8	33.354	-90.5373	2.38174	0.963858	445.1	847.7	893.7	801.8	finger	channel	levee		L	f	C		LfC	3	2016	11	23	37	51	67	78	95	105	131	142	159	170	188	7.45	3.75	8.81667	6.11667	3.66667	8.5	2.96667	NA	8.15	7.96667	3.31667	3.53333	3.21667	0
1511	31	9	31_9	33.354	-90.5366	2.35298	0.952218	438.9	791.2	958.8	744.2	finger	channel	levee		L	f	C		LfC	4	2016	11	23	37	51	67	78	95	105	131	142	159	170	188	7.45	3.75	8.81667	6.11667	3.66667	8.5	2.96667	NA	8.15	7.96667	3.31667	3.53333	3.21667	0
1512	31	10	31_10	33.354	-90.5355	5.44473	2.20341	587.1	679.9	1025.6	630.9	finger	channel	levee		L	f	C		LfC	4	2016	11	23	37	51	67	78	95	105	131	142	159	170	188	7.45	3.75	8.81667	6.11667	3.66667	8.5	2.96667	NA	8.15	7.96667	3.31667	3.53333	3.21667	0
1513	31	11	31_11	33.3523	-90.5369	4.37754	1.77153	525.8	838.4	912.4	861.6	finger	channel	levee		L	f	C		LfC	3	2016	11	23	37	51	67	78	95	105	131	142	159	170	188	7.45	3.75	8.81667	6.11667	3.66667	8.5	2.96667	NA	8.15	7.96667	3.31667	3.53333	3.21667	0
1514	31	12	31_12	33.3523	-90.5355	4.64973	1.88168	544.6	815.6	1039.6	764	finger	channel	levee		L	f	C		LfC	4	2016	11	23	37	51	67	78	95	105	131	142	159	170	188	7.45	3.75	8.81667	6.11667	3.66667	8.5	2.96667	NA	8.15	7.96667	3.31667	3.53333	3.21667	0
1515	31	13	31_13	33.3504	-90.5365	8.22451	3.32834	701.3	617.3	791.1	961	finger	channel	levee		L	f	C		LfC	3	2016	11	23	37	51	67	78	95	105	131	142	159	170	188	7.45	3.75	8.81667	6.11667	3.66667	8.5	2.96667	NA	8.15	7.96667	3.31667	3.53333	3.21667	0
1516	31	14	31_14	33.3487	-90.5365	8.32792	3.37019	711	426.2	649.3	1118.8	finger	channel	levee		L	f	C		LfC	3	2016	11	23	37	51	67	78	95	105	131	142	159	170	188	7.45	3.75	8.81667	6.11667	3.66667	8.5	2.96667	NA	8.15	7.96667	3.31667	3.53333	3.21667	0
1517	31	15	31_15	33.3467	-90.5366	8.27842	3.35016	708.5	213.5	531	1307.8	finger	channel	levee		L	f	C		LfC	3	2016	11	23	37	51	67	78	95	105	131	142	159	170	188	7.45	3.75	8.81667	6.11667	3.66667	8.5	2.96667	NA	8.15	7.96667	3.31667	3.53333	3.21667	0
1518	31	16	31_16	33.3451	-90.5366	8.17519	3.30838	705	28.7	479	1477.2	finger	channel	levee		L	f	C		LfC	2	2016	11	23	37	51	67	78	95	105	131	142	159	170	188	7.45	3.75	8.81667	6.11667	3.66667	8.5	2.96667	NA	8.15	7.96667	3.31667	3.53333	3.21667	0
1519	31	17	31_17	33.3451	-90.5346	6.77403	2.74135	678.4	29.7	674.1	1413.7	finger	channel	levee		L	f	C		LfC	3	2016	11	23	37	51	67	78	95	105	131	142	159	170	188	7.45	3.75	8.81667	6.11667	3.66667	8.5	2.96667	NA	8.15	7.96667	3.31667	3.53333	3.21667	0
1520	31	18	31_18	33.3467	-90.5345	7.99999	3.23748	696.4	215.7	715.8	1237.1	finger	channel	levee		L	f	C		LfC	4	2016	11	23	37	51	67	78	95	105	131	142	159	170	188	7.45	3.75	8.81667	6.11667	3.66667	8.5	2.96667	NA	8.15	7.96667	3.31667	3.53333	3.21667	0
1521	31	19	31_19	33.3486	-90.5344	8.19477	3.31631	702.2	427.1	808.3	1033.1	finger	channel	levee		L	f	C		LfC	4	2016	11	23	37	51	67	78	95	105	131	142	159	170	188	7.45	3.75	8.81667	6.11667	3.66667	8.5	2.96667	NA	8.15	7.96667	3.31667	3.53333	3.21667	0
1522	31	20	31_20	33.3504	-90.5344	8.05068	3.25799	691.6	617.6	928.2	860.1	finger	channel	levee		L	f	C		LfC	4	2016	11	23	37	51	67	78	95	105	131	142	159	170	188	7.45	3.75	8.81667	6.11667	3.66667	8.5	2.96667	NA	8.15	7.96667	3.31667	3.53333	3.21667	0
1523	31	21	31_21	33.3523	-90.5341	5.26736	2.13162	575.6	728.6	1117.5	676.5	finger	channel	levee		L	f	C		LfC	4	2016	11	23	37	51	67	78	95	105	131	142	159	170	188	7.45	3.75	8.81667	6.11667	3.66667	8.5	2.96667	NA	8.15	7.96667	3.31667	3.53333	3.21667	0
1524	31	22	31_22	33.354	-90.5341	5.37627	2.1757	577.4	580.2	1158.3	529.1	finger	channel	levee		L	f	C		LfC	4	2016	11	23	37	51	67	78	95	105	131	142	159	170	188	7.45	3.75	8.81667	6.11667	3.66667	8.5	2.96667	NA	8.15	7.96667	3.31667	3.53333	3.21667	0
1525	31	23	31_23	33.3559	-90.534	5.14873	2.08362	565.5	454.4	1071.6	409.9	finger	channel	levee		L	f	C		LfC	4	2016	11	23	37	51	67	78	95	105	131	142	159	170	188	7.45	3.75	8.81667	6.11667	3.66667	8.5	2.96667	NA	8.15	7.96667	3.31667	3.53333	3.21667	0
1526	31	24	31_24	33.3576	-90.534	5.41322	2.19065	580.7	401.4	974.4	372.1	finger	channel	levee		L	f	C		LfC	3	2016	11	23	37	51	67	78	95	105	131	142	159	170	188	7.45	3.75	8.81667	6.11667	3.66667	8.5	2.96667	NA	8.15	7.96667	3.31667	3.53333	3.21667	0
1527	31	26	31_26	33.3576	-90.5326	5.52232	2.2348	589.2	269.6	1095.7	240.4	finger	channel	levee		L	f	C		LfC	3	2016	11	23	37	51	67	78	95	105	131	142	159	170	188	7.45	3.75	8.81667	6.11667	3.66667	8.5	2.96667	NA	8.15	7.96667	3.31667	3.53333	3.21667	0
1528	31	28	31_28	33.3576	-90.5315	2.42691	0.982135	446.5	204.8	1081.7	174.9	finger	channel	levee		L	f	C		LfC	3	2016	11	23	37	51	67	78	95	105	131	142	159	170	188	7.45	3.75	8.81667	6.11667	3.66667	8.5	2.96667	NA	8.15	7.96667	3.31667	3.53333	3.21667	0
1529	31	29	31_29	33.3559	-90.5326	5.24328	2.12188	570.6	339.9	1183	291.3	finger	channel	levee		L	f	C		LfC	4	2016	11	23	37	51	67	78	95	105	131	142	159	170	188	7.45	3.75	8.81667	6.11667	3.66667	8.5	2.96667	NA	8.15	7.96667	3.31667	3.53333	3.21667	0
1530	31	30	31_30	33.3559	-90.5315	2.55699	1.03478	452.3	290	1161.8	239.3	finger	channel	levee		L	f	C		LfC	4	2016	11	23	37	51	67	78	95	105	131	142	159	170	188	7.45	3.75	8.81667	6.11667	3.66667	8.5	2.96667	NA	8.15	7.96667	3.31667	3.53333	3.21667	0
1531	31	31	31_31	33.354	-90.5323	8.25822	3.34198	712.4	463.7	1278.7	412	finger	channel	levee		L	f	C		LfC	4	2016	11	23	37	51	67	78	95	105	131	142	159	170	188	7.45	3.75	8.81667	6.11667	3.66667	8.5	2.96667	NA	8.15	7.96667	3.31667	3.53333	3.21667	0
1532	31	32	31_32	33.3523	-90.5323	8.32849	3.37042	712.6	637.1	1211.5	586.7	finger	channel	levee		L	f	C		LfC	4	2016	11	23	37	51	67	78	95	105	131	142	159	170	188	7.45	3.75	8.81667	6.11667	3.66667	8.5	2.96667	NA	8.15	7.96667	3.31667	3.53333	3.21667	0
1533	31	33	31_33	33.3503	-90.5323	8.23234	3.33151	706.2	616.4	1077.8	792	finger	channel	levee		L	f	C		LfC	4	2016	11	23	37	51	67	78	95	105	131	142	159	170	188	7.45	3.75	8.81667	6.11667	3.66667	8.5	2.96667	NA	8.15	7.96667	3.31667	3.53333	3.21667	0
1534	31	34	31_34	33.3486	-90.5323	8.20514	3.3205	705.1	426.1	979.8	977.2	finger	channel	levee		L	f	C		LfC	4	2016	11	23	37	51	67	78	95	105	131	142	159	170	188	7.45	3.75	8.81667	6.11667	3.66667	8.5	2.96667	NA	8.15	7.96667	3.31667	3.53333	3.21667	0
1535	31	35	31_35	33.3467	-90.5323	8.0389	3.25323	698	214.2	902.5	1190.3	finger	channel	levee		L	f	C		LfC	4	2016	11	23	37	51	67	78	95	105	131	142	159	170	188	7.45	3.75	8.81667	6.11667	3.66667	8.5	2.96667	NA	8.15	7.96667	3.31667	3.53333	3.21667	0
1536	31	36	31_36	33.3451	-90.5323	7.03083	2.84527	699.4	39.2	878.9	1372.7	finger	channel	levee		L	f	C		LfC	3	2016	11	23	37	51	67	78	95	105	131	142	159	170	188	7.45	3.75	8.81667	6.11667	3.66667	8.5	2.96667	NA	8.15	7.96667	3.31667	3.53333	3.21667	0
1537	31	37	31_37	33.345	-90.5303	8.08829	3.27321	701.4	98.8	919.3	1360.2	finger	channel	levee		L	f	C		LfC	3	2016	11	23	37	51	67	78	95	105	131	142	159	170	188	7.45	3.75	8.81667	6.11667	3.66667	8.5	2.96667	NA	8.15	7.96667	3.31667	3.53333	3.21667	0
1538	31	38	31_38	33.3467	-90.5302	8.60805	3.48356	709.2	261.4	999.9	1161.7	finger	channel	levee		L	f	C		LfC	4	2016	11	23	37	51	67	78	95	105	131	142	159	170	188	7.45	3.75	8.81667	6.11667	3.66667	8.5	2.96667	NA	8.15	7.96667	3.31667	3.53333	3.21667	0
1539	31	39	31_39	33.3486	-90.5302	8.55804	3.46332	711.6	458.3	1132.3	958.8	finger	channel	levee		L	f	C		LfC	4	2016	11	23	37	51	67	78	95	105	131	142	159	170	188	7.45	3.75	8.81667	6.11667	3.66667	8.5	2.96667	NA	8.15	7.96667	3.31667	3.53333	3.21667	0
1540	31	40	31_40	33.3503	-90.5302	7.88345	3.19032	693.3	644.3	1245	770.5	finger	channel	levee		L	f	C		LfC	4	2016	11	23	37	51	67	78	95	105	131	142	159	170	188	7.45	3.75	8.81667	6.11667	3.66667	8.5	2.96667	NA	8.15	7.96667	3.31667	3.53333	3.21667	0
1541	31	41	31_41	33.3522	-90.5302	6.80084	2.7522	641.7	617	1284.1	572.6	finger	channel	levee		L	f	C		LfC	4	2016	11	23	37	51	67	78	95	105	131	142	159	170	188	7.45	3.75	8.81667	6.11667	3.66667	8.5	2.96667	NA	8.15	7.96667	3.31667	3.53333	3.21667	0
1542	31	42	31_42	33.3536	-90.5301	3.54109	1.43303	499.2	501.8	1196.3	457.6	finger	channel	levee		L	f	C		LfC	4	2016	11	23	37	51	67	78	95	105	131	142	159	170	188	7.45	3.75	8.81667	6.11667	3.66667	8.5	2.96667	NA	8.15	7.96667	3.31667	3.53333	3.21667	0
1543	31	43	31_43	33.3544	-90.5301	3.73254	1.5105	517.5	412.2	1128.9	368.2	finger	channel	levee		L	f	C		LfC	4	2016	11	23	37	51	67	78	95	105	131	142	159	170	188	7.45	3.75	8.81667	6.11667	3.66667	8.5	2.96667	NA	8.15	7.96667	3.31667	3.53333	3.21667	0
1544	31	44	31_44	33.3555	-90.5301	3.55767	1.43974	493.3	294.2	1056	248.6	finger	channel	levee		L	f	C		LfC	4	2016	11	23	37	51	67	78	95	105	131	142	159	170	188	7.45	3.75	8.81667	6.11667	3.66667	8.5	2.96667	NA	8.15	7.96667	3.31667	3.53333	3.21667	0
1545	31	45	31_45	33.3564	-90.5305	2.55291	1.03312	388.5	203.7	1043.9	152.6	finger	channel	levee		L	f	C		LfC	3	2016	11	23	37	51	67	78	95	105	131	142	159	170	188	7.45	3.75	8.81667	6.11667	3.66667	8.5	2.96667	NA	8.15	7.96667	3.31667	3.53333	3.21667	0
1546	31	47	31_47	33.3576	-90.5306	3.33077	1.34791	472.8	104.7	987.3	73.4	finger	channel	levee		L	f	C		LfC	2	2016	11	23	37	51	67	78	95	105	131	142	159	170	188	7.45	3.75	8.81667	6.11667	3.66667	8.5	2.96667	NA	8.15	7.96667	3.31667	3.53333	3.21667	0
1547	31	49	31_49	33.3563	-90.528	3.68331	1.49058	499.7	188.1	839.6	152.4	finger	channel	levee		L	f	C		LfC	2	2016	11	23	37	51	67	78	95	105	131	142	159	170	188	7.45	3.75	8.81667	6.11667	3.66667	8.5	2.96667	NA	8.15	7.96667	3.31667	3.53333	3.21667	0
1548	31	50	31_50	33.3554	-90.528	3.54145	1.43317	497.7	291.4	909.4	255.4	finger	channel	levee		L	f	C		LfC	4	2016	11	23	37	51	67	78	95	105	131	142	159	170	188	7.45	3.75	8.81667	6.11667	3.66667	8.5	2.96667	NA	8.15	7.96667	3.31667	3.53333	3.21667	0
1549	31	51	31_51	33.3544	-90.5281	3.48795	1.41152	494.5	410.5	1004.6	371.9	finger	channel	levee		L	f	C		LfC	4	2016	11	23	37	51	67	78	95	105	131	142	159	170	188	7.45	3.75	8.81667	6.11667	3.66667	8.5	2.96667	NA	8.15	7.96667	3.31667	3.53333	3.21667	0
1550	31	52	31_52	33.3536	-90.5281	3.38059	1.36808	486.2	500.9	1076.5	460.5	finger	channel	levee		L	f	C		LfC	4	2016	11	23	37	51	67	78	95	105	131	142	159	170	188	7.45	3.75	8.81667	6.11667	3.66667	8.5	2.96667	NA	8.15	7.96667	3.31667	3.53333	3.21667	0
1551	31	53	31_53	33.3526	-90.528	3.43251	1.38909	500.3	611.9	1162.3	571	finger	channel	levee		L	f	C		LfC	4	2016	11	23	37	51	67	78	95	105	131	142	159	170	188	7.45	3.75	8.81667	6.11667	3.66667	8.5	2.96667	NA	8.15	7.96667	3.31667	3.53333	3.21667	0
1552	31	54	31_54	33.3518	-90.528	3.54108	1.43302	505.4	698.7	1236.7	657.7	finger	channel	levee		L	f	C		LfC	4	2016	11	23	37	51	67	78	95	105	131	142	159	170	188	7.45	3.75	8.81667	6.11667	3.66667	8.5	2.96667	NA	8.15	7.96667	3.31667	3.53333	3.21667	0
1553	31	55	31_55	33.3503	-90.528	8.16721	3.30515	707.6	715.4	1124.9	768.6	finger	channel	levee		L	f	C		LfC	4	2016	11	23	37	51	67	78	95	105	131	142	159	170	188	7.45	3.75	8.81667	6.11667	3.66667	8.5	2.96667	NA	8.15	7.96667	3.31667	3.53333	3.21667	0
1554	31	56	31_56	33.3486	-90.5281	7.88929	3.19268	683	545.6	988.3	963.5	finger	channel	levee		L	f	C		LfC	4	2016	11	23	37	51	67	78	95	105	131	142	159	170	188	7.45	3.75	8.81667	6.11667	3.66667	8.5	2.96667	NA	8.15	7.96667	3.31667	3.53333	3.21667	0
1555	31	57	31_57	33.3467	-90.5281	8.1248	3.28799	690.9	359.8	843.7	1164.7	finger	channel	levee		L	f	C		LfC	4	2016	11	23	37	51	67	78	95	105	131	142	159	170	188	7.45	3.75	8.81667	6.11667	3.66667	8.5	2.96667	NA	8.15	7.96667	3.31667	3.53333	3.21667	0
1556	31	58	31_58	33.345	-90.5282	8.18114	3.31079	706.2	195.8	739.7	1360.7	finger	channel	levee		L	f	C		LfC	3	2016	11	23	37	51	67	78	95	105	131	142	159	170	188	7.45	3.75	8.81667	6.11667	3.66667	8.5	2.96667	NA	8.15	7.96667	3.31667	3.53333	3.21667	0
1557	31	59	31_59	33.345	-90.526	8.17079	3.3066	705.6	318.1	571.3	1380.8	finger	channel	levee		L	f	C		LfC	3	2016	11	23	37	51	67	78	95	105	131	142	159	170	188	7.45	3.75	8.81667	6.11667	3.66667	8.5	2.96667	NA	8.15	7.96667	3.31667	3.53333	3.21667	0
1558	31	60	31_60	33.3466	-90.526	7.82676	3.16738	687	461.9	696.2	1200.1	finger	channel	levee		L	f	C		LfC	4	2016	11	23	37	51	67	78	95	105	131	142	159	170	188	7.45	3.75	8.81667	6.11667	3.66667	8.5	2.96667	NA	8.15	7.96667	3.31667	3.53333	3.21667	0
1559	31	61	31_61	33.3486	-90.526	8.20252	3.31944	702.9	642.1	858.3	987	finger	channel	levee		L	f	C		LfC	4	2016	11	23	37	51	67	78	95	105	131	142	159	170	188	7.45	3.75	8.81667	6.11667	3.66667	8.5	2.96667	NA	8.15	7.96667	3.31667	3.53333	3.21667	0
1560	31	62	31_62	33.3503	-90.526	8.22336	3.32788	706.9	805.1	1017.6	804.3	finger	channel	levee		L	f	C		LfC	4	2016	11	23	37	51	67	78	95	105	131	142	159	170	188	7.45	3.75	8.81667	6.11667	3.66667	8.5	2.96667	NA	8.15	7.96667	3.31667	3.53333	3.21667	0
1561	31	63	31_63	33.3522	-90.5266	2.43573	0.985705	444.1	598.3	1117.4	608.3	finger	channel	levee		L	f	C		LfC	4	2016	11	23	37	51	67	78	95	105	131	142	159	170	188	7.45	3.75	8.81667	6.11667	3.66667	8.5	2.96667	NA	8.15	7.96667	3.31667	3.53333	3.21667	0
1562	31	64	31_64	33.3522	-90.5256	5.46862	2.21307	584.9	597.7	1057.3	636.3	finger	channel	levee		L	f	C		LfC	4	2016	11	23	37	51	67	78	95	105	131	142	159	170	188	7.45	3.75	8.81667	6.11667	3.66667	8.5	2.96667	NA	8.15	7.96667	3.31667	3.53333	3.21667	0
1563	31	65	31_65	33.3539	-90.5266	2.00111	0.809822	426.1	411.2	957.9	446.9	finger	channel	levee		L	f	C		LfC	4	2016	11	23	37	51	67	78	95	105	131	142	159	170	188	7.45	3.75	8.81667	6.11667	3.66667	8.5	2.96667	NA	8.15	7.96667	3.31667	3.53333	3.21667	0
1564	31	66	31_66	33.3539	-90.5255	5.45586	2.20791	584.1	410.5	889.7	478.5	finger	channel	levee		L	f	C		LfC	4	2016	11	23	37	51	67	78	95	105	131	142	159	170	188	7.45	3.75	8.81667	6.11667	3.66667	8.5	2.96667	NA	8.15	7.96667	3.31667	3.53333	3.21667	0
1565	31	67	31_67	33.3558	-90.5259	8.11831	3.28536	705.3	198	708.6	285.7	finger	channel	levee		L	f	C		LfC	4	2016	11	23	37	51	67	78	95	105	131	142	159	170	188	7.45	3.75	8.81667	6.11667	3.66667	8.5	2.96667	NA	8.15	7.96667	3.31667	3.53333	3.21667	0
1566	31	68	31_68	33.3575	-90.5258	8.27085	3.3471	710.3	9.4	568.6	230.8	finger	channel	levee		L	f	C		LfC	2	2016	11	23	37	51	67	78	95	105	131	142	159	170	188	7.45	3.75	8.81667	6.11667	3.66667	8.5	2.96667	NA	8.15	7.96667	3.31667	3.53333	3.21667	0
1567	31	69	31_69	33.3575	-90.5241	5.46087	2.20994	585.4	8.8	475.3	428.9	finger	channel	levee		L	f	C		LfC	3	2016	11	23	37	51	67	78	95	105	131	142	159	170	188	7.45	3.75	8.81667	6.11667	3.66667	8.5	2.96667	NA	8.15	7.96667	3.31667	3.53333	3.21667	0
1568	31	70	31_70	33.3575	-90.5226	5.55937	2.2498	591.9	5.7	409.3	560.4	finger	channel	levee		L	f	C		LfC	3	2016	11	23	37	51	67	78	95	105	131	142	159	170	188	7.45	3.75	8.81667	6.11667	3.66667	8.5	2.96667	NA	8.15	7.96667	3.31667	3.53333	3.21667	0
1569	31	71	31_71	33.3558	-90.5241	5.56935	2.25384	590.9	196	637.9	459	finger	channel	levee		L	f	C		LfC	4	2016	11	23	37	51	67	78	95	105	131	142	159	170	188	7.45	3.75	8.81667	6.11667	3.66667	8.5	2.96667	NA	8.15	7.96667	3.31667	3.53333	3.21667	0
1570	31	72	31_72	33.3558	-90.5226	5.58882	2.26172	588.7	193.9	588.7	590.4	finger	channel	levee		L	f	C		LfC	4	2016	11	23	37	51	67	78	95	105	131	142	159	170	188	7.45	3.75	8.81667	6.11667	3.66667	8.5	2.96667	NA	8.15	7.96667	3.31667	3.53333	3.21667	0
1571	31	73	31_73	33.3539	-90.5241	5.48259	2.21872	581	410.5	835	572.6	finger	channel	levee		L	f	C		LfC	4	2016	11	23	37	51	67	78	95	105	131	142	159	170	188	7.45	3.75	8.81667	6.11667	3.66667	8.5	2.96667	NA	8.15	7.96667	3.31667	3.53333	3.21667	0
1572	31	74	31_74	33.3538	-90.5227	5.23246	2.1175	569.2	412	800.9	680.3	finger	channel	levee		L	f	C		LfC	4	2016	11	23	37	51	67	78	95	105	131	142	159	170	188	7.45	3.75	8.81667	6.11667	3.66667	8.5	2.96667	NA	8.15	7.96667	3.31667	3.53333	3.21667	0
1573	31	75	31_75	33.3522	-90.5241	5.40438	2.18708	579.7	597.3	1013.4	706.5	finger	channel	levee		L	f	C		LfC	4	2016	11	23	37	51	67	78	95	105	131	142	159	170	188	7.45	3.75	8.81667	6.11667	3.66667	8.5	2.96667	NA	8.15	7.96667	3.31667	3.53333	3.21667	0
1574	31	76	31_76	33.3522	-90.5227	5.46192	2.21036	584.9	595.5	980.8	795.1	finger	channel	levee		L	f	C		LfC	4	2016	11	23	37	51	67	78	95	105	131	142	159	170	188	7.45	3.75	8.81667	6.11667	3.66667	8.5	2.96667	NA	8.15	7.96667	3.31667	3.53333	3.21667	0
1575	31	77	31_77	33.3503	-90.5239	8.34014	3.37514	712.8	807.4	932	883.1	finger	channel	levee		L	f	C		LfC	4	2016	11	23	37	51	67	78	95	105	131	142	159	170	188	7.45	3.75	8.81667	6.11667	3.66667	8.5	2.96667	NA	8.15	7.96667	3.31667	3.53333	3.21667	0
1576	31	78	31_78	33.3485	-90.5239	8.16036	3.30238	701.4	748.1	758.9	1053.7	finger	channel	levee		L	f	C		LfC	4	2016	11	23	37	51	67	78	95	105	131	142	159	170	188	7.45	3.75	8.81667	6.11667	3.66667	8.5	2.96667	NA	8.15	7.96667	3.31667	3.53333	3.21667	0
1577	31	79	31_79	33.3466	-90.5239	7.92904	3.20877	693.9	589.1	569.8	1253.8	finger	channel	levee		L	f	C		LfC	4	2016	11	23	37	51	67	78	95	105	131	142	159	170	188	7.45	3.75	8.81667	6.11667	3.66667	8.5	2.96667	NA	8.15	7.96667	3.31667	3.53333	3.21667	0
1578	31	80	31_80	33.3449	-90.524	7.71237	3.12108	686.2	474.5	425.1	1431.5	finger	channel	levee		L	f	C		LfC	3	2016	11	23	37	51	67	78	95	105	131	142	159	170	188	7.45	3.75	8.81667	6.11667	3.66667	8.5	2.96667	NA	8.15	7.96667	3.31667	3.53333	3.21667	0
1579	31	81	31_81	33.3449	-90.5219	8.27582	3.34911	705	618.2	315	1500.3	finger	channel	levee		L	f	C		LfC	2	2016	11	23	37	51	67	78	95	105	131	142	159	170	188	7.45	3.75	8.81667	6.11667	3.66667	8.5	2.96667	NA	8.15	7.96667	3.31667	3.53333	3.21667	0
1580	31	82	31_82	33.3466	-90.5218	7.73752	3.13126	682.5	739.7	488.7	1336	finger	channel	levee		L	f	C		LfC	3	2016	11	23	37	51	67	78	95	105	131	142	159	170	188	7.45	3.75	8.81667	6.11667	3.66667	8.5	2.96667	NA	8.15	7.96667	3.31667	3.53333	3.21667	0
1581	31	83	31_83	33.3485	-90.5218	8.39201	3.39613	712.9	877.4	680.4	1145.9	finger	channel	levee		L	f	C		LfC	3	2016	11	23	37	51	67	78	95	105	131	142	159	170	188	7.45	3.75	8.81667	6.11667	3.66667	8.5	2.96667	NA	8.15	7.96667	3.31667	3.53333	3.21667	0
1582	31	84	31_84	33.3502	-90.5218	8.18131	3.31086	704.6	807.5	861.2	994	finger	channel	levee		L	f	C		LfC	3	2016	11	23	37	51	67	78	95	105	131	142	159	170	188	7.45	3.75	8.81667	6.11667	3.66667	8.5	2.96667	NA	8.15	7.96667	3.31667	3.53333	3.21667	0
1583	31	85	31_85	33.3522	-90.5213	5.47621	2.21614	581.9	594.4	917.2	895.1	finger	channel	levee		L	f	C		LfC	3	2016	11	23	37	51	67	78	95	105	131	142	159	170	188	7.45	3.75	8.81667	6.11667	3.66667	8.5	2.96667	NA	8.15	7.96667	3.31667	3.53333	3.21667	0
1584	31	86	31_86	33.3538	-90.5213	5.42643	2.196	576.6	408.8	784.7	790.1	finger	channel	levee		L	f	C		LfC	3	2016	11	23	37	51	67	78	95	105	131	142	159	170	188	7.45	3.75	8.81667	6.11667	3.66667	8.5	2.96667	NA	8.15	7.96667	3.31667	3.53333	3.21667	0
1585	31	87	31_87	33.3558	-90.5212	5.54805	2.24521	588.1	194.1	569.3	715	finger	channel	levee		L	f	C		LfC	3	2016	11	23	37	51	67	78	95	105	131	142	159	170	188	7.45	3.75	8.81667	6.11667	3.66667	8.5	2.96667	NA	8.15	7.96667	3.31667	3.53333	3.21667	0
1586	31	88	31_88	33.3575	-90.5212	5.57687	2.25688	589.1	5.1	379.9	694.6	finger	channel	levee		L	f	C		LfC	2	2016	11	23	37	51	67	78	95	105	131	142	159	170	188	7.45	3.75	8.81667	6.11667	3.66667	8.5	2.96667	NA	8.15	7.96667	3.31667	3.53333	3.21667	0
1587	32	1	32_1	33.3146	-90.3465	11.5598	4.67807	969.6	28.4	202.5	836	food	hybrid	levee	sb	L	FD	H	SB	LFDHSB	3	2016	11	23	37	51	67	78	95	105	131	142	159	170	188	7.93333	3.33333	8.16667	6.7	3.18333	8.05	3.43333	NA	7.71667	7.53333	2.95	3.15	3.63333	0
1588	32	2	32_2	33.3134	-90.3465	10.2442	4.14569	931	32.3	265.1	759.1	food	hybrid	levee	sb	L	FD	H	SB	LFDHSB	4	2016	11	23	37	51	67	78	95	105	131	142	159	170	188	7.93333	3.33333	8.16667	6.7	3.18333	8.05	3.43333	NA	7.71667	7.53333	2.95	3.15	3.63333	0
1589	32	3	32_3	33.3122	-90.3465	10.565	4.2755	956.7	23.5	184.4	685.5	food	hybrid	levee	sb	L	FD	H	SB	LFDHSB	4	2016	11	23	37	51	67	78	95	105	131	142	159	170	188	7.93333	3.33333	8.16667	6.7	3.18333	8.05	3.43333	NA	7.71667	7.53333	2.95	3.15	3.63333	0
1590	32	4	32_4	33.3104	-90.348	5.81707	2.35409	704.4	26.3	148.4	625.6	finger	hybrid	levee		L	f	H		LfH	4	2016	11	23	37	51	67	78	95	105	131	142	159	170	188	7.93333	3.33333	8.16667	6.7	3.18333	8.05	3.43333	NA	7.71667	7.53333	2.95	3.15	3.63333	0
1591	32	5	32_5	33.3109	-90.3465	6.45965	2.61413	762.1	30.1	147.1	722.2	finger	hybrid	levee		L	f	H		LfH	4	2016	11	23	37	51	67	78	95	105	131	142	159	170	188	7.93333	3.33333	8.16667	6.7	3.18333	8.05	3.43333	NA	7.71667	7.53333	2.95	3.15	3.63333	0
1592	32	6	32_6	33.3088	-90.3468	6.72934	2.72327	901.6	35.6	6.9	630.4	food	hybrid	levee	sb	L	FD	H	SB	LFDHSB	1	2016	11	23	37	51	67	78	95	105	131	142	159	170	188	7.93333	3.33333	8.16667	6.7	3.18333	8.05	3.43333	NA	7.71667	7.53333	2.95	3.15	3.63333	0
1593	32	7	32_7	33.3109	-90.3429	7.59862	3.07505	887.8	32.5	5.9	966.4	food	hybrid	levee	sb	L	FD	H	SB	LFDHSB	2	2016	11	23	37	51	67	78	95	105	131	142	159	170	188	7.93333	3.33333	8.16667	6.7	3.18333	8.05	3.43333	NA	7.71667	7.53333	2.95	3.15	3.63333	0
1594	32	8	32_8	33.3123	-90.3426	5.24273	2.12166	851.2	32.4	25	1053.3	food	hybrid	levee	sb	L	FD	H	SB	LFDHSB	3	2016	11	23	37	51	67	78	95	105	131	142	159	170	188	7.93333	3.33333	8.16667	6.7	3.18333	8.05	3.43333	NA	7.71667	7.53333	2.95	3.15	3.63333	0
1595	32	9	32_9	33.3133	-90.3424	11.9447	4.83386	974	67	20.9	1086.2	food	hybrid	levee	sb	L	FD	H	SB	LFDHSB	3	2016	11	23	37	51	67	78	95	105	131	142	159	170	188	7.93333	3.33333	8.16667	6.7	3.18333	8.05	3.43333	NA	7.71667	7.53333	2.95	3.15	3.63333	0
[truncated: 1,303 more rows]
[truncated: 77 more columns]

## Sheet: MetaData
sort	Series of number representing how the data was originally entered
[truncated: 30 more rows]
