# Supplementary material for: Fine scale characteristics of catfish aquaculture ponds influencing piscivorous avian species foraging use in the Mississippi Delta
Source: PLoS One. 2020 Feb 26;15(2):e0229402. doi: 10.1371/journal.pone.0229402 (PMC7043738; doi:10.1371/journal.pone.0229402)
Supplement: S2 Dataset — (XLSX) [file pone.0229402.s002.xlsx]

## Sheet: RSF
sort	survey	survey date	cluster_id	pond_no	unique_id	species	bird_count	bin	fish	stock_days	farm_siza_ha	harassment_workers	fte	disease	oxy	other_fish	lat	long	area_ha	perimeter	fish_type	fish_species	pond_type	production	cat	road_dist	tree_dist	activ_dist	adj_index
1	1	2015-10-29	2	13	2_13	cor	30	1	118610	41	234.72	1	234.72	N	N	none	33.6755	-90.5193	6.68118	1075.2	finger	hybrid	levee		LFINH	395.3	406	596	4
2	1	2015-10-29	2	9	2_9	cor	0	0	14974.6	181	234.72	1	234.72	N	N	none	33.6681	-90.5191	6.37058	1005.8	food	hybrid	levee	mb	LFDHMB	469.8	771.6	1349.7	3
3	1	2015-10-29	10	8	10_8	eg	7	1	247105	136	283.28	1	283.28	Y	N	none	33.5175	-90.5276	2.94942	660.7	finger	channel	levee		LFINC	25.4	460.3	75.5	3
4	1	2015-10-29	10	16	10_16	eg	0	0	247105	136	283.28	1	283.28	N	N	none	33.5156	-90.5302	3.97797	782.9	finger	channel	levee		LFINC	64.1	284.9	102.2	4
5	1	2015-10-29	15	5	15_5	eg	10	1	171274	100	364.22	3	121.41	N	N	none	33.5883	-90.4683	3.36774	702.3	finger	hybrid	levee		LFINH	30.4	78	1630.1	3
6	1	2015-10-29	15	6	15_6	eg	30	1	252554	134	364.22	3	121.41	N	N	none	33.5884	-90.4662	3.4542	716.2	finger	hybrid	levee		LFINH	217	244.3	1511.9	3
7	1	2015-10-29	15	7	15_7	eg	4	1	150077	70	364.22	3	121.41	N	N	none	33.5864	-90.4682	3.22541	696.5	finger	hybrid	levee		LFINH	33.7	45.2	1671	2
8	1	2015-10-29	15	8	15_8	eg	2	1	120538	70	364.22	3	121.41	N	N	none	33.5865	-90.4662	3.54082	723.2	finger	channel	levee		LFINC	216.2	227.7	1474.5	2
9	1	2015-10-29	15	1	15_1	eg	0	0	268630	142	364.22	3	121.41	N	N	none	33.5923	-90.4683	3.58337	727	finger	hybrid	levee		LFINH	23.3	385.6	1576.9	3
10	1	2015-10-29	15	2	15_2	eg	0	0	256453	137	364.22	3	121.41	N	N	none	33.5923	-90.4663	3.55584	724.1	finger	hybrid	levee		LFINH	21.4	488.2	1671.7	3
11	1	2015-10-29	15	3	15_3	eg	0	0	110261	142	364.22	3	121.41	N	N	none	33.5903	-90.4683	3.53651	718.8	finger	hybrid	levee		LFINH	31.6	200.6	1588.7	3
12	1	2015-10-29	15	4	15_4	eg	0	0	247105	135	364.22	3	121.41	N	N	none	33.5903	-90.4663	3.63577	736.5	finger	channel	levee		LFINC	216.7	352.4	1578.1	3
13	1	2015-10-29	17	26	17_26	her	2	1	30006	406	423.71	4	105.93	N	N	m	33.5753	-90.4415	5.61898	1006	food	channel	levee	mb	LFDCMB	1024.4	669.1	1103.5	4
14	1	2015-10-29	17	38	17_38	her	6	1	46735	116	423.71	4	105.93	Y	N	m	33.5753	-90.4375	4.994	942.1	food	channel	levee	mb	LFDCMB	842	673.6	1200.8	3
15	1	2015-10-29	17	28	17_28	her	1	1	44338.1	208	423.71	4	105.93	Y	N	m	33.5723	-90.4415	5.51356	1001.1	food	hybrid	levee	sb	LFDHSB	1215.8	585.9	1404.7	4
16	1	2015-10-29	17	22	17_22	her	0	0	24824.2	406	423.71	4	105.93	Y	N	m	33.5772	-90.4458	3.18492	877.3	food	channel	levee	sb	LFDCSB	744.7	521.1	790.7	4
17	1	2015-10-29	17	24	17_24	her	0	0	46327.3	406	423.71	4	105.93	Y	N	m	33.5783	-90.4414	5.7055	1010	food	channel	levee	mb	LFDCMB	742.8	336.4	836.5	4
18	1	2015-10-29	17	16	17_16	her	0	0	20702.5	268	423.71	4	105.93	Y	N	m	33.5683	-90.4459	7.24055	1100.4	food	channel	levee	mb	LFDCMB	1673.4	703.8	1711.3	3
19	1	2015-10-29	23	3	23_3	cor	15	1	13293.4	153	1254.53	1	1254.53	N	N	none	33.501	-90.3992	2.79627	657.3	food	hybrid	levee	sb	LFDHSB	319.6	228.5	2824.3	3
20	1	2015-10-29	23	4	23_4	cor	15	1	16253.3	94	1254.53	1	1254.53	N	N	none	33.4996	-90.3992	2.79069	652.5	food	channel	levee	sb	LFDCSB	468.8	236	2971.5	3
21	1	2015-10-29	23	9	23_9	cor	8	1	11555.3	159	1254.53	1	1254.53	N	N	none	33.4927	-90.3993	2.81922	649.1	food	hybrid	levee	mb	LFDHMB	822.7	23.8	3741.6	3
22	1	2015-10-29	23	7	23_7	cor	0	0	14923	166	1254.53	1	1254.53	N	N	none	33.4954	-90.3993	2.85319	660.3	food	hybrid	levee	mb	LFDHMB	841.9	282.1	3437.1	3
23	1	2015-10-29	23	11	23_11	cor	0	0	15521.7	166	1254.53	1	1254.53	N	N	none	33.491	-90.3975	2.14641	672.5	food	hybrid	levee	mb	LFDHMB	1036.3	13.2	3891.3	2
24	1	2015-10-29	23	15	23_15	cor	0	0	12372	159	1254.53	1	1254.53	N	N	none	33.4968	-90.3964	4.31376	863.6	food	hybrid	levee	mb	LFDHMB	779.7	18.1	3278	3
25	1	2015-10-29	26	2	26_2	cor	7	1	86942.4	72	242.81	1	242.81	N	N	none	33.5353	-90.3806	2.11471	687.4	finger	channel	levee		LFINC	679.8	259.3	1329.3	4
26	1	2015-10-29	26	15	26_15	cor	5	1	289340	131	242.81	1	242.81	N	N	none	33.546	-90.3807	2.12639	686.1	finger	hybrid	levee		LFINH	1083.3	24.9	1517.3	3
27	1	2015-10-29	26	17	26_17	cor	25	1	261041	115	242.81	1	242.81	N	N	none	33.5477	-90.3807	2.06902	684.9	finger	hybrid	levee		LFINH	920	24.9	1621.2	3
28	1	2015-10-29	26	12	26_12	cor	0	0	260047	117	242.81	1	242.81	N	N	none	33.5436	-90.3807	1.97368	663.2	finger	hybrid	levee		LFINH	1181.8	28.3	1394	3
29	1	2015-10-29	26	6	26_6	cor	0	0	183607	113	242.81	1	242.81	N	N	none	33.5386	-90.3806	2.15918	688.7	finger	hybrid	levee		LFINH	989.6	28.4	1285.2	3
30	1	2015-10-29	26	14	26_14	cor	0	0	87478.1	71	242.81	1	242.81	N	N	none	33.5452	-90.3807	2.0746	674.8	finger	channel	levee		LFINC	1125	26.1	1472.2	3
31	1	2015-10-29	33	31	33_31	her	0	0	20203.8	379	226.62	4	56.66	N	N	none	33.3134	-90.3532	4.94956	969.2	food	hybrid	levee	sb	LFDHSB	334.3	19.9	325.9	3
32	1	2015-10-29	33	14	33_14	her	0	0	25018.8	211	226.62	4	56.66	N	N	none	33.3037	-90.3598	3.99699	927.4	food	hybrid	levee	sb	LFDHSB	198.7	20.3	606.2	3
33	1	2015-10-29	33	1	33_1	her	1	1	25239.1	211	226.62	4	56.66	N	N	none	33.3134	-90.3654	3.9621	920.8	food	hybrid	levee	sb	LFDHSB	1255	701.6	948.6	2
34	1	2015-10-29	33	21	33_21	her	4	1	18639.8	14	226.62	4	56.66	N	N	none	33.3134	-90.3606	5.36485	1023.8	food	hybrid	levee	sb	LFDHSB	918.9	235.8	520.3	3
35	1	2015-10-29	40	4	40_4	her	0	0	10707.6	203	343.98	1	343.98	N	N	none	33.2624	-90.6995	4.5762	907.2	food	hybrid	levee	sb	LFDHSB	496	133.2	774.7	3
36	1	2015-10-29	40	16	40_16	her	15	1	146620	147	343.98	1	343.98	N	N	none	33.2592	-90.696	4.67194	918.5	finger	hybrid	levee		LFINH	178.3	580.4	1027.4	3
37	1	2015-10-29	40	12	40_12	eg	1	1	10174.9	236	343.98	1	343.98	N	N	none	33.2658	-90.6961	5.01235	941.6	food	hybrid	levee	sb	LFDHSB	179.3	446.1	309.3	3
38	1	2015-10-29	40	3	40_3	eg	0	0	70064.1	505	343.98	1	343.98	N	N	none	33.2624	-90.7011	4.36743	883.7	food	hybrid	levee	sb	LFDHSB	647.1	13	865.2	3
39	2	2015-11-12	9	35	9_35	cor	5	1	25353	29	137.59	1	137.59	N	N	h	33.511	-90.5442	5.4703	990.5	food	channel	levee	sb	LFDCSB	724.7	358.5	653.5	3
40	2	2015-11-12	9	37	9_37	cor	7	1	44491.3	339	137.59	1	137.59	N	N	h	33.5075	-90.5441	5.8751	1026.3	food	channel	levee	mb	LFDCMB	900.5	346.9	934.6	3
41	2	2015-11-12	9	33	9_33	cor	0	0	44555.5	265	137.59	1	137.59	N	N	h	33.5193	-90.5487	5.37352	930	food	channel	levee	mb	LFDCMB	232.4	274.4	226.8	2
42	2	2015-11-12	9	6	9_6	cor	0	0	55450.4	61	137.59	1	137.59	N	N	h	33.5128	-90.5538	0.743755	317.7	food	hybrid	splitF	sb	SPFDHSB	22.4	1166.9	413.2	3
43	2	2015-11-12	10	8	10_8	eg	130	1	247105	150	283.28	1	283.28	Y	N	none	33.5175	-90.5276	2.94942	660.7	finger	channel	levee		LFINC	25.4	460.3	75.5	3
44	2	2015-11-12	10	14	10_14	eg	0	0	247105	150	283.28	1	283.28	N	N	none	33.5138	-90.5232	4.28312	815.8	finger	channel	levee		LFINC	256.4	6.2	358.4	2
45	2	2015-11-12	10	8	10_8	her	6	1	247105	150	283.28	1	283.28	Y	N	none	33.5175	-90.5276	2.94942	660.7	finger	channel	levee		LFINC	25.4	460.3	75.5	3
46	2	2015-11-12	10	13	10_13	her	0	0	247105	150	283.28	1	283.28	N	N	none	33.5157	-90.5232	5.17388	892.6	finger	channel	levee		LFINC	304.7	8.2	313.2	3
47	2	2015-11-12	14	6	14_6	cor	100	1	228556	142	1214.06	3	404.69	N	N	none	33.575	-90.4939	3.55502	867.6	finger	hybrid	levee		LFINH	347.8	13.1	1954.9	1
48	2	2015-11-12	14	9	14_9	cor	90	1	212725	135	1214.06	3	404.69	N	N	none	33.5758	-90.4903	4.28159	867.1	finger	channel	levee		LFINC	178.2	8.4	1719.5	1
49	2	2015-11-12	14	11	14_11	cor	35	1	265217	134	1214.06	3	404.69	N	N	none	33.5715	-90.4905	4.20625	805.6	finger	hybrid	levee		LFINH	669.1	256.2	2270.3	2
50	2	2015-11-12	14	12	14_12	cor	4	1	245008	115	1214.06	3	404.69	N	N	none	33.5693	-90.4905	3.90845	770.6	finger	channel	levee		LFINC	430.2	417.4	2514.1	1
51	2	2015-11-12	14	1	14_1	cor	0	0	296796	131	1214.06	3	404.69	N	N	none	33.5776	-90.4973	4.08361	1060.6	finger	channel	levee		LFINC	118.3	298.8	1836.3	0
52	2	2015-11-12	14	14	14_14	cor	0	0	248793	135	1214.06	3	404.69	N	N	none	33.5714	-90.4884	4.07568	779.8	finger	channel	levee		LFINC	666.2	424.8	2253.5	2
53	2	2015-11-12	14	16	14_16	cor	0	0	304074	115	1214.06	3	404.69	N	N	none	33.5756	-90.4974	4.63571	1103.2	finger	hybrid	levee		LFINH	332.6	153.6	2031.9	1
54	2	2015-11-12	14	13	14_13	cor	0	0	240315	135	1214.06	3	404.69	N	N	none	33.5736	-90.4883	4.01473	778.1	finger	channel	levee		LFINC	490.9	259.2	2015	1
55	2	2015-11-12	14	9	14_9	her	1	1	212725	135	1214.06	3	404.69	N	N	none	33.5758	-90.4903	4.28159	867.1	finger	channel	levee		LFINC	178.2	8.4	1719.5	1
56	2	2015-11-12	14	13	14_13	her	0	0	240315	135	1214.06	3	404.69	N	N	none	33.5736	-90.4883	4.01473	778.1	finger	channel	levee		LFINC	490.9	259.2	2015	1
57	2	2015-11-12	27	12	27_12	eg	2	1	33939.9	209	247.67	1	247.67	N	N	l	33.5554	-90.3263	0.861485	354.7	food	hybrid	splitF	mb	SPFDHMB	567.6	343.8	807.1	4
58	2	2015-11-12	27	12	27_12	her	1	1	33939.9	209	247.67	1	247.67	N	N	l	33.5554	-90.3263	0.861485	354.7	food	hybrid	splitF	mb	SPFDHMB	567.6	343.8	807.1	4
59	2	2015-11-12	27	50	27_50	cor	7	1	39178.5	211	247.67	1	247.67	N	N	l	33.5566	-90.3184	4.88459	866	food	channel	levee	mb	LFDCMB	32.5	794.7	1304.9	3
60	2	2015-11-12	27	55	27_55	cor	5	1	48756.3	204	247.67	1	247.67	N	N	l	33.5485	-90.3208	3.75468	768.4	food	channel	levee	mb	LFDCMB	189.2	567	787.7	4
61	2	2015-11-12	27	55	27_55	her	2	1	48756.3	204	247.67	1	247.67	N	N	l	33.5485	-90.3208	3.75468	768.4	food	channel	levee	mb	LFDCMB	189.2	567	787.7	4
62	2	2015-11-12	27	55	27_55	eg	5	1	48756.3	204	247.67	1	247.67	N	N	l	33.5485	-90.3208	3.75468	768.4	food	channel	levee	mb	LFDCMB	189.2	567	787.7	4
63	2	2015-11-12	27	7	27_7	eg	0	0	24844	76	247.67	1	247.67	N	N	l	33.5587	-90.3262	0.698841	321.8	food	hybrid	splitF	sb	SPFDHSB	483.7	308.9	1153.2	4
64	2	2015-11-12	27	32	27_32	eg	0	0	26237.6	436	247.67	1	247.67	N	N	l	33.5543	-90.3253	0.796882	341.4	food	hybrid	splitF	sb	SPFDHSB	507.7	439.4	750.2	4
65	2	2015-11-12	27	54	27_54	cor	0	0	30828.8	155	247.67	1	247.67	N	N	l	33.5503	-90.3198	3.69071	798.5	food	hybrid	levee	sb	LFDHSB	24.4	729.9	846.5	4
66	2	2015-11-12	27	63	27_63	her	0	0	41852.2	218	247.67	1	247.67	N	N	l	33.5501	-90.3142	4.66673	830.7	food	channel	levee	mb	LFDCMB	224.2	470.7	1389.8	3
67	2	2015-11-12	27	47	27_47	eg	0	0	22671.9	175	247.67	1	247.67	N	N	l	33.561	-90.319	3.80438	856.9	food	channel	levee	sb	LFDCSB	31	479	1624.2	3
68	2	2015-11-12	28	1	28_1	eg	6	1	308881	160	303.51	1	303.51	Y	N	none	33.4	-90.4667	5.30406	1150.6	finger	channel	levee		LFINC	16.2	123	102.6	2
69	2	2015-11-12	28	5	28_5	eg	0	0	308881	160	303.51	1	303.51	N	N	none	33.3934	-90.467	4.1399	895.5	finger	channel	levee		LFINC	21.5	17.3	730.4	3
70	2	2015-11-12	36	2	36_2	cor	4	1	247105	131	161.87	1	161.87	N	N	none	33.1508	-90.4629	4.79191	949.7	finger	channel	levee		LFINC	239.2	9.9	968.6	3
71	2	2015-11-12	36	11	36_11	cor	0	0	247105	131	161.87	1	161.87	Y	N	none	33.153	-90.4588	4.70427	961	finger	channel	levee		LFINC	20.9	8.4	1324	2
72	2	2015-11-12	36	14	36_14	her	2	1	247105	131	161.87	1	161.87	Y	N	none	33.1484	-90.453	0.77108	370.1	finger	channel	levee		LFINC	25.6	6.8	2067.9	1
73	2	2015-11-12	36	4	36_4	her	0	0	247105	131	161.87	1	161.87	N	N	none	33.1486	-90.4619	5.71542	970	finger	channel	levee		LFINC	395	120.9	1174.9	4
74	2	2015-11-12	36	11	36_11	eg	3	1	247105	131	161.87	1	161.87	Y	N	none	33.153	-90.4588	4.70427	961	finger	channel	levee		LFINC	20.9	8.4	1324	2
75	2	2015-11-12	36	14	36_14	eg	50	1	247105	131	161.87	1	161.87	Y	N	none	33.1484	-90.453	0.77108	370.1	finger	channel	levee		LFINC	25.6	6.8	2067.9	1
76	2	2015-11-12	36	1	36_1	eg	0	0	247105	131	161.87	1	161.87	N	N	none	33.1522	-90.4629	5.63695	1015.9	finger	channel	levee		LFINC	76	6.2	944.6	2
77	2	2015-11-12	36	12	36_12	eg	0	0	247105	131	161.87	1	161.87	N	N	none	33.1496	-90.455	3.59457	804.8	finger	channel	levee		LFINC	94	3.2	1747.9	2
78	2	2015-11-12	38	8	38_8	her	10	1	20594.9	317	283.28	1	283.28	N	N	none	33.1756	-90.7079	5.287	976.5	food	hybrid	levee	sb	LFDHSB	925.8	575.8	1252.6	4
79	2	2015-11-12	38	10	38_10	her	0	0	24229.7	224	283.28	1	283.28	N	N	none	33.1728	-90.7079	4.42139	911.4	food	hybrid	levee	sb	LFDHSB	1124.9	292.5	959.5	3
80	2	2015-11-12	40	16	40_16	her	12	1	146620	161	343.98	1	343.98	N	N	none	33.2592	-90.696	4.67194	918.5	finger	hybrid	levee		LFINH	178.3	580.4	1027.4	3
81	2	2015-11-12	40	1	40_1	her	0	0	18592.7	90	343.98	1	343.98	N	N	none	33.2593	-90.7011	4.84062	943.1	food	hybrid	levee	sb	LFDHSB	645.7	169.5	1145.7	3
82	3	2015-12-02	1	4	1_4	eg	3	1	43510.3	170	445.15	2	222.58	N	N	h	33.6606	-90.4385	9.08606	1286.2	food	channel	levee	mb	LFDCMB	217.4	58.5	530.7	3
83	3	2015-12-02	1	5	1_5	eg	9	1	39304.6	345	445.15	2	222.58	N	N	l	33.6596	-90.4421	10.1103	1303.6	food	channel	levee	mb	LFDCMB	432.4	11.8	836	3
84	3	2015-12-02	1	1	1_1	eg	0	0	40300.4	170	445.15	2	222.58	Y	N	l	33.6605	-90.4363	8.14521	1235.7	food	channel	levee	sb	LFDCSB	25.6	16.6	385	3
85	3	2015-12-02	1	8	1_8	eg	0	0	47674	359	445.15	2	222.58	N	N	l	33.6575	-90.4465	6.05167	970.9	food	channel	levee	sb	LFDCSB	810.4	8.7	1361.8	2
86	3	2015-12-02	9	25	9_25	cor	5	1	23966.7	215	137.59	1	137.59	N	N	h	33.5075	-90.5482	3.43707	898.1	food	channel	levee	sb	LFDCSB	560.9	745	789.7	3
87	3	2015-12-02	9	39	9_39	cor	3	1	43960	462	137.59	1	137.59	N	N	h	33.5076	-90.5404	6.37586	1041.6	food	channel	levee	mb	LFDCMB	1204.8	15.2	1156.8	2
88	3	2015-12-02	9	20	9_20	cor	0	0	49537.2	303	137.59	1	137.59	N	N	h	33.5078	-90.5524	0.806913	346.3	food	hybrid	splitF	sb	SPFDHSB	155.9	701	904.3	4
89	3	2015-12-02	9	1	9_1	eg	2	1	42245.1	169	137.59	1	137.59	N	N	h	33.5193	-90.5523	5.82711	980.8	food	channel	levee	mb	LFDCMB	27.7	366.2	227.7	2
90	3	2015-12-02	9	39	9_39	eg	1	1	43960	462	137.59	1	137.59	N	N	h	33.5076	-90.5404	6.37586	1041.6	food	channel	levee	mb	LFDCMB	1204.8	15.2	1156.8	2
91	3	2015-12-02	9	33	9_33	eg	0	0	44555.5	285	137.59	1	137.59	N	N	h	33.5193	-90.5487	5.37352	930	food	channel	levee	mb	LFDCMB	232.4	274.4	226.8	2
92	3	2015-12-02	14	6	14_6	eg	10	1	228556	162	1214.06	3	404.69	N	N	none	33.575	-90.4939	3.55502	867.6	finger	hybrid	levee		LFINH	347.8	13.1	1954.9	1
93	3	2015-12-02	14	11	14_11	eg	4	1	265217	154	1214.06	3	404.69	N	N	none	33.5715	-90.4905	4.20625	805.6	finger	hybrid	levee		LFINH	669.1	256.2	2270.3	2
94	3	2015-12-02	14	12	14_12	eg	6	1	245008	135	1214.06	3	404.69	N	N	none	33.5693	-90.4905	3.90845	770.6	finger	channel	levee		LFINC	430.2	417.4	2514.1	1
95	3	2015-12-02	14	13	14_13	eg	5	1	240315	155	1214.06	3	404.69	N	N	none	33.5736	-90.4883	4.01473	778.1	finger	channel	levee		LFINC	490.9	259.2	2015	1
96	3	2015-12-02	14	1	14_1	eg	0	0	296796	151	1214.06	3	404.69	N	N	none	33.5776	-90.4973	4.08361	1060.6	finger	channel	levee		LFINC	118.3	298.8	1836.3	0
97	3	2015-12-02	14	16	14_16	eg	0	0	304074	135	1214.06	3	404.69	N	N	none	33.5756	-90.4974	4.63571	1103.2	finger	hybrid	levee		LFINH	332.6	153.6	2031.9	1
98	3	2015-12-02	14	9	14_9	eg	0	0	212725	155	1214.06	3	404.69	N	N	none	33.5758	-90.4903	4.28159	867.1	finger	channel	levee		LFINC	178.2	8.4	1719.5	1
99	3	2015-12-02	14	14	14_14	eg	0	0	248793	155	1214.06	3	404.69	N	N	none	33.5714	-90.4884	4.07568	779.8	finger	channel	levee		LFINC	666.2	424.8	2253.5	2
100	3	2015-12-02	15	6	15_6	cor	5	1	242626	168	1214.06	3	404.69	N	N	none	33.5884	-90.4662	3.4542	716.2	finger	hybrid	levee		LFINH	217	244.3	1511.9	3
101	3	2015-12-02	15	5	15_5	cor	0	0	171274	134	1214.06	3	404.69	N	N	none	33.5883	-90.4683	3.36774	702.3	finger	hybrid	levee		LFINH	30.4	78	1630.1	3
102	3	2015-12-02	15	4	15_4	her	4	1	198032	169	1214.06	3	404.69	N	N	none	33.5903	-90.4663	3.63577	736.5	finger	channel	levee		LFINC	216.7	352.4	1578.1	3
103	3	2015-12-02	15	6	15_6	her	1	1	242626	168	1214.06	3	404.69	N	N	none	33.5884	-90.4662	3.4542	716.2	finger	hybrid	levee		LFINH	217	244.3	1511.9	3
104	3	2015-12-02	15	7	15_7	her	0	0	150077	104	1214.06	3	404.69	N	N	none	33.5864	-90.4682	3.22541	696.5	finger	hybrid	levee		LFINH	33.7	45.2	1671	2
105	3	2015-12-02	15	1	15_1	her	0	0	211778	176	1214.06	3	404.69	N	N	none	33.5923	-90.4683	3.58337	727	finger	hybrid	levee		LFINH	23.3	385.6	1576.9	3
106	3	2015-12-02	17	5	17_5	cor	4	1	43730.2	153	445.15	3	148.38	N	N	l	33.5727	-90.45	3.21511	883.5	food	channel	levee	mb	LFDCMB	1252.3	454.9	1281.4	3
107	3	2015-12-02	17	15	17_15	cor	0	0	46149.4	510	445.15	3	148.38	N	N	l	33.567	-90.4459	3.17263	883.8	food	channel	levee	mb	LFDCMB	1737	647	1918.9	4
108	3	2015-12-02	17	2	17_2	her	6	1	50659	112	445.15	3	148.38	N	N	l	33.5764	-90.45	3.12597	878.5	food	channel	levee	mb	LFDCMB	842.6	447.5	872.8	3
109	3	2015-12-02	17	4	17_4	her	2	1	28649.4	181	445.15	3	148.38	N	N	l	33.5741	-90.45	7.43262	1105.5	food	hybrid	levee	sb	LFDHSB	1037.9	450.6	1065.8	2
110	3	2015-12-02	17	19	17_19	her	2	1	22197.5	324	445.15	3	148.38	N	N	l	33.5721	-90.4459	7.3774	1099.1	food	channel	levee	sb	LFDCSB	1251.8	828.7	1291.7	3
111	3	2015-12-02	17	36	17_36	her	1	1	21406.7	219	445.15	3	148.38	N	N	l	33.5722	-90.4375	5.11612	956.3	food	channel	levee	sb	LFDCSB	857.1	438.6	1453.8	3
112	3	2015-12-02	17	22	17_22	her	0	0	24824.2	440	445.15	3	148.38	N	N	l	33.5772	-90.4458	3.18492	877.3	food	channel	levee	sb	LFDCSB	744.7	521.1	790.7	4
113	3	2015-12-02	17	39	17_39	her	0	0	22303.7	152	445.15	3	148.38	N	N	l	33.5768	-90.4375	5.31967	965.9	food	hybrid	levee	sb	LFDHSB	842.5	504.1	1091.1	3
114	3	2015-12-02	17	38	17_38	her	0	0	46735	150	445.15	3	148.38	N	N	l	33.5753	-90.4375	4.994	942.1	food	channel	levee	mb	LFDCMB	842	673.6	1200.8	3
115	3	2015-12-02	17	29	17_29	her	0	0	22580.5	210	445.15	3	148.38	N	N	l	33.5708	-90.4415	5.2165	965.5	food	channel	levee	sb	LFDCSB	1238.6	481.1	1563.4	4
116	3	2015-12-02	17	2	17_2	eg	4	1	50659	112	445.15	3	148.38	N	N	l	33.5764	-90.45	3.12597	878.5	food	channel	levee	mb	LFDCMB	842.6	447.5	872.8	3
117	3	2015-12-02	17	29	17_29	eg	3	1	22580.5	210	445.15	3	148.38	N	N	l	33.5708	-90.4415	5.2165	965.5	food	channel	levee	sb	LFDCSB	1238.6	481.1	1563.4	4
118	3	2015-12-02	17	33	17_33	eg	1	1	42783.8	338	445.15	3	148.38	N	N	l	33.5673	-90.4384	4.06729	910.2	food	channel	levee	sb	LFDCSB	1049.2	91.4	1930	2
119	3	2015-12-02	17	36	17_36	eg	1	1	21406.7	219	445.15	3	148.38	N	N	l	33.5722	-90.4375	5.11612	956.3	food	channel	levee	sb	LFDCSB	857.1	438.6	1453.8	3
120	3	2015-12-02	17	38	17_38	eg	1	1	46735	150	445.15	3	148.38	N	N	l	33.5753	-90.4375	4.994	942.1	food	channel	levee	mb	LFDCMB	842	673.6	1200.8	3
121	3	2015-12-02	17	37	17_37	eg	0	0	22279	211	445.15	3	148.38	N	N	l	33.5738	-90.4375	5.61023	986	food	channel	levee	sb	LFDCSB	845.9	602.3	1316	3
122	3	2015-12-02	17	31	17_31	eg	0	0	45558.8	152	445.15	3	148.38	N	N	l	33.5672	-90.4416	7.69898	1115.6	food	hybrid	levee	mb	LFDHMB	1331.9	324	1904.4	3
123	3	2015-12-02	17	15	17_15	eg	0	0	46149.4	510	445.15	3	148.38	N	N	l	33.567	-90.4459	3.17263	883.8	food	channel	levee	mb	LFDCMB	1737	647	1918.9	4
124	3	2015-12-02	17	34	17_34	eg	0	0	23398.4	242	445.15	3	148.38	N	N	l	33.5691	-90.4376	6.23927	1007.1	food	hybrid	levee	mb	LFDHMB	924	87.6	1735.4	3
125	3	2015-12-02	17	34	17_34	eg	0	0	23398.4	242	445.15	3	148.38	N	N	l	33.5691	-90.4376	6.23927	1007.1	food	hybrid	levee	mb	LFDHMB	924	87.6	1735.4	3
126	3	2015-12-02	21	23	21_23	her	6	1	24764.9	22	526.09	2	263.05	N	N	l	33.5266	-90.4637	4.50348	971.5	food	hybrid	levee	sb	LFDHSB	437.3	443.4	442.3	4
127	3	2015-12-02	21	26	21_26	her	1	1	20544.3	8	526.09	2	263.05	N	N	l	33.5229	-90.4637	4.82766	988.7	food	hybrid	levee	mb	LFDHMB	433	624.6	729.3	3
128	3	2015-12-02	21	4	21_4	her	0	0	31048.8	419	526.09	2	263.05	N	N	l	33.528	-90.4549	6.94732	1099	food	hybrid	levee	mb	LFDHMB	781.7	765.5	1199.8	3
129	3	2015-12-02	21	10	21_10	her	0	0	25026.8	471	526.09	2	263.05	N	N	l	33.5225	-90.4591	6.48092	1068.1	food	channel	levee	sb	LFDCSB	715.7	995.6	1033.3	4
130	3	2015-12-02	21	5	21_5	eg	2	1	21878.7	327	526.09	2	263.05	N	N	l	33.5262	-90.4548	7.33409	1120.6	food	channel	levee	sb	LFDCSB	882	928.7	1219.6	2
131	3	2015-12-02	21	2	21_2	eg	0	0	39769.1	106	526.09	2	263.05	N	N	l	33.5316	-90.4549	6.99019	1103.5	food	channel	levee	mb	LFDCMB	629.6	368.1	1214.9	3
132	3	2015-12-02	26	18	26_18	her	2	1	201672	150	242.81	1	242.81	N	N	none	33.5484	-90.3808	1.23091	618.3	finger	hybrid	levee		LFINH	879.2	16	1674.9	2
133	3	2015-12-02	26	23	26_23	her	1	1	53546	49	242.81	1	242.81	N	N	none	33.5345	-90.3766	2.73367	827	finger	hybrid	levee		LFINH	770.3	14.3	1679.5	2
134	3	2015-12-02	26	7	26_7	her	0	0	277906	186	242.81	1	242.81	N	N	none	33.5395	-90.3807	2.03911	676.4	finger	hybrid	levee		LFINH	1065.9	28.2	1288.2	3
135	3	2015-12-02	26	8	26_8	eg	1	1	68827.5	105	242.81	1	242.81	N	N	none	33.5403	-90.3806	2.08745	670.5	finger	channel	levee		LFINC	1147	25.3	1299.1	3
136	3	2015-12-02	26	23	26_23	eg	5	1	53546	49	242.81	1	242.81	N	N	none	33.5345	-90.3766	2.73367	827	finger	hybrid	levee		LFINH	770.3	14.3	1679.5	2
137	3	2015-12-02	26	14	26_14	eg	0	0	69982.6	105	242.81	1	242.81	N	N	none	33.5452	-90.3807	2.0746	674.8	finger	channel	levee		LFINC	1125	26.1	1472.2	3
138	3	2015-12-02	26	23	26_23	eg	0	0	180051	165	242.81	1	242.81	N	N	none	33.5345	-90.3766	2.73367	827	finger	hybrid	levee		LFINH	770.3	14.3	1679.5	2
139	3	2015-12-02	26	11	26_11	eg	0	0	276772	183	242.81	1	242.81	N	N	none	33.5427	-90.3807	2.06177	679	finger	hybrid	levee		LFINH	1216.9	26.4	1361.9	3
140	3	2015-12-02	26	17	26_17	eg	0	0	208833	149	242.81	1	242.81	N	N	none	33.5477	-90.3807	2.06902	684.9	finger	hybrid	levee		LFINH	920	24.9	1621.2	3
141	3	2015-12-02	31	17	31_17	cor	2	1	7185.51	209	356.12	2	178.06	N	N	none	33.3451	-90.5346	2.74135	678.4	finger	channel	levee		LFINC	29.7	674.1	1413.7	3
142	3	2015-12-02	31	52	31_52	cor	2	1	150317	196	356.12	2	178.06	N	N	none	33.3536	-90.5281	1.36808	486.2	finger	channel	levee		LFINC	500.9	1076.5	460.5	4
143	3	2015-12-02	31	87	31_87	cor	0	0	122155	202	356.12	2	178.06	N	N	m	33.3558	-90.5212	2.24521	588.1	finger	channel	levee		LFINC	194.1	569.3	715	3
144	3	2015-12-02	31	88	31_88	cor	0	0	170318	56	356.12	2	178.06	N	N	none	33.3575	-90.5212	2.25688	589.1	finger	channel	levee		LFINC	5.1	379.9	694.6	2
145	3	2015-12-02	35	7	35_7	cor	1	1	30015.5	22	485.62	4	121.41	N	N	l	33.307	-90.5448	6.23012	1174.4	finger	hybrid	levee		LFINH	840	14	804.5	3
146	3	2015-12-02	35	29	35_29	cor	1	1	10182.1	22	485.62	4	121.41	N	N	none	33.3109	-90.5536	5.00878	969.4	food	hybrid	levee	mb	LFDHMB	1125.3	25.5	1091.4	2
147	3	2015-12-02	35	30	35_30	cor	2	1	8461.53	22	485.62	4	121.41	N	N	none	33.3122	-90.5536	4.72728	962	food	hybrid	levee	mb	LFDHMB	1010.3	28	1242.8	3
148	3	2015-12-02	35	14	35_14	cor	0	0	24362.3	22	485.62	4	121.41	N	N	none	33.3128	-90.5471	1.80607	558.2	food	hybrid	levee	mb	LFDHMB	885.8	19.1	1093	4
149	3	2015-12-02	35	11	35_11	cor	0	0	27342.6	22	485.62	4	121.41	N	N	h	33.3127	-90.5437	4.20589	1034.5	finger	hybrid	levee		LFINH	755.6	148.8	766.2	3
150	3	2015-12-02	35	12	35_12	cor	0	0	15129.2	22	485.62	4	121.41	N	N	none	33.3138	-90.5429	3.89975	900.6	food	hybrid	levee	mb	LFDHMB	624.5	297.3	655.2	3
151	3	2015-12-02	35	23	35_23	eg	4	1	119297	22	485.62	4	121.41	N	N	none	33.3015	-90.5526	4.86183	889.2	finger	hybrid	levee		LFINH	19	11.3	28.3	1
152	3	2015-12-02	35	27	35_27	eg	0	0	109749	22	485.62	4	121.41	N	N	none	33.3074	-90.554	5.10253	900.9	finger	hybrid	levee		LFINH	718.6	24.3	685.8	2
153	4	2015-12-07	1	1	1_1	eg	2	1	40300.4	175	445.15	2	222.58	Y	N	l	33.6605	-90.4363	8.14521	1235.7	food	channel	levee	sb	LFDCSB	25.6	16.6	385	3
154	4	2015-12-07	1	4	1_4	eg	1	1	43510.3	175	445.15	2	222.58	N	N	h	33.6606	-90.4385	9.08606	1286.2	food	channel	levee	mb	LFDCMB	217.4	58.5	530.7	3
155	4	2015-12-07	1	7	1_7	eg	1	1	21942.9	208	445.15	2	222.58	N	N	l	33.6571	-90.444	5.17196	927.4	food	channel	levee	sb	LFDCSB	696.8	262.5	1200.5	3
156	4	2015-12-07	1	6	1_6	eg	0	0	42217.9	174	445.15	2	222.58	N	N	l	33.6572	-90.4413	6.58285	1012	food	channel	levee	sb	LFDCSB	432.7	266.3	995.8	3
157	4	2015-12-07	1	8	1_8	eg	0	0	47674	364	445.15	2	222.58	N	N	l	33.6575	-90.4465	6.05167	970.9	food	channel	levee	sb	LFDCSB	810.4	8.7	1361.8	2
158	4	2015-12-07	1	9	1_9	eg	0	0	19271.7	447	445.15	2	222.58	N	N	l	33.6596	-90.4461	6.89341	1026.5	food	hybrid	levee	sb	LFDHSB	562	16.9	1206.3	2
159	4	2015-12-07	9	28	9_28	cor	1	1	16266.9	58	137.59	1	137.59	N	N	h	33.5122	-90.5482	4.96195	883.1	food	channel	levee	sb	LFDCSB	415	690.9	353.7	4
160	4	2015-12-07	9	33	9_33	cor	1	1	44555.5	290	137.59	1	137.59	N	N	h	33.5193	-90.5487	5.37352	930	food	channel	levee	mb	LFDCMB	232.4	274.4	226.8	2
161	4	2015-12-07	9	26	9_26	cor	0	0	30702.8	9	137.59	1	137.59	N	N	h	33.5076	-90.5472	2.16175	833.1	food	hybrid	levee	sb	LFDHSB	661.8	673	820.3	3
162	4	2015-12-07	9	1	9_1	her	1	1	42245.1	174	137.59	1	137.59	N	N	h	33.5193	-90.5523	5.82711	980.8	food	channel	levee	mb	LFDCMB	27.7	366.2	227.7	2
163	4	2015-12-07	9	25	9_25	her	1	1	23966.7	220	137.59	1	137.59	N	N	h	33.5075	-90.5482	3.43707	898.1	food	channel	levee	sb	LFDCSB	560.9	745	789.7	3
164	4	2015-12-07	9	28	9_28	her	0	0	16266.9	58	137.59	1	137.59	N	N	h	33.5122	-90.5482	4.96195	883.1	food	channel	levee	sb	LFDCSB	415	690.9	353.7	4
165	4	2015-12-07	9	24	9_24	her	0	0	29857.7	9	137.59	1	137.59	N	N	h	33.5075	-90.5494	4.02401	934.6	food	hybrid	levee	sb	LFDHSB	442.9	742	769.8	3
166	4	2015-12-07	9	34	9_34	her	0	0	57832.5	172	137.59	1	137.59	N	N	h	33.511	-90.5459	5.5067	999.7	food	channel	levee	mb	LFDCMB	597.7	523.6	526.6	3
167	4	2015-12-07	9	1	9_1	eg	2	1	42245.1	174	137.59	1	137.59	N	N	h	33.5193	-90.5523	5.82711	980.8	food	channel	levee	mb	LFDCMB	27.7	366.2	227.7	2
168	4	2015-12-07	9	2	9_2	eg	4	1	24804.4	290	137.59	1	137.59	N	N	h	33.5177	-90.5522	5.14684	928.8	food	channel	levee	sb	LFDCSB	30.3	527.8	47.3	2
169	4	2015-12-07	9	24	9_24	eg	1	1	29857.7	9	137.59	1	137.59	N	N	h	33.5075	-90.5494	4.02401	934.6	food	hybrid	levee	sb	LFDHSB	442.9	742	769.8	3
170	4	2015-12-07	9	26	9_26	eg	1	1	30702.8	9	137.59	1	137.59	N	N	h	33.5076	-90.5472	2.16175	833.1	food	hybrid	levee	sb	LFDHSB	661.8	673	820.3	3
171	4	2015-12-07	9	36	9_36	eg	2	1	25353	54	137.59	1	137.59	N	N	h	33.5076	-90.5459	5.49833	1008.4	food	hybrid	levee	sb	LFDHSB	737.5	513.5	849.9	3
172	4	2015-12-07	9	39	9_39	eg	2	1	43960	467	137.59	1	137.59	N	N	h	33.5076	-90.5404	6.37586	1041.6	food	channel	levee	mb	LFDCMB	1204.8	15.2	1156.8	2
173	4	2015-12-07	9	29	9_29	eg	0	0	51220	433	137.59	1	137.59	N	N	h	33.514	-90.5484	4.49159	839.5	food	channel	levee	mb	LFDCMB	233.5	701.3	166.6	3
174	4	2015-12-07	9	20	9_20	eg	0	0	49537.2	308	137.59	1	137.59	N	N	h	33.5078	-90.5524	0.806913	346.3	food	hybrid	splitF	sb	SPFDHSB	155.9	701	904.3	4
175	4	2015-12-07	9	21	9_21	eg	0	0	21621.7	173	137.59	1	137.59	N	N	h	33.508	-90.5507	0.506533	278.7	food	channel	splitF	sb	SPFDCSB	324.7	828.9	874.5	4
176	4	2015-12-07	9	6	9_6	eg	0	0	55450.4	86	137.59	1	137.59	N	N	h	33.5128	-90.5538	0.743755	317.7	food	hybrid	splitF	sb	SPFDHSB	22.4	1166.9	413.2	3
177	4	2015-12-07	9	7	9_7	eg	0	0	17294.9	12	137.59	1	137.59	N	N	h	33.5127	-90.5526	0.829588	340.8	food	hybrid	splitF	sb	SPFDHSB	126.5	1130.7	371.5	4
178	4	2015-12-07	9	9	9_9	eg	0	0	68131.8	175	137.59	1	137.59	N	N	h	33.5134	-90.5502	0.68202	376.4	food	hybrid	splitF	mb	SPFDHMB	282	961.9	225.3	3
179	4	2015-12-07	14	12	14_12	her	1	1	245008	140	1214.06	3	404.69	N	N	none	33.5693	-90.4905	3.90845	770.6	finger	channel	levee		LFINC	430.2	417.4	2514.1	1
180	4	2015-12-07	14	6	14_6	her	0	0	228556	167	1214.06	3	404.69	N	N	none	33.575	-90.4939	3.55502	867.6	finger	hybrid	levee		LFINH	347.8	13.1	1954.9	1
181	4	2015-12-07	14	9	14_9	eg	1	1	212725	160	1214.06	3	404.69	N	N	none	33.5758	-90.4903	4.28159	867.1	finger	channel	levee		LFINC	178.2	8.4	1719.5	1
182	4	2015-12-07	14	11	14_11	eg	1	1	265217	159	1214.06	3	404.69	N	N	none	33.5715	-90.4905	4.20625	805.6	finger	hybrid	levee		LFINH	669.1	256.2	2270.3	2
183	4	2015-12-07	14	13	14_13	eg	8	1	240315	160	1214.06	3	404.69	N	N	none	33.5736	-90.4883	4.01473	778.1	finger	channel	levee		LFINC	490.9	259.2	2015	1
184	4	2015-12-07	14	14	14_14	eg	0	0	248793	160	1214.06	3	404.69	N	N	none	33.5714	-90.4884	4.07568	779.8	finger	channel	levee		LFINC	666.2	424.8	2253.5	2
185	4	2015-12-07	14	12	14_12	eg	0	0	245008	140	1214.06	3	404.69	N	N	none	33.5693	-90.4905	3.90845	770.6	finger	channel	levee		LFINC	430.2	417.4	2514.1	1
186	4	2015-12-07	14	16	14_16	eg	0	0	304074	140	1214.06	3	404.69	N	N	none	33.5756	-90.4974	4.63571	1103.2	finger	hybrid	levee		LFINH	332.6	153.6	2031.9	1
187	4	2015-12-07	15	6	15_6	cor	6	1	242626	173	1214.06	3	404.69	N	N	none	33.5884	-90.4662	3.4542	716.2	finger	hybrid	levee		LFINH	217	244.3	1511.9	3
188	4	2015-12-07	15	5	15_5	cor	0	0	171274	139	1214.06	3	404.69	N	N	none	33.5883	-90.4683	3.36774	702.3	finger	hybrid	levee		LFINH	30.4	78	1630.1	3
189	4	2015-12-07	15	5	15_5	her	2	1	171274	139	1214.06	3	404.69	N	N	none	33.5883	-90.4683	3.36774	702.3	finger	hybrid	levee		LFINH	30.4	78	1630.1	3
190	4	2015-12-07	15	8	15_8	her	1	1	120538	109	1214.06	3	404.69	N	N	none	33.5865	-90.4662	3.54082	723.2	finger	channel	levee		LFINC	216.2	227.7	1474.5	2
191	4	2015-12-07	15	2	15_2	her	0	0	204306	176	1214.06	3	404.69	N	N	none	33.5923	-90.4663	3.55584	724.1	finger	hybrid	levee		LFINH	21.4	488.2	1671.7	3
192	4	2015-12-07	15	4	15_4	her	0	0	198032	174	1214.06	3	404.69	N	N	none	33.5903	-90.4663	3.63577	736.5	finger	channel	levee		LFINC	216.7	352.4	1578.1	3
193	4	2015-12-07	15	2	15_2	eg	1	1	204306	176	1214.06	3	404.69	N	N	none	33.5923	-90.4663	3.55584	724.1	finger	hybrid	levee		LFINH	21.4	488.2	1671.7	3
194	4	2015-12-07	15	4	15_4	eg	1	1	198032	174	1214.06	3	404.69	N	N	none	33.5903	-90.4663	3.63577	736.5	finger	channel	levee		LFINC	216.7	352.4	1578.1	3
195	4	2015-12-07	15	8	15_8	eg	1	1	120538	109	1214.06	3	404.69	N	N	none	33.5865	-90.4662	3.54082	723.2	finger	channel	levee		LFINC	216.2	227.7	1474.5	2
196	4	2015-12-07	15	1	15_1	eg	0	0	211778	181	1214.06	3	404.69	N	N	none	33.5923	-90.4683	3.58337	727	finger	hybrid	levee		LFINH	23.3	385.6	1576.9	3
197	4	2015-12-07	15	5	15_5	eg	0	0	171274	139	1214.06	3	404.69	N	N	none	33.5883	-90.4683	3.36774	702.3	finger	hybrid	levee		LFINH	30.4	78	1630.1	3
198	4	2015-12-07	15	3	15_3	eg	0	0	110261	175	1214.06	3	404.69	N	N	none	33.5903	-90.4683	3.53651	718.8	finger	hybrid	levee		LFINH	31.6	200.6	1588.7	3
199	4	2015-12-07	16	5	16_5	cor	5	1	24972.5	122	445.15	3	148.38	N	N	l	33.5873	-90.45	3.32586	905.3	food	channel	levee	sb	LFDCSB	22.8	98.9	259.8	3
200	4	2015-12-07	16	14	16_14	cor	0	0	45951.7	117	445.15	3	148.38	N	N	l	33.5817	-90.4458	2.81511	819.5	food	channel	levee	mb	LFDCMB	255.6	145.7	325.6	4
201	4	2015-12-07	16	2	16_2	her	2	1	23939.5	122	445.15	3	148.38	N	N	l	33.5909	-90.45	3.20901	891.7	food	channel	levee	sb	LFDCSB	25.2	492.8	658.3	3
202	4	2015-12-07	16	6	16_6	her	1	1	21130	120	445.15	3	148.38	N	N	l	33.5864	-90.4499	3.14194	856.2	food	channel	levee	sb	LFDCSB	22.4	38	145.6	3
203	4	2015-12-07	16	7	16_7	her	1	1	49608.8	116	445.15	3	148.38	N	N	l	33.5853	-90.4491	2.17374	693.5	food	channel	levee	mb	LFDCMB	16.7	34.2	51.4	2
204	4	2015-12-07	16	8	16_8	her	1	1	22355.6	389	445.15	3	148.38	N	N	h	33.583	-90.4498	5.99962	1019.7	food	channel	levee	sb	LFDCSB	63.1	30.8	93.2	2
205	4	2015-12-07	16	12	16_12	her	1	1	22422.3	342	445.15	3	148.38	N	N	m	33.5794	-90.4458	6.86803	1070.1	food	channel	levee	mb	LFDCMB	446.8	249.2	502.6	4
206	4	2015-12-07	16	13	16_13	her	1	1	25234.4	252	445.15	3	148.38	N	N	l	33.5808	-90.4458	2.83428	832.2	food	hybrid	levee	sb	LFDHSB	347	183.3	408.8	4
207	4	2015-12-07	16	15	16_15	her	1	1	39544.2	581	445.15	3	148.38	N	N	l	33.583	-90.4459	5.84165	997.7	food	channel	levee	mb	LFDCMB	84.8	136.4	185.8	3
208	4	2015-12-07	16	17	16_17	her	1	1	44441.9	118	445.15	3	148.38	N	N	l	33.585	-90.4466	3.09797	757.2	food	channel	levee	mb	LFDCMB	41	210.9	135.8	3
209	4	2015-12-07	16	23	16_23	her	1	1	22993.1	329	445.15	3	148.38	N	N	l	33.5813	-90.4415	5.51586	1025	food	channel	levee	sb	LFDCSB	507.1	14.8	616.5	3
210	4	2015-12-07	16	24	16_24	her	1	1	27119.8	10	445.15	3	148.38	N	N	l	33.5798	-90.4414	4.88781	951.9	food	hybrid	levee	sb	LFDHSB	630.2	179.2	731.7	4
211	4	2015-12-07	16	21	16_21	her	0	0	26296.9	119	445.15	3	148.38	N	N	l	33.5913	-90.4459	2.15643	832.2	food	hybrid	levee	sb	LFDHSB	106.7	437	774.9	3
212	4	2015-12-07	16	3	16_3	her	0	0	22303.7	186	445.15	3	148.38	N	N	l	33.59	-90.45	3.11614	889.9	food	channel	levee	sb	LFDCSB	23.4	389.6	552.6	3
213	4	2015-12-07	16	26	16_26	her	0	0	42017.8	250	445.15	3	148.38	N	N	l	33.5813	-90.4374	4.89799	940.7	food	hybrid	levee	mb	LFDHMB	775.3	11.4	879.1	2
214	4	2015-12-07	16	4	16_4	her	0	0	24844	117	445.15	3	148.38	N	N	l	33.5886	-90.45	5.76293	1026.6	food	hybrid	levee	sb	LFDHSB	29	207.9	371.1	3
215	4	2015-12-07	16	22	16_22	her	0	0	32561	116	445.15	3	148.38	N	N	l	33.5921	-90.4459	2.43061	832.9	food	hybrid	levee	sb	LFDHSB	26.9	428.5	854.5	2
216	4	2015-12-07	16	14	16_14	her	0	0	45951.7	117	445.15	3	148.38	N	N	l	33.5817	-90.4458	2.81511	819.5	food	channel	levee	mb	LFDCMB	255.6	145.7	325.6	4
217	4	2015-12-07	16	16	16_16	her	0	0	24189.1	252	445.15	3	148.38	N	N	l	33.5842	-90.4455	2.10494	789.3	food	hybrid	levee	sb	LFDHSB	63.6	144.2	176.5	2
218	4	2015-12-07	16	18	16_18	her	0	0	22303.7	297	445.15	3	148.38	N	N	l	33.5863	-90.4459	6.53964	1074.3	food	channel	levee	sb	LFDCSB	186.6	222	215.7	3
219	4	2015-12-07	16	5	16_5	her	0	0	24972.5	122	445.15	3	148.38	N	N	l	33.5873	-90.45	3.32586	905.3	food	channel	levee	sb	LFDCSB	22.8	98.9	259.8	3
220	4	2015-12-07	16	11	16_11	her	0	0	38086.3	304	445.15	3	148.38	N	N	l	33.5791	-90.4499	3.08307	881.3	food	channel	levee	mb	LFDCMB	539.7	471.7	569.6	3
221	4	2015-12-07	16	1	16_1	eg	1	1	45249.9	158	445.15	3	148.38	N	N	l	33.5922	-90.45	6.03659	1033.3	food	channel	levee	mb	LFDCMB	25	595.3	761	2
222	4	2015-12-07	16	12	16_12	eg	1	1	22422.3	342	445.15	3	148.38	N	N	m	33.5794	-90.4458	6.86803	1070.1	food	channel	levee	mb	LFDCMB	446.8	249.2	502.6	4
223	4	2015-12-07	16	20	16_20	eg	1	1	20648.1	262	445.15	3	148.38	N	N	l	33.5899	-90.4459	7.52468	1125.8	food	channel	levee	sb	LFDCSB	177.6	458.9	561.8	3
224	4	2015-12-07	16	17	16_17	eg	0	0	44441.9	118	445.15	3	148.38	N	N	l	33.585	-90.4466	3.09797	757.2	food	channel	levee	mb	LFDCMB	41	210.9	135.8	3
225	4	2015-12-07	16	10	16_10	eg	0	0	51958.8	116	445.15	3	148.38	Y	N	l	33.58	-90.4499	2.97031	868.9	food	channel	levee	mb	LFDCMB	443.5	377.6	474.5	3
226	4	2015-12-07	16	26	16_26	eg	0	0	42017.8	250	445.15	3	148.38	N	N	l	33.5813	-90.4374	4.89799	940.7	food	hybrid	levee	mb	LFDHMB	775.3	11.4	879.1	2
227	4	2015-12-07	17	11	17_11	cor	1	1	46586.7	546	445.15	3	148.38	N	N	l	33.5661	-90.4501	3.24757	882.3	food	hybrid	levee	mb	LFDHMB	1631	439.2	2004.2	3
228	4	2015-12-07	17	12	17_12	cor	5	1	37055.9	125	445.15	3	148.38	N	N	l	33.5649	-90.4501	6.29063	1045.4	food	channel	levee	sb	LFDCSB	1631.7	465	2103.4	2
229	4	2015-12-07	17	34	17_34	cor	2	1	23398.4	247	445.15	3	148.38	N	N	l	33.5691	-90.4376	6.23927	1007.1	food	hybrid	levee	mb	LFDHMB	924	87.6	1735.4	3
230	4	2015-12-07	17	26	17_26	cor	0	0	56438.8	445	445.15	3	148.38	N	N	l	33.5753	-90.4415	5.61898	1006	food	channel	levee	mb	LFDCMB	1024.4	669.1	1103.5	4
231	4	2015-12-07	17	14	17_14	cor	0	0	43421.3	158	445.15	3	148.38	N	N	l	33.5661	-90.446	3.0363	874.9	food	channel	levee	sb	LFDCSB	1774.1	610.7	2012.2	3
232	4	2015-12-07	17	39	17_39	cor	0	0	22303.7	157	445.15	3	148.38	N	N	l	33.5768	-90.4375	5.31967	965.9	food	hybrid	levee	sb	LFDHSB	842.5	504.1	1091.1	3
233	4	2015-12-07	17	1	17_1	her	2	1	24886	279	445.15	3	148.38	N	N	m	33.5777	-90.4499	7.05135	1083.5	food	channel	levee	sb	LFDCSB	638.7	468.4	668	3
234	4	2015-12-07	17	2	17_2	her	1	1	50659	117	445.15	3	148.38	N	N	l	33.5764	-90.45	3.12597	878.5	food	channel	levee	mb	LFDCMB	842.6	447.5	872.8	3
235	4	2015-12-07	17	5	17_5	her	1	1	43730.2	158	445.15	3	148.38	N	N	l	33.5727	-90.45	3.21511	883.5	food	channel	levee	mb	LFDCMB	1252.3	454.9	1281.4	3
236	4	2015-12-07	17	12	17_12	her	1	1	37055.9	125	445.15	3	148.38	N	N	l	33.5649	-90.4501	6.29063	1045.4	food	channel	levee	sb	LFDCSB	1631.7	465	2103.4	2
237	4	2015-12-07	17	15	17_15	her	2	1	46149.4	515	445.15	3	148.38	N	N	l	33.567	-90.4459	3.17263	883.8	food	channel	levee	mb	LFDCMB	1737	647	1918.9	4
238	4	2015-12-07	17	17	17_17	her	1	1	40251	117	445.15	3	148.38	N	N	l	33.5698	-90.4459	3.21141	879.9	food	channel	levee	mb	LFDCMB	1570.1	809.7	1608.8	4
239	4	2015-12-07	17	24	17_24	her	1	1	46327.3	202	445.15	3	148.38	N	N	l	33.5783	-90.4414	5.7055	1010	food	channel	levee	mb	LFDCMB	742.8	336.4	836.5	4
240	4	2015-12-07	17	31	17_31	her	2	1	45558.8	157	445.15	3	148.38	N	N	l	33.5672	-90.4416	7.69898	1115.6	food	hybrid	levee	mb	LFDHMB	1331.9	324	1904.4	3
241	4	2015-12-07	17	37	17_37	her	1	1	22279	216	445.15	3	148.38	N	N	l	33.5738	-90.4375	5.61023	986	food	channel	levee	sb	LFDCSB	845.9	602.3	1316	3
242	4	2015-12-07	17	40	17_40	her	1	1	22301.2	255	445.15	3	148.38	N	N	l	33.5783	-90.4375	5.0986	944.3	food	hybrid	levee	sb	LFDHSB	836.4	336.3	998.4	3
243	4	2015-12-07	17	38	17_38	her	0	0	46735	155	445.15	3	148.38	N	N	l	33.5753	-90.4375	4.994	942.1	food	channel	levee	mb	LFDCMB	842	673.6	1200.8	3
244	4	2015-12-07	17	34	17_34	her	0	0	23398.4	247	445.15	3	148.38	N	N	l	33.5691	-90.4376	6.23927	1007.1	food	hybrid	levee	mb	LFDHMB	924	87.6	1735.4	3
245	4	2015-12-07	17	19	17_19	her	0	0	22197.5	329	445.15	3	148.38	N	N	l	33.5721	-90.4459	7.3774	1099.1	food	channel	levee	sb	LFDCSB	1251.8	828.7	1291.7	3
246	4	2015-12-07	17	36	17_36	her	0	0	21406.7	224	445.15	3	148.38	N	N	l	33.5722	-90.4375	5.11612	956.3	food	channel	levee	sb	LFDCSB	857.1	438.6	1453.8	3
247	4	2015-12-07	17	20	17_20	her	0	0	17727.3	250	445.15	3	148.38	N	N	l	33.5754	-90.4458	3.30095	886	food	channel	levee	mb	LFDCMB	942.6	717.2	985.1	3
248	4	2015-12-07	17	6	17_6	her	0	0	45593.4	212	445.15	3	148.38	N	N	l	33.5717	-90.45	3.26913	885.8	food	channel	levee	mb	LFDCMB	1356.2	443.6	1385.9	3
249	4	2015-12-07	17	33	17_33	her	0	0	42783.8	343	445.15	3	148.38	N	N	l	33.5673	-90.4384	4.06729	910.2	food	channel	levee	sb	LFDCSB	1049.2	91.4	1930	2
250	4	2015-12-07	17	28	17_28	her	0	0	22227.1	247	445.15	3	148.38	N	N	l	33.5723	-90.4415	5.51356	1001.1	food	hybrid	levee	sb	LFDHSB	1215.8	585.9	1404.7	4
251	4	2015-12-07	17	26	17_26	her	0	0	56438.8	445	445.15	3	148.38	N	N	l	33.5753	-90.4415	5.61898	1006	food	channel	levee	mb	LFDCMB	1024.4	669.1	1103.5	4
252	4	2015-12-07	17	14	17_14	her	0	0	43421.3	158	445.15	3	148.38	N	N	l	33.5661	-90.446	3.0363	874.9	food	channel	levee	sb	LFDCSB	1774.1	610.7	2012.2	3
253	4	2015-12-07	17	7	17_7	eg	1	1	22022	321	445.15	3	148.38	N	L	l	33.5703	-90.45	7.35164	1109.2	food	channel	levee	sb	LFDCSB	1461.4	440.8	1490.5	3
254	4	2015-12-07	17	22	17_22	eg	3	1	24824.2	445	445.15	3	148.38	N	N	l	33.5772	-90.4458	3.18492	877.3	food	channel	levee	sb	LFDCSB	744.7	521.1	790.7	4
255	4	2015-12-07	17	30	17_30	eg	1	1	40920.6	186	445.15	3	148.38	N	N	l	33.5691	-90.4415	6.6285	1053.1	food	channel	levee	sb	LFDCSB	1268.8	392.2	1718.8	4
256	4	2015-12-07	17	31	17_31	eg	1	1	45558.8	157	445.15	3	148.38	N	N	l	33.5672	-90.4416	7.69898	1115.6	food	hybrid	levee	mb	LFDHMB	1331.9	324	1904.4	3
257	4	2015-12-07	17	33	17_33	eg	1	1	42783.8	343	445.15	3	148.38	N	N	l	33.5673	-90.4384	4.06729	910.2	food	channel	levee	sb	LFDCSB	1049.2	91.4	1930	2
258	4	2015-12-07	17	37	17_37	eg	1	1	22279	216	445.15	3	148.38	N	N	l	33.5738	-90.4375	5.61023	986	food	channel	levee	sb	LFDCSB	845.9	602.3	1316	3
259	4	2015-12-07	17	40	17_40	eg	1	1	22301.2	255	445.15	3	148.38	N	N	l	33.5783	-90.4375	5.0986	944.3	food	hybrid	levee	sb	LFDHSB	836.4	336.3	998.4	3
260	4	2015-12-07	17	6	17_6	eg	0	0	45593.4	212	445.15	3	148.38	N	N	l	33.5717	-90.45	3.26913	885.8	food	channel	levee	mb	LFDCMB	1356.2	443.6	1385.9	3
261	4	2015-12-07	17	39	17_39	eg	0	0	22303.7	157	445.15	3	148.38	N	N	l	33.5768	-90.4375	5.31967	965.9	food	hybrid	levee	sb	LFDHSB	842.5	504.1	1091.1	3
262	4	2015-12-07	17	1	17_1	eg	0	0	24886	279	445.15	3	148.38	N	N	m	33.5777	-90.4499	7.05135	1083.5	food	channel	levee	sb	LFDCSB	638.7	468.4	668	3
263	4	2015-12-07	17	21	17_21	eg	0	0	43661	249	445.15	3	148.38	N	N	l	33.5763	-90.4458	3.27602	881.5	food	channel	levee	mb	LFDCMB	840.7	619	885.3	4
264	4	2015-12-07	17	27	17_27	eg	0	0	44338.1	157	445.15	3	148.38	N	N	l	33.5738	-90.4415	5.26699	969.2	food	channel	levee	mb	LFDCMB	1185.1	728.3	1258.7	3
265	4	2015-12-07	17	16	17_16	eg	0	0	20702.5	307	445.15	3	148.38	N	N	l	33.5683	-90.4459	7.24055	1100.4	food	channel	levee	mb	LFDCMB	1673.4	703.8	1711.3	3
266	4	2015-12-07	17	38	17_38	eg	0	0	46735	155	445.15	3	148.38	N	N	l	33.5753	-90.4375	4.994	942.1	food	channel	levee	mb	LFDCMB	842	673.6	1200.8	3
267	4	2015-12-07	20	2	20_2	her	1	1	41148.6	142	1254.53	1	1254.53	N	N	none	33.548	-90.4193	1.95919	554.7	food	hybrid	splitF	sb	SPFDHSB	140.4	140.7	2093.6	3
268	4	2015-12-07	20	5	20_5	her	0	0	33894.1	133	1254.53	1	1254.53	N	N	none	33.5443	-90.4179	2.46512	616.2	food	hybrid	splitF	sb	SPFDHSB	306.6	235.8	2051.3	4
269	4	2015-12-07	20	84	20_84	her	0	0	18880.6	376	1254.53	1	1254.53	N	N	none	33.536	-90.433	1.66891	492.5	food	hybrid	splitF	sb	SPFDHSB	476.2	583.8	3370.7	4
270	4	2015-12-07	20	22	20_22	eg	1	1	30741	324	1254.53	1	1254.53	N	N	none	33.5472	-90.4243	1.66712	494.7	food	hybrid	splitF	sb	SPFDHSB	155.6	228.7	2326.3	4
271	4	2015-12-07	20	35	20_35	eg	2	1	68028.7	303	1254.53	1	1254.53	N	N	none	33.5372	-90.4227	1.48724	459.8	food	hybrid	splitF	sb	SPFDHSB	26.3	645	2415.3	4
272	4	2015-12-07	20	36	20_36	eg	1	1	37944.7	163	1254.53	1	1254.53	N	N	none	33.5359	-90.4243	1.62331	482	food	hybrid	splitF	sb	SPFDHSB	185.8	787.5	2570.3	4
273	4	2015-12-07	20	42	20_42	eg	2	1	46288.8	135	1254.53	1	1254.53	N	N	none	33.5359	-90.4264	1.73044	505.7	food	hybrid	splitF	sb	SPFDHSB	294.2	980.3	2758.7	2
274	4	2015-12-07	20	51	20_51	eg	1	1	49591.4	114	1254.53	1	1254.53	N	N	none	33.5422	-90.4296	1.72556	503.4	food	hybrid	splitF	sb	SPFDHSB	653.3	504.5	3019.6	4
275	4	2015-12-07	20	56	20_56	eg	2	1	39509.5	320	1254.53	1	1254.53	N	N	none	33.546	-90.4296	1.6697	494.2	food	hybrid	splitF	sb	SPFDHSB	650.3	294.7	2644.4	4
276	4	2015-12-07	20	60	20_60	eg	1	1	40284.9	331	1254.53	1	1254.53	N	N	none	33.5472	-90.428	1.69798	500.4	food	hybrid	splitF	sb	SPFDHSB	497.8	162.6	2455.9	4
277	4	2015-12-07	20	75	20_75	eg	0	0	27235.8	376	1254.53	1	1254.53	N	N	none	33.5409	-90.4313	1.72391	503.2	food	hybrid	splitF	sb	SPFDHSB	819.6	402.7	3212.2	4
278	4	2015-12-07	20	57	20_57	eg	0	0	55124.4	303	1254.53	1	1254.53	N	N	none	33.546	-90.428	1.69504	503.6	food	hybrid	splitF	sb	SPFDHSB	498	298.4	2577.1	4
279	4	2015-12-07	20	74	20_74	eg	0	0	59481.9	310	1254.53	1	1254.53	N	N	none	33.5422	-90.4313	1.66839	495.9	food	hybrid	splitF	sb	SPFDHSB	810.1	351.3	3086.2	4
280	4	2015-12-07	20	69	20_69	eg	0	0	16372.3	362	1254.53	1	1254.53	N	N	none	33.546	-90.4345	1.71503	504.9	food	hybrid	splitF	sb	SPFDHSB	1108.1	34.6	2887.5	3
281	4	2015-12-07	20	40	20_40	eg	0	0	48792.9	206	1254.53	1	1254.53	N	N	none	33.5359	-90.4297	1.64067	487.9	food	hybrid	splitF	sb	SPFDHSB	385.4	840.4	3068.2	3
282	4	2015-12-07	20	85	20_85	eg	0	0	41155.8	373	1254.53	1	1254.53	N	N	none	33.536	-90.4346	1.61557	484.7	food	hybrid	splitF	sb	SPFDHSB	519.2	452.5	3291.3	4
283	4	2015-12-07	20	76	20_76	eg	0	0	25682.9	376	1254.53	1	1254.53	N	N	none	33.541	-90.4329	1.74852	504.8	food	hybrid	splitF	sb	SPFDHSB	969.1	281.9	3279.1	3
284	4	2015-12-07	20	28	20_28	eg	0	0	49075.1	128	1254.53	1	1254.53	N	N	none	33.5422	-90.4243	1.72291	500	food	hybrid	splitF	sb	SPFDHSB	157.6	731.9	2583.4	4
285	4	2015-12-07	20	11	20_11	eg	0	0	43273.1	296	1254.53	1	1254.53	N	N	none	33.5387	-90.418	1.92006	538.7	food	hybrid	splitF	sb	SPFDHSB	291.2	222.8	1982.9	4
286	4	2015-12-07	20	5	20_5	eg	0	0	33894.1	133	1254.53	1	1254.53	N	N	none	33.5443	-90.4179	2.46512	616.2	food	hybrid	splitF	sb	SPFDHSB	306.6	235.8	2051.3	4
287	4	2015-12-07	20	2	20_2	eg	0	0	41148.6	142	1254.53	1	1254.53	N	N	none	33.548	-90.4193	1.95919	554.7	food	hybrid	splitF	sb	SPFDHSB	140.4	140.7	2093.6	3
288	4	2015-12-07	20	64	20_64	eg	0	0	42125.6	312	1254.53	1	1254.53	N	N	none	33.5472	-90.4346	1.78725	513.4	food	hybrid	splitF	sb	SPFDHSB	1109.5	34.3	2777.6	3
289	4	2015-12-07	21	2	21_2	cor	8	1	39769.1	111	526.09	2	263.05	N	N	l	33.5316	-90.4549	6.99019	1103.5	food	channel	levee	mb	LFDCMB	629.6	368.1	1214.9	3
290	4	2015-12-07	21	14	21_14	cor	3	1	19951.3	167	526.09	2	263.05	N	N	l	33.5298	-90.4592	6.79163	1088.2	food	hybrid	levee	sb	LFDHSB	842.1	711.4	800.5	4
291	4	2015-12-07	21	29	21_29	cor	0	0	42094.4	262	526.09	2	263.05	N	N	l	33.5205	-90.4679	4.65824	985.7	food	hybrid	levee	mb	LFDHMB	33.1	336.8	877.9	3
292	4	2015-12-07	21	11	21_11	cor	0	0	56777.3	255	526.09	2	263.05	N	N	l	33.5243	-90.4591	7.97921	1146.7	food	channel	levee	mb	LFDCMB	858.5	907	914.1	2
293	4	2015-12-07	21	5	21_5	her	2	1	21878.7	332	526.09	2	263.05	N	N	l	33.5262	-90.4548	7.33409	1120.6	food	channel	levee	sb	LFDCSB	882	928.7	1219.6	2
294	4	2015-12-07	21	9	21_9	her	5	1	59174.3	264	526.09	2	263.05	N	N	l	33.5207	-90.4591	7.22081	1110.4	food	channel	levee	mb	LFDCMB	561.8	1017.1	1164.1	3
295	4	2015-12-07	21	10	21_10	her	1	1	25026.8	476	526.09	2	263.05	N	N	l	33.5225	-90.4591	6.48092	1068.1	food	channel	levee	sb	LFDCSB	715.7	995.6	1033.3	4
296	4	2015-12-07	21	11	21_11	her	3	1	56777.3	255	526.09	2	263.05	N	N	l	33.5243	-90.4591	7.97921	1146.7	food	channel	levee	mb	LFDCMB	858.5	907	914.1	2
297	4	2015-12-07	21	13	21_13	her	5	1	37639.1	199	526.09	2	263.05	N	N	l	33.528	-90.4592	7.11545	1104.7	food	channel	levee	sb	LFDCSB	846.2	784.4	799.7	4
298	4	2015-12-07	21	20	21_20	her	3	1	24821.7	27	526.09	2	263.05	N	N	l	33.5301	-90.4637	4.6177	979.3	food	hybrid	levee	sb	LFDHSB	420	345	384.8	4
299	4	2015-12-07	21	24	21_24	her	8	1	33779.3	14	526.09	2	263.05	N	N	l	33.5253	-90.4637	4.73134	989.3	food	channel	levee	mb	LFDCMB	434.5	482.9	520.7	3
300	4	2015-12-07	21	28	21_28	her	1	1	43478.2	279	526.09	2	263.05	N	N	l	33.5205	-90.4636	4.67814	978	food	hybrid	levee	mb	LFDHMB	293.1	685.5	968	4
301	4	2015-12-07	21	33	21_33	her	3	1	41785.5	160	526.09	2	263.05	N	N	l	33.5254	-90.4679	4.25669	952.2	food	channel	levee	mb	LFDCMB	41.4	171.1	346.5	3
302	4	2015-12-07	21	39	21_39	her	1	1	24596.8	419	526.09	2	263.05	N	N	l	33.5324	-90.4681	4.71637	986.2	food	hybrid	levee	sb	LFDHSB	26.7	30.2	308.5	3
303	4	2015-12-07	21	35	21_35	her	0	0	26269.8	13	526.09	2	263.05	N	N	l	33.5278	-90.4675	3.26414	782.3	food	hybrid	levee	sb	LFDHSB	120.1	120.1	112.2	3
304	4	2015-12-07	21	12	21_12	her	0	0	26116.5	2	526.09	2	263.05	N	N	l	33.5262	-90.4591	7.2219	1110.7	food	hybrid	levee	mb	LFDHMB	858.1	844.8	833.5	4
305	4	2015-12-07	21	31	21_31	her	0	0	23909.9	419	526.09	2	263.05	N	N	l	33.523	-90.4679	4.31161	950.1	food	channel	levee	sb	LFDCSB	40.2	240.8	615.3	3
306	4	2015-12-07	21	23	21_23	her	0	0	24764.9	27	526.09	2	263.05	N	N	l	33.5266	-90.4637	4.50348	971.5	food	hybrid	levee	sb	LFDHSB	437.3	443.4	442.3	4
307	4	2015-12-07	21	29	21_29	her	0	0	42094.4	262	526.09	2	263.05	N	N	l	33.5205	-90.4679	4.65824	985.7	food	hybrid	levee	mb	LFDHMB	33.1	336.8	877.9	3
308	4	2015-12-07	21	38	21_38	her	0	0	21868.8	466	526.09	2	263.05	N	N	l	33.5312	-90.4681	4.40221	980.6	food	hybrid	levee	sb	LFDHSB	24.2	15.9	183	3
309	4	2015-12-07	21	32	21_32	her	0	0	23445.3	405	526.09	2	263.05	N	N	l	33.5242	-90.4679	4.72548	986.6	food	channel	levee	sb	LFDCSB	39.1	205.5	474.3	2
310	4	2015-12-07	21	19	21_19	her	0	0	25605	2	526.09	2	263.05	N	N	l	33.5313	-90.4638	4.40847	964.4	food	hybrid	levee	sb	LFDHSB	430.6	349.7	426.4	4
311	4	2015-12-07	21	37	21_37	her	0	0	24349.7	230	526.09	2	263.05	N	N	l	33.5301	-90.4676	3.73715	834	food	hybrid	levee	sb	LFDHSB	96.5	17.4	81.8	3
312	4	2015-12-07	21	30	21_30	her	0	0	34703.4	199	526.09	2	263.05	N	N	l	33.5218	-90.4679	4.57715	967.1	food	channel	levee	mb	LFDCMB	39.2	265.2	744	3
313	4	2015-12-07	21	1	21_1	eg	1	1	22340.8	425	526.09	2	263.05	N	N	l	33.5333	-90.455	6.92617	1096.3	food	channel	levee	sb	LFDCSB	437.9	177.5	1258.1	1
314	4	2015-12-07	21	4	21_4	eg	1	1	31048.8	424	526.09	2	263.05	N	N	l	33.528	-90.4549	6.94732	1099	food	hybrid	levee	mb	LFDHMB	781.7	765.5	1199.8	3
315	4	2015-12-07	21	9	21_9	eg	4	1	59174.3	264	526.09	2	263.05	N	N	l	33.5207	-90.4591	7.22081	1110.4	food	channel	levee	mb	LFDCMB	561.8	1017.1	1164.1	3
316	4	2015-12-07	21	20	21_20	eg	1	1	24821.7	27	526.09	2	263.05	N	N	l	33.5301	-90.4637	4.6177	979.3	food	hybrid	levee	sb	LFDHSB	420	345	384.8	4
317	4	2015-12-07	21	21	21_21	eg	3	1	21930.6	217	526.09	2	263.05	N	N	l	33.529	-90.4637	4.35146	961.9	food	hybrid	levee	sb	LFDHSB	420.2	357.9	376.7	4
318	4	2015-12-07	21	22	21_22	eg	3	1	22988.2	405	526.09	2	263.05	N	N	l	33.5278	-90.4637	4.57076	971.5	food	hybrid	levee	sb	LFDHSB	433	405.2	389.7	4
319	4	2015-12-07	21	27	21_27	eg	1	1	42731.9	265	526.09	2	263.05	N	N	l	33.5217	-90.4636	4.33423	967.1	food	channel	levee	mb	LFDCMB	395.7	646.7	850.7	4
320	4	2015-12-07	21	29	21_29	eg	1	1	42094.4	262	526.09	2	263.05	N	N	l	33.5205	-90.4679	4.65824	985.7	food	hybrid	levee	mb	LFDHMB	33.1	336.8	877.9	3
321	4	2015-12-07	21	30	21_30	eg	1	1	34703.4	199	526.09	2	263.05	N	N	l	33.5218	-90.4679	4.57715	967.1	food	channel	levee	mb	LFDCMB	39.2	265.2	744	3
322	4	2015-12-07	21	39	21_39	eg	1	1	24596.8	419	526.09	2	263.05	N	N	l	33.5324	-90.4681	4.71637	986.2	food	hybrid	levee	sb	LFDHSB	26.7	30.2	308.5	3
323	4	2015-12-07	21	31	21_31	eg	0	0	23909.9	419	526.09	2	263.05	N	N	l	33.523	-90.4679	4.31161	950.1	food	channel	levee	sb	LFDCSB	40.2	240.8	615.3	3
324	4	2015-12-07	21	5	21_5	eg	0	0	21878.7	332	526.09	2	263.05	N	N	l	33.5262	-90.4548	7.33409	1120.6	food	channel	levee	sb	LFDCSB	882	928.7	1219.6	2
325	4	2015-12-07	21	17	21_17	eg	0	0	22667	485	526.09	2	263.05	N	N	l	33.5336	-90.4638	4.63345	987.5	food	hybrid	levee	sb	LFDHSB	427.8	443.7	588.6	2
326	4	2015-12-07	21	38	21_38	eg	0	0	21868.8	466	526.09	2	263.05	N	N	l	33.5312	-90.4681	4.40221	980.6	food	hybrid	levee	sb	LFDHSB	24.2	15.9	183	3
327	4	2015-12-07	21	7	21_7	eg	0	0	24325	38	526.09	2	263.05	N	N	l	33.5224	-90.4548	5.80355	1044.8	food	channel	levee	sb	LFDCSB	968.7	682.2	1374.7	1
328	4	2015-12-07	21	37	21_37	eg	0	0	24349.7	230	526.09	2	263.05	N	N	l	33.5301	-90.4676	3.73715	834	food	hybrid	levee	sb	LFDHSB	96.5	17.4	81.8	3
329	4	2015-12-07	21	12	21_12	eg	0	0	26116.5	2	526.09	2	263.05	N	N	l	33.5262	-90.4591	7.2219	1110.7	food	hybrid	levee	mb	LFDHMB	858.1	844.8	833.5	4
330	4	2015-12-07	21	10	21_10	eg	0	0	25026.8	476	526.09	2	263.05	N	N	l	33.5225	-90.4591	6.48092	1068.1	food	channel	levee	sb	LFDCSB	715.7	995.6	1033.3	4
331	4	2015-12-07	21	32	21_32	eg	0	0	23445.3	405	526.09	2	263.05	N	N	l	33.5242	-90.4679	4.72548	986.6	food	channel	levee	sb	LFDCSB	39.1	205.5	474.3	2
332	4	2015-12-07	21	11	21_11	eg	0	0	56777.3	255	526.09	2	263.05	N	N	l	33.5243	-90.4591	7.97921	1146.7	food	channel	levee	mb	LFDCMB	858.5	907	914.1	2
333	4	2015-12-07	26	1	26_1	cor	5	1	311753	182	242.81	1	242.81	N	N	none	33.5345	-90.3806	2.16492	699.6	finger	hybrid	levee		LFINH	598.8	262.1	1351.7	4
334	4	2015-12-07	26	9	26_9	cor	0	0	270347	190	242.81	1	242.81	N	N	none	33.5411	-90.3807	2.0757	680.8	finger	hybrid	levee		LFINH	1219.3	26.4	1312.5	3
335	4	2015-12-07	26	11	26_11	her	2	1	276772	188	242.81	1	242.81	N	N	none	33.5427	-90.3807	2.06177	679	finger	hybrid	levee		LFINH	1216.9	26.4	1361.9	3
336	4	2015-12-07	26	12	26_12	her	1	1	208038	156	242.81	1	242.81	N	N	none	33.5436	-90.3807	1.97368	663.2	finger	hybrid	levee		LFINH	1181.8	28.3	1394	3
337	4	2015-12-07	26	15	26_15	her	1	1	231472	170	242.81	1	242.81	N	N	none	33.546	-90.3807	2.12639	686.1	finger	hybrid	levee		LFINH	1083.3	24.9	1517.3	3
338	4	2015-12-07	26	17	26_17	her	2	1	208833	154	242.81	1	242.81	N	N	none	33.5477	-90.3807	2.06902	684.9	finger	hybrid	levee		LFINH	920	24.9	1621.2	3
339	4	2015-12-07	26	18	26_18	her	7	1	201672	155	242.81	1	242.81	N	N	none	33.5484	-90.3808	1.23091	618.3	finger	hybrid	levee		LFINH	879.2	16	1674.9	2
340	4	2015-12-07	26	2	26_2	her	0	0	267971	111	242.81	1	242.81	N	N	none	33.5353	-90.3806	2.11471	687.4	finger	channel	levee		LFINC	679.8	259.3	1329.3	4
341	4	2015-12-07	26	14	26_14	her	0	0	69982.6	110	242.81	1	242.81	N	N	none	33.5452	-90.3807	2.0746	674.8	finger	channel	levee		LFINC	1125	26.1	1472.2	3
342	4	2015-12-07	26	10	26_10	her	0	0	233626	167	242.81	1	242.81	N	N	none	33.5419	-90.3807	2.0871	678.8	finger	hybrid	levee		LFINH	1257.8	26.1	1334.2	3
343	4	2015-12-07	26	8	26_8	her	0	0	68827.5	110	242.81	1	242.81	N	N	none	33.5403	-90.3806	2.08745	670.5	finger	channel	levee		LFINC	1147	25.3	1299.1	3
344	4	2015-12-07	26	7	26_7	eg	7	1	277906	191	242.81	1	242.81	N	N	none	33.5395	-90.3807	2.03911	676.4	finger	hybrid	levee		LFINH	1065.9	28.2	1288.2	3
345	4	2015-12-07	26	16	26_16	eg	16	1	230301	137	242.81	1	242.81	N	N	none	33.5469	-90.3807	2.11193	687.3	finger	hybrid	levee		LFINH	999.1	26.4	1567.7	3
346	4	2015-12-07	26	23	26_23	eg	23	1	53546	54	242.81	1	242.81	N	N	none	33.5345	-90.3766	2.73367	827	finger	hybrid	levee		LFINH	770.3	14.3	1679.5	2
347	4	2015-12-07	26	1	26_1	eg	0	0	311753	182	242.81	1	242.81	N	N	none	33.5345	-90.3806	2.16492	699.6	finger	hybrid	levee		LFINH	598.8	262.1	1351.7	4
348	4	2015-12-07	26	18	26_18	eg	0	0	201672	155	242.81	1	242.81	N	N	none	33.5484	-90.3808	1.23091	618.3	finger	hybrid	levee		LFINH	879.2	16	1674.9	2
349	4	2015-12-07	26	14	26_14	eg	0	0	69982.6	110	242.81	1	242.81	N	N	none	33.5452	-90.3807	2.0746	674.8	finger	channel	levee		LFINC	1125	26.1	1472.2	3
350	4	2015-12-07	27	51	27_51	her	1	1	23188.3	266	247.67	1	247.67	N	N	l	33.5552	-90.3205	3.79848	788.5	food	hybrid	levee	sb	LFDHSB	23.8	812.9	1061.1	4
351	4	2015-12-07	27	57	27_57	her	2	1	20929.8	242	247.67	1	247.67	N	N	l	33.5501	-90.3166	3.89739	766.5	food	channel	levee	sb	LFDCSB	31.2	530.1	1192.9	4
352	4	2015-12-07	27	58	27_58	her	2	1	23015.4	381	247.67	1	247.67	N	N	l	33.5519	-90.3169	4.01334	779.4	food	channel	levee	sb	LFDCSB	32.8	740.4	1196.7	4
353	4	2015-12-07	27	59	27_59	her	6	1	44918.8	228	247.67	1	247.67	N	N	l	33.5539	-90.3176	5.13545	916.3	food	channel	levee	sb	LFDCSB	31.7	929.2	1220.9	4
354	4	2015-12-07	27	52	27_52	her	0	0	25227	470	247.67	1	247.67	N	N	l	33.5532	-90.3202	3.46477	714.1	food	channel	levee	sb	LFDCSB	26.6	846	959.8	4
355	4	2015-12-07	27	40	27_40	her	0	0	30013.4	137	247.67	1	247.67	N	N	l	33.5587	-90.3232	4.89897	1109.9	food	hybrid	levee	sb	LFDHSB	27	377.7	1183.6	4
356	4	2015-12-07	27	30	27_30	her	0	0	46950	234	247.67	1	247.67	N	N	l	33.5532	-90.3253	0.748347	328.7	food	hybrid	splitF	mb	SPFDHMB	539.4	442.2	657	4
357	4	2015-12-07	27	49	27_49	her	0	0	21152.2	430	247.67	1	247.67	N	N	l	33.5584	-90.3187	3.45345	752.4	food	channel	levee	sb	LFDCSB	27.2	663.7	1435	3
358	4	2015-12-07	27	21	27_21	eg	1	1	56253.5	116	247.67	1	247.67	N	N	l	33.5499	-90.3263	0.725635	321.5	food	channel	splitF	mb	SPFDCMB	339.3	304.1	363.1	4
359	4	2015-12-07	27	43	27_43	eg	1	1	24853.8	46	247.67	1	247.67	N	N	l	33.5609	-90.3253	0.85691	355.4	food	hybrid	splitF	sb	SPFDHSB	332.8	134.9	1410.8	4
360	4	2015-12-07	27	59	27_59	eg	1	1	44918.8	228	247.67	1	247.67	N	N	l	33.5539	-90.3176	5.13545	916.3	food	channel	levee	sb	LFDCSB	31.7	929.2	1220.9	4
361	4	2015-12-07	27	16	27_16	eg	0	0	27601.7	217	247.67	1	247.67	N	N	l	33.5532	-90.3263	0.820368	346.3	food	hybrid	splitF	sb	SPFDHSB	626.8	345.3	594.7	4
362	4	2015-12-07	27	5	27_5	eg	0	0	28676.5	102	247.67	1	247.67	N	N	l	33.5598	-90.3262	0.709081	324.1	food	hybrid	splitF	mb	SPFDHMB	453.8	252.7	1269.3	4
363	4	2015-12-07	27	51	27_51	eg	0	0	23188.3	266	247.67	1	247.67	N	N	l	33.5552	-90.3205	3.79848	788.5	food	hybrid	levee	sb	LFDHSB	23.8	812.9	1061.1	4
364	4	2015-12-07	27	57	27_57	eg	0	0	20929.8	242	247.67	1	247.67	N	N	l	33.5501	-90.3166	3.89739	766.5	food	channel	levee	sb	LFDCSB	31.2	530.1	1192.9	4
365	4	2015-12-07	27	60	27_60	eg	0	0	29585.9	294	247.67	1	247.67	N	N	l	33.554	-90.3153	4.85683	907.8	food	hybrid	levee	sb	LFDHSB	213.6	887.3	1440.3	3
366	4	2015-12-07	31	60	31_60	cor	1	1	29815.5	202	356.12	2	178.06	N	N	none	33.3466	-90.526	3.16738	687	finger	channel	levee		LFINC	461.9	696.2	1200.1	4
367	4	2015-12-07	31	75	31_75	cor	4	1	20780.7	108	356.12	2	178.06	N	N	none	33.3522	-90.5241	2.18708	579.7	finger	channel	levee		LFINC	597.3	1013.4	706.5	4
368	4	2015-12-07	31	76	31_76	cor	3	1	99541.2	205	356.12	2	178.06	N	N	none	33.3522	-90.5227	2.21036	584.9	finger	channel	levee		LFINC	595.5	980.8	795.1	4
369	4	2015-12-07	31	80	31_80	cor	30	1	372189	208	356.12	2	178.06	N	N	none	33.3449	-90.524	3.12108	686.2	finger	channel	levee		LFINC	474.5	425.1	1431.5	3
370	4	2015-12-07	31	81	31_81	cor	5	1	167738	201	356.12	2	178.06	N	N	none	33.3449	-90.5219	3.34911	705	finger	channel	levee		LFINC	618.2	315	1500.3	2
371	4	2015-12-07	31	10	31_10	cor	0	0	46537.4	189	356.12	2	178.06	N	N	none	33.354	-90.5355	2.20341	587.1	finger	channel	levee		LFINC	679.9	1025.6	630.9	4
372	4	2015-12-07	31	28	31_28	cor	0	0	198814	191	356.12	2	178.06	N	N	none	33.3576	-90.5315	0.982135	446.5	finger	channel	levee		LFINC	204.8	1081.7	174.9	2
373	4	2015-12-07	31	42	31_42	cor	0	0	84572.6	213	356.12	2	178.06	N	N	none	33.3536	-90.5301	1.43303	499.2	finger	channel	levee		LFINC	501.8	1196.3	457.6	4
374	4	2015-12-07	31	21	31_21	cor	0	0	207978	207	356.12	2	178.06	N	N	none	33.3523	-90.5341	2.13162	575.6	finger	channel	levee		LFINC	728.6	1117.5	676.5	4
375	4	2015-12-07	31	65	31_65	cor	0	0	64748.8	188	356.12	2	178.06	N	N	none	33.3539	-90.5266	0.809822	426.1	finger	channel	levee		LFINC	411.2	957.9	446.9	4
376	4	2015-12-07	31	1	31_1	her	1	1	98758.2	218	356.12	2	178.06	N	N	none	33.3576	-90.5373	0.989984	436.7	finger	channel	levee		LFINC	736.9	742.5	707.5	2
377	4	2015-12-07	31	2	31_2	her	1	1	235709	191	356.12	2	178.06	N	N	none	33.3576	-90.5365	1.00927	446	finger	channel	levee		LFINC	669.1	797.2	640	3
378	4	2015-12-07	31	3	31_3	her	1	1	227104	207	356.12	2	178.06	N	N	none	33.3576	-90.5358	0.999776	444.9	finger	channel	levee		LFINC	601.3	854.3	571.8	3
379	4	2015-12-07	31	5	31_5	her	5	1	187728	203	356.12	2	178.06	N	N	none	33.3559	-90.5373	0.949428	434.9	finger	channel	levee		LFINC	766.2	849.8	727.4	3
380	4	2015-12-07	31	6	31_6	her	1	1	177516	191	356.12	2	178.06	N	N	none	33.3559	-90.5365	1.03373	452.6	finger	channel	levee		LFINC	699.8	905.5	660.3	4
381	4	2015-12-07	31	7	31_7	her	1	1	86205.5	200	356.12	2	178.06	N	N	none	33.3559	-90.5355	2.07256	562	finger	channel	levee		LFINC	576.1	961.6	534.4	4
382	4	2015-12-07	31	19	31_19	her	1	1	146858	204	356.12	2	178.06	N	N	none	33.3486	-90.5344	3.31631	702.2	finger	channel	levee		LFINC	427.1	808.3	1033.1	4
383	4	2015-12-07	31	21	31_21	her	1	1	207978	207	356.12	2	178.06	N	N	none	33.3523	-90.5341	2.13162	575.6	finger	channel	levee		LFINC	728.6	1117.5	676.5	4
384	4	2015-12-07	31	22	31_22	her	1	1	180805	198	356.12	2	178.06	N	N	none	33.354	-90.5341	2.1757	577.4	finger	channel	levee		LFINC	580.2	1158.3	529.1	4
385	4	2015-12-07	31	37	31_37	her	1	1	99363	205	356.12	2	178.06	N	N	none	33.345	-90.5303	3.27321	701.4	finger	channel	levee		LFINC	98.8	919.3	1360.2	3
386	4	2015-12-07	31	58	31_58	her	1	1	104823	114	356.12	2	178.06	N	N	none	33.345	-90.5282	3.31079	706.2	finger	channel	levee		LFINC	195.8	739.7	1360.7	3
387	4	2015-12-07	31	69	31_69	her	1	1	141849	61	356.12	2	178.06	N	N	none	33.3575	-90.5241	2.20994	585.4	finger	channel	levee		LFINC	8.8	475.3	428.9	3
388	4	2015-12-07	31	84	31_84	her	1	1	55720	202	356.12	2	178.06	N	N	none	33.3502	-90.5218	3.31086	704.6	finger	channel	levee		LFINC	807.5	861.2	994	3
389	4	2015-12-07	31	18	31_18	her	0	0	15444.1	189	356.12	2	178.06	N	N	none	33.3467	-90.5345	3.23748	696.4	finger	channel	levee		LFINC	215.7	715.8	1237.1	4
390	4	2015-12-07	31	72	31_72	her	0	0	73540.5	87	356.12	2	178.06	N	N	none	33.3558	-90.5226	2.26172	588.7	finger	channel	levee		LFINC	193.9	588.7	590.4	4
391	4	2015-12-07	31	11	31_11	her	0	0	211749	189	356.12	2	178.06	N	N	none	33.3523	-90.5369	1.77153	525.8	finger	channel	levee		LFINC	838.4	912.4	861.6	3
392	4	2015-12-07	31	53	31_53	her	0	0	86116.8	188	356.12	2	178.06	N	N	none	33.3526	-90.528	1.38909	500.3	finger	channel	levee		LFINC	611.9	1162.3	571	4
393	4	2015-12-07	31	73	31_73	her	0	0	138977	61	356.12	2	178.06	N	N	none	33.3539	-90.5241	2.21872	581	finger	channel	levee		LFINC	410.5	835	572.6	4
394	4	2015-12-07	31	10	31_10	her	0	0	46537.4	189	356.12	2	178.06	N	N	none	33.354	-90.5355	2.20341	587.1	finger	channel	levee		LFINC	679.9	1025.6	630.9	4
395	4	2015-12-07	31	51	31_51	her	0	0	53134.2	214	356.12	2	178.06	N	N	none	33.3544	-90.5281	1.41152	494.5	finger	channel	levee		LFINC	410.5	1004.6	371.9	4
396	4	2015-12-07	31	15	31_15	her	0	0	36956.4	87	356.12	2	178.06	N	N	none	33.3467	-90.5366	3.35016	708.5	finger	channel	levee		LFINC	213.5	531	1307.8	3
397	4	2015-12-07	31	60	31_60	her	0	0	29815.5	202	356.12	2	178.06	N	N	none	33.3466	-90.526	3.16738	687	finger	channel	levee		LFINC	461.9	696.2	1200.1	4
398	4	2015-12-07	31	83	31_83	her	0	0	180334	197	356.12	2	178.06	N	N	none	33.3485	-90.5218	3.39613	712.9	finger	channel	levee		LFINC	877.4	680.4	1145.9	3
399	4	2015-12-07	31	77	31_77	her	0	0	46358.7	111	356.12	2	178.06	N	N	none	33.3503	-90.5239	3.37514	712.8	finger	channel	levee		LFINC	807.4	932	883.1	4
400	4	2015-12-07	31	57	31_57	her	0	0	144677	199	356.12	2	178.06	N	N	none	33.3467	-90.5281	3.28799	690.9	finger	channel	levee		LFINC	359.8	843.7	1164.7	4
401	4	2015-12-07	31	4	31_4	her	0	0	181709	191	356.12	2	178.06	N	N	none	33.3576	-90.5351	1.0652	457.2	finger	channel	levee		LFINC	533.2	913.5	503.7	3
402	4	2015-12-07	31	16	31_16	eg	1	1	43498	24	356.12	2	178.06	N	N	none	33.3451	-90.5366	3.30838	705	finger	channel	levee		LFINC	28.7	479	1477.2	2
403	4	2015-12-07	31	50	31_50	eg	0	0	31929.2	188	356.12	2	178.06	N	N	none	33.3554	-90.528	1.43317	497.7	finger	channel	levee		LFINC	291.4	909.4	255.4	4
404	4	2015-12-07	35	5	35_5	cor	1	1	33018.2	27	485.62	4	121.41	N	N	l	33.3083	-90.5397	6.29956	1142.7	finger	hybrid	levee		LFINH	842.4	15.6	1016	3
405	4	2015-12-07	35	8	35_8	cor	6	1	22441.5	27	485.62	4	121.41	N	N	l	33.3084	-90.5447	6.55035	1158.8	finger	hybrid	levee		LFINH	976.3	23.3	940.1	3
406	4	2015-12-07	35	25	35_25	cor	1	1	132004	27	485.62	4	121.41	N	N	none	33.3036	-90.5541	4.99984	881.9	finger	hybrid	levee		LFINH	289	23.9	261.4	2
407	4	2015-12-07	35	27	35_27	cor	2	1	109749	27	485.62	4	121.41	N	N	none	33.3074	-90.554	5.10253	900.9	finger	hybrid	levee		LFINH	718.6	24.3	685.8	2
408	4	2015-12-07	35	26	35_26	cor	0	0	17144.9	27	485.62	4	121.41	N	N	none	33.3055	-90.5541	5.83263	948.9	finger	hybrid	levee		LFINH	497.7	28.4	468.1	3
409	4	2015-12-07	35	21	35_21	cor	0	0	189202	27	485.62	4	121.41	N	N	none	33.306	-90.551	4.86254	904.9	finger	hybrid	levee		LFINH	546.4	9.6	509.6	3
410	4	2015-12-07	35	19	35_19	cor	0	0	117064	27	485.62	4	121.41	N	N	none	33.3094	-90.5506	5.18521	935.5	finger	hybrid	levee		LFINH	931	7.3	894.3	2
411	4	2015-12-07	35	23	35_23	cor	0	0	119297	27	485.62	4	121.41	N	N	none	33.3015	-90.5526	4.86183	889.2	finger	hybrid	levee		LFINH	19	11.3	28.3	1
412	4	2015-12-07	35	4	35_4	her	1	1	24784.2	27	485.62	4	121.41	N	N	l	33.3097	-90.5397	6.02097	1146.4	finger	hybrid	levee		LFINH	816.3	18	880.7	3
413	4	2015-12-07	35	6	35_6	her	1	1	29671.5	27	485.62	4	121.41	N	N	l	33.3071	-90.5406	3.37024	892.4	finger	hybrid	levee		LFINH	987.4	17.4	1145.3	2
414	4	2015-12-07	35	23	35_23	her	2	1	119297	27	485.62	4	121.41	N	N	none	33.3015	-90.5526	4.86183	889.2	finger	hybrid	levee		LFINH	19	11.3	28.3	1
415	4	2015-12-07	35	27	35_27	her	1	1	109749	27	485.62	4	121.41	N	N	none	33.3074	-90.554	5.10253	900.9	finger	hybrid	levee		LFINH	718.6	24.3	685.8	2
416	4	2015-12-07	35	14	35_14	her	0	0	24362.3	27	485.62	4	121.41	N	N	none	33.3128	-90.5471	1.80607	558.2	food	hybrid	levee	mb	LFDHMB	885.8	19.1	1093	4
417	4	2015-12-07	35	29	35_29	her	0	0	10182.1	27	485.62	4	121.41	N	N	none	33.3109	-90.5536	5.00878	969.4	food	hybrid	levee	mb	LFDHMB	1125.3	25.5	1091.4	2
418	4	2015-12-07	35	26	35_26	her	0	0	17144.9	27	485.62	4	121.41	N	N	none	33.3055	-90.5541	5.83263	948.9	finger	hybrid	levee		LFINH	497.7	28.4	468.1	3
419	4	2015-12-07	35	12	35_12	her	0	0	15129.2	27	485.62	4	121.41	N	N	none	33.3138	-90.5429	3.89975	900.6	food	hybrid	levee	mb	LFDHMB	624.5	297.3	655.2	3
420	5	2015-12-15	1	1	1_1	cor	25	1	28105.7	183	445.15	2	222.58	Y	N	l	33.6605	-90.4363	8.14521	1235.7	food	channel	levee	sb	LFDCSB	25.6	16.6	385	3
421	5	2015-12-15	1	4	1_4	cor	15	1	22664.5	183	445.15	2	222.58	N	N	h	33.6606	-90.4385	9.08606	1286.2	food	channel	levee	mb	LFDCMB	217.4	58.5	530.7	3
422	5	2015-12-15	1	7	1_7	cor	0	0	34735.6	216	445.15	2	222.58	N	N	l	33.6571	-90.444	5.17196	927.4	food	channel	levee	sb	LFDCSB	696.8	262.5	1200.5	3
423	5	2015-12-15	1	8	1_8	cor	0	0	42052.4	372	445.15	2	222.58	N	N	l	33.6575	-90.4465	6.05167	970.9	food	channel	levee	sb	LFDCSB	810.4	8.7	1361.8	2
424	5	2015-12-15	1	1	1_1	her	1	1	28105.7	183	445.15	2	222.58	Y	N	l	33.6605	-90.4363	8.14521	1235.7	food	channel	levee	sb	LFDCSB	25.6	16.6	385	3
425	5	2015-12-15	1	2	1_2	her	0	0	9184.9	176	445.15	2	222.58	N	N	l	33.6563	-90.4364	8.74939	1267.1	food	channel	levee	mb	LFDCMB	21.7	451.3	655.6	2
426	5	2015-12-15	1	9	1_9	her	0	0	19271.7	455	445.15	2	222.58	N	N	l	33.6596	-90.4461	6.89341	1026.5	food	hybrid	levee	sb	LFDHSB	562	16.9	1206.3	2
427	5	2015-12-15	1	1	1_1	eg	1	1	28105.7	183	445.15	2	222.58	Y	N	l	33.6605	-90.4363	8.14521	1235.7	food	channel	levee	sb	LFDCSB	25.6	16.6	385	3
428	5	2015-12-15	1	5	1_5	eg	0	0	39055	358	445.15	2	222.58	N	N	l	33.6596	-90.4421	10.1103	1303.6	food	channel	levee	mb	LFDCMB	432.4	11.8	836	3
429	5	2015-12-15	1	6	1_6	eg	0	0	56438.8	182	445.15	2	222.58	N	N	l	33.6572	-90.4413	6.58285	1012	food	channel	levee	sb	LFDCSB	432.7	266.3	995.8	3
430	5	2015-12-15	9	1	9_1	cor	4	1	30576.8	6	137.59	1	137.59	N	N	h	33.5193	-90.5523	5.82711	980.8	food	channel	levee	mb	LFDCMB	27.7	366.2	227.7	2
431	5	2015-12-15	9	9	9_9	cor	5	1	33781.8	1	137.59	1	137.59	N	N	h	33.5134	-90.5502	0.68202	376.4	food	hybrid	splitF	mb	SPFDHMB	282	961.9	225.3	3
432	5	2015-12-15	9	38	9_38	cor	0	0	23163.6	248	137.59	1	137.59	N	N	h	33.5076	-90.5423	5.6901	1017.7	food	hybrid	levee	sb	LFDHSB	1073.3	179.6	1037.4	3
433	5	2015-12-15	9	16	9_16	cor	0	0	25227	215	137.59	1	137.59	N	N	h	33.5085	-90.5537	0.76765	337.7	food	hybrid	splitF	sb	SPFDHSB	31.2	730.3	851.2	3
434	5	2015-12-15	9	17	9_17	eg	0	0	34513.2	432	137.59	1	137.59	N	N	h	33.5085	-90.5524	0.704471	327.8	food	hybrid	splitF	sb	SPFDHSB	159.3	776.6	829.2	4
435	5	2015-12-15	14	1	14_1	cor	4	1	296796	164	1214.06	3	404.69	N	N	none	33.5776	-90.4973	4.08361	1060.6	finger	channel	levee		LFINC	118.3	298.8	1836.3	0
436	5	2015-12-15	14	13	14_13	cor	1	1	240315	168	1214.06	3	404.69	N	N	none	33.5736	-90.4883	4.01473	778.1	finger	channel	levee		LFINC	490.9	259.2	2015	1
437	5	2015-12-15	14	16	14_16	cor	0	0	304074	148	1214.06	3	404.69	N	N	none	33.5756	-90.4974	4.63571	1103.2	finger	hybrid	levee		LFINH	332.6	153.6	2031.9	1
438	5	2015-12-15	14	11	14_11	cor	0	0	265217	167	1214.06	3	404.69	N	N	none	33.5715	-90.4905	4.20625	805.6	finger	hybrid	levee		LFINH	669.1	256.2	2270.3	2
439	5	2015-12-15	14	9	14_9	eg	10	1	212725	168	1214.06	3	404.69	N	N	none	33.5758	-90.4903	4.28159	867.1	finger	channel	levee		LFINC	178.2	8.4	1719.5	1
440	5	2015-12-15	14	12	14_12	eg	1	1	245008	148	1214.06	3	404.69	N	N	none	33.5693	-90.4905	3.90845	770.6	finger	channel	levee		LFINC	430.2	417.4	2514.1	1
441	5	2015-12-15	14	13	14_13	eg	10	1	240315	168	1214.06	3	404.69	N	N	none	33.5736	-90.4883	4.01473	778.1	finger	channel	levee		LFINC	490.9	259.2	2015	1
442	5	2015-12-15	14	6	14_6	eg	0	0	228556	175	1214.06	3	404.69	N	N	none	33.575	-90.4939	3.55502	867.6	finger	hybrid	levee		LFINH	347.8	13.1	1954.9	1
443	5	2015-12-15	14	11	14_11	eg	0	0	265217	167	1214.06	3	404.69	N	N	none	33.5715	-90.4905	4.20625	805.6	finger	hybrid	levee		LFINH	669.1	256.2	2270.3	2
444	5	2015-12-15	14	1	14_1	eg	0	0	296796	164	1214.06	3	404.69	N	N	none	33.5776	-90.4973	4.08361	1060.6	finger	channel	levee		LFINC	118.3	298.8	1836.3	0
445	5	2015-12-15	15	2	15_2	her	5	1	204306	184	1214.06	3	404.69	N	N	none	33.5923	-90.4663	3.55584	724.1	finger	hybrid	levee		LFINH	21.4	488.2	1671.7	3
446	5	2015-12-15	15	5	15_5	her	1	1	171274	147	1214.06	3	404.69	N	N	none	33.5883	-90.4683	3.36774	702.3	finger	hybrid	levee		LFINH	30.4	78	1630.1	3
447	5	2015-12-15	15	3	15_3	her	0	0	110261	183	1214.06	3	404.69	N	N	none	33.5903	-90.4683	3.53651	718.8	finger	hybrid	levee		LFINH	31.6	200.6	1588.7	3
448	5	2015-12-15	15	7	15_7	her	0	0	150077	117	1214.06	3	404.69	N	N	none	33.5864	-90.4682	3.22541	696.5	finger	hybrid	levee		LFINH	33.7	45.2	1671	2
449	5	2015-12-15	15	2	15_2	eg	50	1	204306	184	1214.06	3	404.69	N	N	none	33.5923	-90.4663	3.55584	724.1	finger	hybrid	levee		LFINH	21.4	488.2	1671.7	3
450	5	2015-12-15	15	4	15_4	eg	5	1	198032	182	1214.06	3	404.69	N	N	none	33.5903	-90.4663	3.63577	736.5	finger	channel	levee		LFINC	216.7	352.4	1578.1	3
451	5	2015-12-15	15	6	15_6	eg	5	1	242626	181	1214.06	3	404.69	N	N	none	33.5884	-90.4662	3.4542	716.2	finger	hybrid	levee		LFINH	217	244.3	1511.9	3
452	5	2015-12-15	15	7	15_7	eg	0	0	150077	117	1214.06	3	404.69	N	N	none	33.5864	-90.4682	3.22541	696.5	finger	hybrid	levee		LFINH	33.7	45.2	1671	2
453	5	2015-12-15	15	1	15_1	eg	0	0	211778	189	1214.06	3	404.69	N	N	none	33.5923	-90.4683	3.58337	727	finger	hybrid	levee		LFINH	23.3	385.6	1576.9	3
454	5	2015-12-15	15	8	15_8	eg	0	0	120538	117	1214.06	3	404.69	N	N	none	33.5865	-90.4662	3.54082	723.2	finger	channel	levee		LFINC	216.2	227.7	1474.5	2
455	5	2015-12-15	16	2	16_2	eg	1	1	25399.9	130	445.15	3	148.38	N	N	l	33.5909	-90.45	3.20901	891.7	food	channel	levee	sb	LFDCSB	25.2	492.8	658.3	3
456	5	2015-12-15	16	3	16_3	eg	2	1	23185.9	194	445.15	3	148.38	N	N	l	33.59	-90.45	3.11614	889.9	food	channel	levee	sb	LFDCSB	23.4	389.6	552.6	3
457	5	2015-12-15	16	10	16_10	eg	50	1	24816.8	124	445.15	3	148.38	Y	N	l	33.58	-90.4499	2.97031	868.9	food	channel	levee	mb	LFDCMB	443.5	377.6	474.5	3
458	5	2015-12-15	16	11	16_11	eg	75	1	38086.3	312	445.15	3	148.38	N	N	l	33.5791	-90.4499	3.08307	881.3	food	channel	levee	mb	LFDCMB	539.7	471.7	569.6	3
459	5	2015-12-15	16	19	16_19	eg	0	0	29847.8	146	445.15	3	148.38	N	N	l	33.588	-90.4459	5.82156	1026.1	food	hybrid	levee	sb	LFDHSB	379.9	379.1	389.4	3
460	5	2015-12-15	16	26	16_26	eg	0	0	42017.8	258	445.15	3	148.38	N	N	l	33.5813	-90.4374	4.89799	940.7	food	hybrid	levee	mb	LFDHMB	775.3	11.4	879.1	2
461	5	2015-12-15	16	7	16_7	eg	0	0	26143.7	124	445.15	3	148.38	N	N	l	33.5853	-90.4491	2.17374	693.5	food	channel	levee	mb	LFDCMB	16.7	34.2	51.4	2
462	5	2015-12-15	16	24	16_24	eg	0	0	25007	18	445.15	3	148.38	N	N	l	33.5798	-90.4414	4.88781	951.9	food	hybrid	levee	sb	LFDHSB	630.2	179.2	731.7	4
463	5	2015-12-15	16	21	16_21	eg	0	0	26296.9	127	445.15	3	148.38	N	N	l	33.5913	-90.4459	2.15643	832.2	food	hybrid	levee	sb	LFDHSB	106.7	437	774.9	3
464	5	2015-12-15	17	6	17_6	cor	3	1	45593.4	220	445.15	3	148.38	N	N	l	33.5717	-90.45	3.26913	885.8	food	channel	levee	mb	LFDCMB	1356.2	443.6	1385.9	3
465	5	2015-12-15	17	10	17_10	cor	0	0	49549.5	126	445.15	3	148.38	N	N	l	33.567	-90.4501	3.14381	879.5	food	channel	levee	mb	LFDCMB	1633	434.8	1906.2	2
466	5	2015-12-15	17	3	17_3	her	3	1	23084.6	125	445.15	3	148.38	N	N	l	33.5755	-90.45	3.09761	873.4	food	channel	levee	mb	LFDCMB	939.2	446.4	968.7	3
467	5	2015-12-15	17	15	17_15	her	2	1	46149.4	523	445.15	3	148.38	N	N	l	33.567	-90.4459	3.17263	883.8	food	channel	levee	mb	LFDCMB	1737	647	1918.9	4
468	5	2015-12-15	17	24	17_24	her	2	1	26067.1	210	445.15	3	148.38	N	N	l	33.5783	-90.4414	5.7055	1010	food	channel	levee	mb	LFDCMB	742.8	336.4	836.5	4
469	5	2015-12-15	17	35	17_35	her	1	1	42334.1	287	445.15	3	148.38	N	N	l	33.5707	-90.4376	5.47277	983.1	food	hybrid	levee	mb	LFDHMB	877.2	269.7	1587.1	3
470	5	2015-12-15	17	37	17_37	her	1	1	22279	224	445.15	3	148.38	N	N	l	33.5738	-90.4375	5.61023	986	food	channel	levee	sb	LFDCSB	845.9	602.3	1316	3
471	5	2015-12-15	17	38	17_38	her	5	1	30779.4	163	445.15	3	148.38	N	N	l	33.5753	-90.4375	4.994	942.1	food	channel	levee	mb	LFDCMB	842	673.6	1200.8	3
472	5	2015-12-15	17	4	17_4	her	0	0	26838.1	194	445.15	3	148.38	N	N	l	33.5741	-90.45	7.43262	1105.5	food	hybrid	levee	sb	LFDHSB	1037.9	450.6	1065.8	2
473	5	2015-12-15	17	13	17_13	her	0	0	23922.2	391	445.15	3	148.38	N	N	l	33.5648	-90.446	6.07416	1031.2	food	hybrid	levee	sb	LFDHSB	1815.3	572	2115.3	2
474	5	2015-12-15	17	39	17_39	her	0	0	23598.5	165	445.15	3	148.38	N	N	l	33.5768	-90.4375	5.31967	965.9	food	hybrid	levee	sb	LFDHSB	842.5	504.1	1091.1	3
475	5	2015-12-15	17	2	17_2	her	0	0	25100.9	125	445.15	3	148.38	N	N	l	33.5764	-90.45	3.12597	878.5	food	channel	levee	mb	LFDCMB	842.6	447.5	872.8	3
476	5	2015-12-15	17	17	17_17	her	0	0	26946.8	125	445.15	3	148.38	N	N	l	33.5698	-90.4459	3.21141	879.9	food	channel	levee	mb	LFDCMB	1570.1	809.7	1608.8	4
477	5	2015-12-15	17	29	17_29	her	0	0	22580.5	223	445.15	3	148.38	N	N	l	33.5708	-90.4415	5.2165	965.5	food	channel	levee	sb	LFDCSB	1238.6	481.1	1563.4	4
478	5	2015-12-15	17	13	17_13	eg	2	1	23922.2	391	445.15	3	148.38	N	N	l	33.5648	-90.446	6.07416	1031.2	food	hybrid	levee	sb	LFDHSB	1815.3	572	2115.3	2
479	5	2015-12-15	17	15	17_15	eg	2	1	46149.4	523	445.15	3	148.38	N	N	l	33.567	-90.4459	3.17263	883.8	food	channel	levee	mb	LFDCMB	1737	647	1918.9	4
480	5	2015-12-15	17	31	17_31	eg	1	1	30922.7	165	445.15	3	148.38	N	N	l	33.5672	-90.4416	7.69898	1115.6	food	hybrid	levee	mb	LFDHMB	1331.9	324	1904.4	3
481	5	2015-12-15	17	35	17_35	eg	2	1	42334.1	287	445.15	3	148.38	N	N	l	33.5707	-90.4376	5.47277	983.1	food	hybrid	levee	mb	LFDHMB	877.2	269.7	1587.1	3
482	5	2015-12-15	17	25	17_25	eg	0	0	30006	137	445.15	3	148.38	N	N	l	33.5768	-90.4415	5.17089	963	food	hybrid	levee	sb	LFDHSB	888.5	506.6	973.9	4
483	5	2015-12-15	17	26	17_26	eg	0	0	56438.8	453	445.15	3	148.38	N	N	l	33.5753	-90.4415	5.61898	1006	food	channel	levee	mb	LFDCMB	1024.4	669.1	1103.5	4
484	5	2015-12-15	17	21	17_21	eg	0	0	43661	257	445.15	3	148.38	N	N	l	33.5763	-90.4458	3.27602	881.5	food	channel	levee	mb	LFDCMB	840.7	619	885.3	4
485	5	2015-12-15	17	34	17_34	eg	0	0	23398.4	255	445.15	3	148.38	N	N	l	33.5691	-90.4376	6.23927	1007.1	food	hybrid	levee	mb	LFDHMB	924	87.6	1735.4	3
486	5	2015-12-15	20	16	20_16	cor	2	1	30910.9	237	1254.53	1	1254.53	N	N	none	33.5353	-90.4195	2.07739	577	food	hybrid	splitF	sb	SPFDHSB	104.2	350.2	2138.2	4
487	5	2015-12-15	20	3	20_3	her	1	1	36453.9	150	1254.53	1	1254.53	N	N	none	33.5462	-90.4179	2.34123	601.6	food	hybrid	splitF	sb	SPFDHSB	304	216.7	2116	4
488	5	2015-12-15	20	6	20_6	her	2	1	37086.2	322	1254.53	1	1254.53	N	N	none	33.5443	-90.4193	2.07538	579.2	food	hybrid	splitF	sb	SPFDHSB	185.4	374.4	2185.6	4
489	5	2015-12-15	20	57	20_57	her	1	1	55124.4	311	1254.53	1	1254.53	N	N	none	33.546	-90.428	1.69504	503.6	food	hybrid	splitF	sb	SPFDHSB	498	298.4	2577.1	4
490	5	2015-12-15	20	23	20_23	her	0	0	56549.4	304	1254.53	1	1254.53	N	N	none	33.5472	-90.4227	1.37004	447.2	food	hybrid	splitF	sb	SPFDHSB	28.5	352	2286.9	4
491	5	2015-12-15	20	52	20_52	her	0	0	58625.9	233	1254.53	1	1254.53	N	N	none	33.5422	-90.428	1.70892	502.6	food	hybrid	splitF	sb	SPFDHSB	502.4	654.1	2923	4
492	5	2015-12-15	20	10	20_10	her	0	0	50811.6	235	1254.53	1	1254.53	N	N	none	33.5403	-90.4194	1.67318	499	food	hybrid	splitF	sb	SPFDHSB	159.8	359.7	2121.4	4
493	5	2015-12-15	20	42	20_42	her	0	0	46288.8	143	1254.53	1	1254.53	N	N	none	33.5359	-90.4264	1.73044	505.7	food	hybrid	splitF	sb	SPFDHSB	294.2	980.3	2758.7	2
494	5	2015-12-15	20	59	20_59	her	0	0	51569.9	318	1254.53	1	1254.53	N	N	none	33.5472	-90.4296	1.70454	502	food	hybrid	splitF	sb	SPFDHSB	650.6	158.4	2525.5	4
495	5	2015-12-15	20	60	20_60	eg	1	1	40284.9	339	1254.53	1	1254.53	N	N	none	33.5472	-90.428	1.69798	500.4	food	hybrid	splitF	sb	SPFDHSB	497.8	162.6	2455.9	4
496	5	2015-12-15	20	69	20_69	eg	1	1	16372.3	370	1254.53	1	1254.53	N	N	none	33.546	-90.4345	1.71503	504.9	food	hybrid	splitF	sb	SPFDHSB	1108.1	34.6	2887.5	3
497	5	2015-12-15	20	76	20_76	eg	1	1	25682.9	384	1254.53	1	1254.53	N	N	none	33.541	-90.4329	1.74852	504.8	food	hybrid	splitF	sb	SPFDHSB	969.1	281.9	3279.1	3
498	5	2015-12-15	20	6	20_6	eg	0	0	37086.2	322	1254.53	1	1254.53	N	N	none	33.5443	-90.4193	2.07538	579.2	food	hybrid	splitF	sb	SPFDHSB	185.4	374.4	2185.6	4
499	5	2015-12-15	20	56	20_56	eg	0	0	39509.5	328	1254.53	1	1254.53	N	N	none	33.546	-90.4296	1.6697	494.2	food	hybrid	splitF	sb	SPFDHSB	650.3	294.7	2644.4	4
500	5	2015-12-15	20	52	20_52	eg	0	0	58625.9	233	1254.53	1	1254.53	N	N	none	33.5422	-90.428	1.70892	502.6	food	hybrid	splitF	sb	SPFDHSB	502.4	654.1	2923	4
501	5	2015-12-15	20	49	20_49	eg	0	0	42243.4	318	1254.53	1	1254.53	N	N	none	33.5409	-90.428	1.7803	512.5	food	hybrid	splitF	sb	SPFDHSB	512.6	682.6	2910.7	3
502	5	2015-12-15	21	26	21_26	cor	20	1	20544.3	21	526.09	2	263.05	N	N	l	33.5229	-90.4637	4.82766	988.7	food	hybrid	levee	mb	LFDHMB	433	624.6	729.3	3
503	5	2015-12-15	21	18	21_18	cor	0	0	21994.8	390	526.09	2	263.05	N	N	l	33.5325	-90.4637	4.60295	980.3	food	hybrid	levee	sb	LFDHSB	429	385	497.8	3
504	5	2015-12-15	21	13	21_13	her	1	1	23843.2	207	526.09	2	263.05	N	N	l	33.528	-90.4592	7.11545	1104.7	food	channel	levee	sb	LFDCSB	846.2	784.4	799.7	4
505	5	2015-12-15	21	21	21_21	her	9	1	21930.6	225	526.09	2	263.05	N	N	l	33.529	-90.4637	4.35146	961.9	food	hybrid	levee	sb	LFDHSB	420.2	357.9	376.7	4
506	5	2015-12-15	21	24	21_24	her	1	1	33779.3	22	526.09	2	263.05	N	N	l	33.5253	-90.4637	4.73134	989.3	food	channel	levee	mb	LFDCMB	434.5	482.9	520.7	3
507	5	2015-12-15	21	26	21_26	her	1	1	20544.3	21	526.09	2	263.05	N	N	l	33.5229	-90.4637	4.82766	988.7	food	hybrid	levee	mb	LFDHMB	433	624.6	729.3	3
508	5	2015-12-15	21	30	21_30	her	1	1	42183.3	207	526.09	2	263.05	N	N	l	33.5218	-90.4679	4.57715	967.1	food	channel	levee	mb	LFDCMB	39.2	265.2	744	3
509	5	2015-12-15	21	31	21_31	her	1	1	28906.4	427	526.09	2	263.05	N	N	l	33.523	-90.4679	4.31161	950.1	food	channel	levee	sb	LFDCSB	40.2	240.8	615.3	3
510	5	2015-12-15	21	33	21_33	her	1	1	34483.5	168	526.09	2	263.05	N	N	l	33.5254	-90.4679	4.25669	952.2	food	channel	levee	mb	LFDCMB	41.4	171.1	346.5	3
511	5	2015-12-15	21	34	21_34	her	1	1	26299.4	21	526.09	2	263.05	N	N	l	33.5266	-90.468	4.6735	972.6	food	hybrid	levee	mb	LFDHMB	42	75.9	208.1	3
512	5	2015-12-15	21	20	21_20	her	0	0	24821.7	35	526.09	2	263.05	N	N	l	33.5301	-90.4637	4.6177	979.3	food	hybrid	levee	sb	LFDHSB	420	345	384.8	4
513	5	2015-12-15	21	17	21_17	her	0	0	24727.8	5	526.09	2	263.05	N	N	l	33.5336	-90.4638	4.63345	987.5	food	hybrid	levee	sb	LFDHSB	427.8	443.7	588.6	2
514	5	2015-12-15	21	35	21_35	her	0	0	26269.8	21	526.09	2	263.05	N	N	l	33.5278	-90.4675	3.26414	782.3	food	hybrid	levee	sb	LFDHSB	120.1	120.1	112.2	3
515	5	2015-12-15	21	7	21_7	her	0	0	24325	46	526.09	2	263.05	N	N	l	33.5224	-90.4548	5.80355	1044.8	food	channel	levee	sb	LFDCSB	968.7	682.2	1374.7	1
516	5	2015-12-15	21	1	21_1	her	0	0	19212.4	433	526.09	2	263.05	N	N	l	33.5333	-90.455	6.92617	1096.3	food	channel	levee	sb	LFDCSB	437.9	177.5	1258.1	1
517	5	2015-12-15	21	11	21_11	her	0	0	31177.3	263	526.09	2	263.05	N	N	l	33.5243	-90.4591	7.97921	1146.7	food	channel	levee	mb	LFDCMB	858.5	907	914.1	2
518	5	2015-12-15	21	39	21_39	her	0	0	24725.3	5	526.09	2	263.05	N	N	l	33.5324	-90.4681	4.71637	986.2	food	hybrid	levee	sb	LFDHSB	26.7	30.2	308.5	3
519	5	2015-12-15	21	14	21_14	her	0	0	17033	175	526.09	2	263.05	N	N	l	33.5298	-90.4592	6.79163	1088.2	food	hybrid	levee	sb	LFDHSB	842.1	711.4	800.5	4
520	5	2015-12-15	21	1	21_1	eg	1	1	19212.4	433	526.09	2	263.05	N	N	l	33.5333	-90.455	6.92617	1096.3	food	channel	levee	sb	LFDCSB	437.9	177.5	1258.1	1
521	5	2015-12-15	21	3	21_3	eg	2	1	3795.54	264	526.09	2	263.05	N	N	l	33.5298	-90.4549	7.20312	1117.1	food	channel	levee	mb	LFDCMB	686.1	565.2	1196.2	3
522	5	2015-12-15	21	23	21_23	eg	4	1	24764.9	35	526.09	2	263.05	N	N	l	33.5266	-90.4637	4.50348	971.5	food	hybrid	levee	sb	LFDHSB	437.3	443.4	442.3	4
523	5	2015-12-15	21	24	21_24	eg	1	1	33779.3	22	526.09	2	263.05	N	N	l	33.5253	-90.4637	4.73134	989.3	food	channel	levee	mb	LFDCMB	434.5	482.9	520.7	3
524	5	2015-12-15	21	28	21_28	eg	3	1	22511.3	287	526.09	2	263.05	N	N	l	33.5205	-90.4636	4.67814	978	food	hybrid	levee	mb	LFDHMB	293.1	685.5	968	4
525	5	2015-12-15	21	31	21_31	eg	1	1	28906.4	427	526.09	2	263.05	N	N	l	33.523	-90.4679	4.31161	950.1	food	channel	levee	sb	LFDCSB	40.2	240.8	615.3	3
526	5	2015-12-15	21	33	21_33	eg	1	1	34483.5	168	526.09	2	263.05	N	N	l	33.5254	-90.4679	4.25669	952.2	food	channel	levee	mb	LFDCMB	41.4	171.1	346.5	3
527	5	2015-12-15	21	4	21_4	eg	0	0	16242.2	432	526.09	2	263.05	N	N	l	33.528	-90.4549	6.94732	1099	food	hybrid	levee	mb	LFDHMB	781.7	765.5	1199.8	3
528	5	2015-12-15	21	17	21_17	eg	0	0	24727.8	5	526.09	2	263.05	N	N	l	33.5336	-90.4638	4.63345	987.5	food	hybrid	levee	sb	LFDHSB	427.8	443.7	588.6	2
529	5	2015-12-15	21	22	21_22	eg	0	0	22988.2	413	526.09	2	263.05	N	N	l	33.5278	-90.4637	4.57076	971.5	food	hybrid	levee	sb	LFDHSB	433	405.2	389.7	4
530	5	2015-12-15	21	39	21_39	eg	0	0	24725.3	5	526.09	2	263.05	N	N	l	33.5324	-90.4681	4.71637	986.2	food	hybrid	levee	sb	LFDHSB	26.7	30.2	308.5	3
531	5	2015-12-15	21	29	21_29	eg	0	0	42094.4	270	526.09	2	263.05	N	N	l	33.5205	-90.4679	4.65824	985.7	food	hybrid	levee	mb	LFDHMB	33.1	336.8	877.9	3
532	5	2015-12-15	21	7	21_7	eg	0	0	24325	46	526.09	2	263.05	N	N	l	33.5224	-90.4548	5.80355	1044.8	food	channel	levee	sb	LFDCSB	968.7	682.2	1374.7	1
533	5	2015-12-15	21	37	21_37	eg	0	0	24349.7	238	526.09	2	263.05	N	N	l	33.5301	-90.4676	3.73715	834	food	hybrid	levee	sb	LFDHSB	96.5	17.4	81.8	3
534	5	2015-12-15	26	5	26_5	her	1	1	107151	88	242.81	1	242.81	N	N	none	33.5378	-90.3806	2.1477	683.3	finger	hybrid	levee		LFINH	910.2	31	1287.5	3
535	5	2015-12-15	26	6	26_6	her	1	1	183607	160	242.81	1	242.81	N	N	none	33.5386	-90.3806	2.15918	688.7	finger	hybrid	levee		LFINH	989.6	28.4	1285.2	3
536	5	2015-12-15	26	7	26_7	her	1	1	277906	199	242.81	1	242.81	N	N	none	33.5395	-90.3807	2.03911	676.4	finger	hybrid	levee		LFINH	1065.9	28.2	1288.2	3
537	5	2015-12-15	26	15	26_15	her	2	1	231472	178	242.81	1	242.81	N	N	none	33.546	-90.3807	2.12639	686.1	finger	hybrid	levee		LFINH	1083.3	24.9	1517.3	3
538	5	2015-12-15	26	16	26_16	her	1	1	230301	145	242.81	1	242.81	N	N	none	33.5469	-90.3807	2.11193	687.3	finger	hybrid	levee		LFINH	999.1	26.4	1567.7	3
539	5	2015-12-15	26	17	26_17	her	3	1	208833	162	242.81	1	242.81	N	N	none	33.5477	-90.3807	2.06902	684.9	finger	hybrid	levee		LFINH	920	24.9	1621.2	3
540	5	2015-12-15	26	18	26_18	her	2	1	201672	163	242.81	1	242.81	N	N	none	33.5484	-90.3808	1.23091	618.3	finger	hybrid	levee		LFINH	879.2	16	1674.9	2
541	5	2015-12-15	26	2	26_2	her	0	0	267971	119	242.81	1	242.81	N	N	none	33.5353	-90.3806	2.11471	687.4	finger	channel	levee		LFINC	679.8	259.3	1329.3	4
542	5	2015-12-15	26	12	26_12	her	0	0	208038	164	242.81	1	242.81	N	N	none	33.5436	-90.3807	1.97368	663.2	finger	hybrid	levee		LFINH	1181.8	28.3	1394	3
543	5	2015-12-15	26	23	26_23	her	0	0	53546	62	242.81	1	242.81	N	N	none	33.5345	-90.3766	2.73367	827	finger	hybrid	levee		LFINH	770.3	14.3	1679.5	2
544	5	2015-12-15	26	3	26_3	her	0	0	66213.7	118	242.81	1	242.81	N	N	none	33.5361	-90.3806	2.14522	689.1	finger	channel	levee		LFINC	755.3	171.2	1309.4	3
545	5	2015-12-15	26	4	26_4	her	0	0	72719.4	118	242.81	1	242.81	N	N	none	33.537	-90.3806	1.98694	673	finger	channel	levee		LFINC	834.7	89.8	1293.6	4
546	5	2015-12-15	26	11	26_11	her	0	0	276772	196	242.81	1	242.81	N	N	none	33.5427	-90.3807	2.06177	679	finger	hybrid	levee		LFINH	1216.9	26.4	1361.9	3
547	5	2015-12-15	26	9	26_9	her	0	0	270347	198	242.81	1	242.81	N	N	none	33.5411	-90.3807	2.0757	680.8	finger	hybrid	levee		LFINH	1219.3	26.4	1312.5	3
548	5	2015-12-15	26	1	26_1	eg	1	1	311753	190	242.81	1	242.81	N	N	none	33.5345	-90.3806	2.16492	699.6	finger	hybrid	levee		LFINH	598.8	262.1	1351.7	4
549	5	2015-12-15	26	9	26_9	eg	1	1	270347	198	242.81	1	242.81	N	N	none	33.5411	-90.3807	2.0757	680.8	finger	hybrid	levee		LFINH	1219.3	26.4	1312.5	3
550	5	2015-12-15	26	14	26_14	eg	1	1	69982.6	118	242.81	1	242.81	N	N	none	33.5452	-90.3807	2.0746	674.8	finger	channel	levee		LFINC	1125	26.1	1472.2	3
551	5	2015-12-15	26	18	26_18	eg	1	1	201672	163	242.81	1	242.81	N	N	none	33.5484	-90.3808	1.23091	618.3	finger	hybrid	levee		LFINH	879.2	16	1674.9	2
552	5	2015-12-15	26	15	26_15	eg	0	0	231472	178	242.81	1	242.81	N	N	none	33.546	-90.3807	2.12639	686.1	finger	hybrid	levee		LFINH	1083.3	24.9	1517.3	3
553	5	2015-12-15	26	6	26_6	eg	0	0	183607	160	242.81	1	242.81	N	N	none	33.5386	-90.3806	2.15918	688.7	finger	hybrid	levee		LFINH	989.6	28.4	1285.2	3
554	5	2015-12-15	26	16	26_16	eg	0	0	230301	145	242.81	1	242.81	N	N	none	33.5469	-90.3807	2.11193	687.3	finger	hybrid	levee		LFINH	999.1	26.4	1567.7	3
555	5	2015-12-15	26	11	26_11	eg	0	0	276772	196	242.81	1	242.81	N	N	none	33.5427	-90.3807	2.06177	679	finger	hybrid	levee		LFINH	1216.9	26.4	1361.9	3
556	5	2015-12-15	26	7	26_7	eg	0	0	277906	199	242.81	1	242.81	N	N	none	33.5395	-90.3807	2.03911	676.4	finger	hybrid	levee		LFINH	1065.9	28.2	1288.2	3
557	5	2015-12-15	27	62	27_62	cor	4	1	17057.7	293	247.67	1	247.67	N	N	l	33.5519	-90.3143	4.2158	796.9	food	channel	levee	sb	LFDCSB	244.6	693.5	1406.1	3
558	5	2015-12-15	27	56	27_56	cor	0	0	3158	237	247.67	1	247.67	N	N	l	33.5485	-90.3189	3.95571	775.7	food	channel	levee	mb	LFDCMB	23.9	535.4	975.4	4
559	5	2015-12-15	27	49	27_49	her	1	1	6007.13	438	247.67	1	247.67	N	N	l	33.5584	-90.3187	3.45345	752.4	food	channel	levee	sb	LFDCSB	27.2	663.7	1435	3
560	5	2015-12-15	27	52	27_52	her	1	1	36732.2	6	247.67	1	247.67	N	N	l	33.5532	-90.3202	3.46477	714.1	food	channel	levee	sb	LFDCSB	26.6	846	959.8	4
561	5	2015-12-15	27	55	27_55	her	1	1	27339.7	237	247.67	1	247.67	N	N	l	33.5485	-90.3208	3.75468	768.4	food	channel	levee	mb	LFDCMB	189.2	567	787.7	4
562	5	2015-12-15	27	60	27_60	her	1	1	6711.38	302	247.67	1	247.67	N	N	l	33.554	-90.3153	4.85683	907.8	food	hybrid	levee	sb	LFDHSB	213.6	887.3	1440.3	3
563	5	2015-12-15	27	38	27_38	her	0	0	1499.93	250	247.67	1	247.67	N	N	l	33.5576	-90.3252	0.893388	359.2	food	hybrid	splitF	mb	SPFDHMB	411.5	410.5	1070.1	4
564	5	2015-12-15	27	53	27_53	her	0	0	19138.3	124	247.67	1	247.67	N	N	l	33.5517	-90.32	3.46638	739.8	food	channel	levee	sb	LFDCSB	27.2	826.3	893.6	4
565	5	2015-12-15	27	22	27_22	her	0	0	31681.3	145	247.67	1	247.67	N	N	l	33.5491	-90.3277	1.49397	738	food	hybrid	levee	mb	LFDHMB	167.6	37.8	104.1	3
566	5	2015-12-15	27	8	27_8	eg	1	1	27705.4	4	247.67	1	247.67	N	N	l	33.5576	-90.3279	4.15446	937.4	food	hybrid	levee	mb	LFDHMB	507.4	33.6	977.1	3
567	5	2015-12-15	27	36	27_36	eg	1	1	12068.6	256	247.67	1	247.67	N	N	l	33.5565	-90.3252	0.848937	351.9	food	hybrid	splitF	mb	SPFDHMB	442.1	431.7	959.8	4
568	5	2015-12-15	27	38	27_38	eg	1	1	1499.93	250	247.67	1	247.67	N	N	l	33.5576	-90.3252	0.893388	359.2	food	hybrid	splitF	mb	SPFDHMB	411.5	410.5	1070.1	4
569	5	2015-12-15	27	46	27_46	eg	1	1	6390.14	235	247.67	1	247.67	N	N	l	33.5621	-90.3192	2.96943	845.8	food	channel	levee	mb	LFDCMB	27.1	439.6	1722.5	2
570	5	2015-12-15	27	52	27_52	eg	1	1	36732.2	6	247.67	1	247.67	N	N	l	33.5532	-90.3202	3.46477	714.1	food	channel	levee	sb	LFDCSB	26.6	846	959.8	4
571	5	2015-12-15	27	62	27_62	eg	1	1	17057.7	293	247.67	1	247.67	N	N	l	33.5519	-90.3143	4.2158	796.9	food	channel	levee	sb	LFDCSB	244.6	693.5	1406.1	3
572	5	2015-12-15	27	40	27_40	eg	0	0	30013.4	145	247.67	1	247.67	N	N	l	33.5587	-90.3232	4.89897	1109.9	food	hybrid	levee	sb	LFDHSB	27	377.7	1183.6	4
573	5	2015-12-15	27	28	27_28	eg	0	0	18510.7	304	247.67	1	247.67	N	N	l	33.5521	-90.3253	0.761855	332.2	food	hybrid	splitF	mb	SPFDHMB	567.9	428.2	570.2	3
574	5	2015-12-15	31	1	31_1	cor	2	1	98758.2	226	356.12	2	178.06	N	N	none	33.3576	-90.5373	0.989984	436.7	finger	channel	levee		LFINC	736.9	742.5	707.5	2
575	5	2015-12-15	31	7	31_7	cor	3	1	86205.5	208	356.12	2	178.06	N	N	none	33.3559	-90.5355	2.07256	562	finger	channel	levee		LFINC	576.1	961.6	534.4	4
576	5	2015-12-15	31	9	31_9	cor	4	1	90699.8	32	356.12	2	178.06	N	N	none	33.354	-90.5366	0.952218	438.9	finger	channel	levee		LFINC	791.2	958.8	744.2	4
577	5	2015-12-15	31	22	31_22	cor	1	1	180805	206	356.12	2	178.06	N	N	none	33.354	-90.5341	2.1757	577.4	finger	channel	levee		LFINC	580.2	1158.3	529.1	4
578	5	2015-12-15	31	57	31_57	cor	4	1	144677	207	356.12	2	178.06	N	N	none	33.3467	-90.5281	3.28799	690.9	finger	channel	levee		LFINC	359.8	843.7	1164.7	4
579	5	2015-12-15	31	60	31_60	cor	6	1	29815.5	210	356.12	2	178.06	N	N	none	33.3466	-90.526	3.16738	687	finger	channel	levee		LFINC	461.9	696.2	1200.1	4
580	5	2015-12-15	31	76	31_76	cor	1	1	99541.2	213	356.12	2	178.06	N	N	none	33.3522	-90.5227	2.21036	584.9	finger	channel	levee		LFINC	595.5	980.8	795.1	4
581	5	2015-12-15	31	24	31_24	cor	0	0	120377	199	356.12	2	178.06	N	N	none	33.3576	-90.5344	1.00008	447.4	finger	channel	levee		LFINC	468	974.4	438.8	3
582	5	2015-12-15	31	77	31_77	cor	0	0	46358.7	119	356.12	2	178.06	N	N	none	33.3503	-90.5239	3.37514	712.8	finger	channel	levee		LFINC	807.4	932	883.1	4
583	5	2015-12-15	31	44	31_44	cor	0	0	199018	92	356.12	2	178.06	N	N	none	33.3555	-90.5301	1.43974	493.3	finger	channel	levee		LFINC	294.2	1056	248.6	4
584	5	2015-12-15	31	65	31_65	cor	0	0	64748.8	196	356.12	2	178.06	N	N	none	33.3539	-90.5266	0.809822	426.1	finger	channel	levee		LFINC	411.2	957.9	446.9	4
585	5	2015-12-15	31	14	31_14	cor	0	0	75823.9	127	356.12	2	178.06	N	N	none	33.3487	-90.5365	3.37019	711	finger	channel	levee		LFINC	426.2	649.3	1118.8	3
586	5	2015-12-15	31	10	31_10	cor	0	0	46537.4	197	356.12	2	178.06	N	N	none	33.354	-90.5355	2.20341	587.1	finger	channel	levee		LFINC	679.9	1025.6	630.9	4
587	5	2015-12-15	31	49	31_49	cor	0	0	63396.8	39	356.12	2	178.06	N	N	none	33.3563	-90.528	1.49058	499.7	finger	channel	levee		LFINC	188.1	839.6	152.4	2
588	5	2015-12-15	31	14	31_14	her	1	1	75823.9	127	356.12	2	178.06	N	N	none	33.3487	-90.5365	3.37019	711	finger	channel	levee		LFINC	426.2	649.3	1118.8	3
589	5	2015-12-15	31	61	31_61	her	1	1	123390	122	356.12	2	178.06	N	N	none	33.3486	-90.526	3.31944	702.9	finger	channel	levee		LFINC	642.1	858.3	987	4
590	5	2015-12-15	31	80	31_80	her	3	1	372189	216	356.12	2	178.06	N	N	none	33.3449	-90.524	3.12108	686.2	finger	channel	levee		LFINC	474.5	425.1	1431.5	3
591	5	2015-12-15	31	73	31_73	her	0	0	138977	69	356.12	2	178.06	N	N	none	33.3539	-90.5241	2.21872	581	finger	channel	levee		LFINC	410.5	835	572.6	4
592	5	2015-12-15	31	21	31_21	her	0	0	207978	215	356.12	2	178.06	N	N	none	33.3523	-90.5341	2.13162	575.6	finger	channel	levee		LFINC	728.6	1117.5	676.5	4
593	5	2015-12-15	31	88	31_88	her	0	0	170318	208	356.12	2	178.06	N	N	none	33.3575	-90.5212	2.25688	589.1	finger	channel	levee		LFINC	5.1	379.9	694.6	2
594	5	2015-12-15	31	11	31_11	eg	1	1	211749	197	356.12	2	178.06	N	N	none	33.3523	-90.5369	1.77153	525.8	finger	channel	levee		LFINC	838.4	912.4	861.6	3
595	5	2015-12-15	31	65	31_65	eg	0	0	64748.8	196	356.12	2	178.06	N	N	none	33.3539	-90.5266	0.809822	426.1	finger	channel	levee		LFINC	411.2	957.9	446.9	4
596	5	2015-12-15	35	13	35_13	cor	9	1	17245	35	485.62	4	121.41	N	N	none	33.3139	-90.5465	3.59524	824.7	food	hybrid	levee	mb	LFDHMB	718.6	135.1	916.7	3
597	5	2015-12-15	35	23	35_23	cor	2	1	119297	35	485.62	4	121.41	N	N	none	33.3015	-90.5526	4.86183	889.2	finger	hybrid	levee		LFINH	19	11.3	28.3	1
598	5	2015-12-15	35	29	35_29	cor	1	1	10182.1	35	485.62	4	121.41	N	N	none	33.3109	-90.5536	5.00878	969.4	food	hybrid	levee	mb	LFDHMB	1125.3	25.5	1091.4	2
599	5	2015-12-15	35	8	35_8	cor	0	0	22441.5	35	485.62	4	121.41	N	N	l	33.3084	-90.5447	6.55035	1158.8	finger	hybrid	levee		LFINH	976.3	23.3	940.1	3
600	5	2015-12-15	35	14	35_14	cor	0	0	24362.3	35	485.62	4	121.41	N	N	none	33.3128	-90.5471	1.80607	558.2	food	hybrid	levee	mb	LFDHMB	885.8	19.1	1093	4
601	5	2015-12-15	35	7	35_7	her	1	1	30015.5	35	485.62	4	121.41	N	N	l	33.307	-90.5448	6.23012	1174.4	finger	hybrid	levee		LFINH	840	14	804.5	3
602	5	2015-12-15	35	30	35_30	her	0	0	8461.53	35	485.62	4	121.41	N	N	none	33.3122	-90.5536	4.72728	962	food	hybrid	levee	mb	LFDHMB	1010.3	28	1242.8	3
603	6	2016-01-17	1	1	1_1	eg	6	1	28105.7	216	445.15	2	222.58	N	N	none	33.6605	-90.4363	8.14521	1235.7	food	channel	levee	sb	LFDCSB	25.6	16.6	385	3
604	6	2016-01-17	1	1	1_1	her	8	1	28105.7	216	445.15	2	222.58	N	N	none	33.6605	-90.4363	8.14521	1235.7	food	channel	levee	sb	LFDCSB	25.6	16.6	385	3
605	6	2016-01-17	1	2	1_2	eg	3	1	9184.9	209	445.15	2	222.58	N	N	none	33.6563	-90.4364	8.74939	1267.1	food	channel	levee	mb	LFDCMB	21.7	451.3	655.6	2
606	6	2016-01-17	1	2	1_2	her	0	0	9184.9	209	445.15	2	222.58	N	N	none	33.6563	-90.4364	8.74939	1267.1	food	channel	levee	mb	LFDCMB	21.7	451.3	655.6	2
607	6	2016-01-17	1	4	1_4	eg	10	1	22664.5	216	445.15	2	222.58	N	N	h	33.6606	-90.4385	9.08606	1286.2	food	channel	levee	mb	LFDCMB	217.4	58.5	530.7	3
608	6	2016-01-17	1	4	1_4	her	5	1	22664.5	216	445.15	2	222.58	N	N	h	33.6606	-90.4385	9.08606	1286.2	food	channel	levee	mb	LFDCMB	217.4	58.5	530.7	3
609	6	2016-01-17	1	5	1_5	eg	4	1	39055	391	445.15	2	222.58	N	N	none	33.6596	-90.4421	10.1103	1303.6	food	channel	levee	mb	LFDCMB	432.4	11.8	836	3
610	6	2016-01-17	1	5	1_5	her	4	1	39055	391	445.15	2	222.58	N	N	none	33.6596	-90.4421	10.1103	1303.6	food	channel	levee	mb	LFDCMB	432.4	11.8	836	3
611	6	2016-01-17	1	7	1_7	eg	0	0	34735.6	249	445.15	2	222.58	N	N	none	33.6571	-90.444	5.17196	927.4	food	channel	levee	sb	LFDCSB	696.8	262.5	1200.5	3
612	6	2016-01-17	1	7	1_7	her	0	0	34735.6	249	445.15	2	222.58	N	N	none	33.6571	-90.444	5.17196	927.4	food	channel	levee	sb	LFDCSB	696.8	262.5	1200.5	3
613	6	2016-01-17	1	8	1_8	eg	0	0	42052.4	405	445.15	2	222.58	N	N	none	33.6575	-90.4465	6.05167	970.9	food	channel	levee	sb	LFDCSB	810.4	8.7	1361.8	2
614	6	2016-01-17	1	8	1_8	her	0	0	42052.4	405	445.15	2	222.58	N	N	none	33.6575	-90.4465	6.05167	970.9	food	channel	levee	sb	LFDCSB	810.4	8.7	1361.8	2
615	6	2016-01-17	1	9	1_9	eg	0	0	19271.7	488	445.15	2	222.58	N	N	none	33.6596	-90.4461	6.89341	1026.5	food	hybrid	levee	sb	LFDHSB	562	16.9	1206.3	2
616	6	2016-01-17	1	9	1_9	her	0	0	19271.7	488	445.15	2	222.58	N	N	none	33.6596	-90.4461	6.89341	1026.5	food	hybrid	levee	sb	LFDHSB	562	16.9	1206.3	2
617	6	2016-01-17	9	3	9_3	eg	1	1	22157.9	424	137.59	1	137.59	N	N	m	33.5148	-90.5532	6.88803	1068.3	food	channel	levee	sb	LFDCSB	9	802.8	132.5	2
618	6	2016-01-17	9	6	9_6	her	0	0	31686.3	127	137.59	1	137.59	N	N	m	33.5128	-90.5538	0.743755	317.7	food	hybrid	splitF	sb	SPFDHSB	22.4	1166.9	413.2	3
619	6	2016-01-17	9	7	9_7	eg	0	0	17294.9	53	137.59	1	137.59	N	N	m	33.5127	-90.5526	0.829588	340.8	food	hybrid	splitF	sb	SPFDHSB	126.5	1130.7	371.5	4
620	6	2016-01-17	9	7	9_7	her	1	1	17294.9	53	137.59	1	137.59	N	N	m	33.5127	-90.5526	0.829588	340.8	food	hybrid	splitF	sb	SPFDHSB	126.5	1130.7	371.5	4
621	6	2016-01-17	9	9	9_9	her	0	0	33781.8	99	137.59	1	137.59	N	N	m	33.5134	-90.5502	0.68202	376.4	food	hybrid	splitF	mb	SPFDHMB	282	961.9	225.3	3
622	6	2016-01-17	9	12	9_12	her	0	0	23284.7	354	137.59	1	137.59	N	N	m	33.512	-90.55	0.606054	340.3	food	hybrid	splitF	sb	SPFDHSB	395.5	949.7	393.2	4
623	6	2016-01-17	9	17	9_17	eg	0	0	14870.8	465	137.59	1	137.59	N	N	m	33.5085	-90.5524	0.704471	327.8	food	hybrid	splitF	sb	SPFDHSB	159.3	776.6	829.2	4
624	6	2016-01-17	9	26	9_26	eg	0	0	30702.8	50	137.59	1	137.59	N	N	m	33.5076	-90.5472	2.16175	833.1	food	hybrid	levee	sb	LFDHSB	661.8	673	820.3	3
625	6	2016-01-17	9	26	9_26	her	0	0	30702.8	50	137.59	1	137.59	N	N	m	33.5076	-90.5472	2.16175	833.1	food	hybrid	levee	sb	LFDHSB	661.8	673	820.3	3
626	6	2016-01-17	9	27	9_27	eg	8	1	47538.1	33	137.59	1	137.59	N	N	m	33.5103	-90.5483	5.17647	886.6	food	channel	levee	sb	LFDCSB	449.3	688.7	559.5	4
627	6	2016-01-17	9	29	9_29	her	4	1	59470.8	33	137.59	1	137.59	N	N	m	33.514	-90.5484	4.49159	839.5	food	channel	levee	mb	LFDCMB	233.5	701.3	166.6	3
628	6	2016-01-17	9	32	9_32	her	2	1	43332.4	39	137.59	1	137.59	N	N	m	33.5175	-90.5486	5.89575	962.6	food	channel	levee	sb	LFDCSB	86.9	460.4	48.3	3
629	6	2016-01-17	9	33	9_33	her	6	1	35039.5	39	137.59	1	137.59	N	N	m	33.5193	-90.5487	5.37352	930	food	channel	levee	mb	LFDCMB	232.4	274.4	226.8	2
630	6	2016-01-17	9	34	9_34	eg	5	1	57832.5	213	137.59	1	137.59	N	N	m	33.511	-90.5459	5.5067	999.7	food	channel	levee	mb	LFDCMB	597.7	523.6	526.6	3
631	6	2016-01-17	9	35	9_35	her	1	1	25353	95	137.59	1	137.59	N	N	m	33.511	-90.5442	5.4703	990.5	food	channel	levee	sb	LFDCSB	724.7	358.5	653.5	3
632	6	2016-01-17	9	41	9_41	eg	2	1	31174.8	472	137.59	1	137.59	N	N	m	33.511	-90.5405	5.79242	1001.9	food	channel	levee	sb	LFDCSB	1014.7	11.8	946	2
633	6	2016-01-17	14	1	14_1	eg	0	0	296796	197	1214.06	1	1214.06	N	N	none	33.5776	-90.4973	4.08361	1060.6	finger	channel	levee		LFINC	118.3	298.8	1836.3	0
634	6	2016-01-17	14	9	14_9	cor	20	1	212725	201	1214.06	1	1214.06	N	N	none	33.5758	-90.4903	4.28159	867.1	finger	channel	levee		LFINC	178.2	8.4	1719.5	1
635	6	2016-01-17	14	11	14_11	eg	10	1	265217	200	1214.06	1	1214.06	N	N	none	33.5715	-90.4905	4.20625	805.6	finger	hybrid	levee		LFINH	669.1	256.2	2270.3	2
636	6	2016-01-17	14	13	14_13	eg	10	1	240315	201	1214.06	1	1214.06	N	N	none	33.5736	-90.4883	4.01473	778.1	finger	channel	levee		LFINC	490.9	259.2	2015	1
637	6	2016-01-17	14	14	14_14	cor	0	0	248793	201	1214.06	1	1214.06	N	N	none	33.5714	-90.4884	4.07568	779.8	finger	channel	levee		LFINC	666.2	424.8	2253.5	2
638	6	2016-01-17	14	14	14_14	eg	25	1	248793	201	1214.06	1	1214.06	N	N	none	33.5714	-90.4884	4.07568	779.8	finger	channel	levee		LFINC	666.2	424.8	2253.5	2
639	6	2016-01-17	14	6	14_6	eg	0	0	228556	208	1214.06	1	1214.06	N	N	none	33.575	-90.4939	3.55502	867.6	finger	hybrid	levee		LFINH	347.8	13.1	1954.9	1
640	6	2016-01-17	14	16	14_16	eg	0	0	304074	181	1214.06	1	1214.06	N	N	none	33.5756	-90.4974	4.63571	1103.2	finger	hybrid	levee		LFINH	332.6	153.6	2031.9	1
641	6	2016-01-17	20	14	20_14	her	0	0	28307.2	337	1254.53	1	1254.53	N	N	none	33.537	-90.4194	1.73048	511.4	food	hybrid	splitF	sb	SPFDHSB	144	354.8	2120.7	4
642	6	2016-01-17	20	12	20_12	her	0	0	45935.3	190	1254.53	1	1254.53	N	N	none	33.5387	-90.4194	1.81368	525.7	food	hybrid	splitF	sb	SPFDHSB	168.4	355.7	2116.1	4
643	6	2016-01-17	20	11	20_11	her	0	0	43273.1	190	1254.53	1	1254.53	N	N	none	33.5387	-90.418	1.92006	538.7	food	hybrid	splitF	sb	SPFDHSB	291.2	222.8	1982.9	4
644	6	2016-01-17	20	6	20_6	her	0	0	37086.2	355	1254.53	1	1254.53	N	N	none	33.5443	-90.4193	2.07538	579.2	food	hybrid	splitF	sb	SPFDHSB	185.4	374.4	2185.6	4
645	6	2016-01-17	20	6	20_6	eg	0	0	37086.2	355	1254.53	1	1254.53	N	N	none	33.5443	-90.4193	2.07538	579.2	food	hybrid	splitF	sb	SPFDHSB	185.4	374.4	2185.6	4
646	6	2016-01-17	20	40	20_40	her	1	1	48792.9	247	1254.53	1	1254.53	N	N	none	33.5359	-90.4297	1.64067	487.9	food	hybrid	splitF	sb	SPFDHSB	385.4	840.4	3068.2	3
647	6	2016-01-17	20	74	20_74	eg	0	0	59481.9	351	1254.53	1	1254.53	N	N	none	33.5422	-90.4313	1.66839	495.9	food	hybrid	splitF	sb	SPFDHSB	810.1	351.3	3086.2	4
648	6	2016-01-17	20	59	20_59	her	0	0	51569.9	351	1254.53	1	1254.53	N	N	none	33.5472	-90.4296	1.70454	502	food	hybrid	splitF	sb	SPFDHSB	650.6	158.4	2525.5	4
649	6	2016-01-17	20	84	20_84	her	0	0	18880.6	417	1254.53	1	1254.53	N	N	none	33.536	-90.433	1.66891	492.5	food	hybrid	splitF	sb	SPFDHSB	476.2	583.8	3370.7	4
650	6	2016-01-17	20	85	20_85	eg	1	1	41155.8	414	1254.53	1	1254.53	N	N	none	33.536	-90.4346	1.61557	484.7	food	hybrid	splitF	sb	SPFDHSB	519.2	452.5	3291.3	4
651	6	2016-01-17	20	49	20_49	eg	6	1	42243.4	351	1254.53	1	1254.53	Y	N	none	33.5409	-90.428	1.7803	512.5	food	hybrid	splitF	sb	SPFDHSB	512.6	682.6	2910.7	3
652	6	2016-01-17	20	57	20_57	her	1	1	55124.4	344	1254.53	1	1254.53	N	N	none	33.546	-90.428	1.69504	503.6	food	hybrid	splitF	sb	SPFDHSB	498	298.4	2577.1	4
653	6	2016-01-17	20	58	20_58	eg	0	0	42497.9	374	1254.53	1	1254.53	N	N	none	33.5459	-90.4263	1.65681	493	food	hybrid	splitF	sb	SPFDHSB	347.1	299.3	2521.3	4
654	6	2016-01-17	20	61	20_61	her	0	0	40623.5	265	1254.53	1	1254.53	N	N	none	33.5472	-90.4263	1.68213	493.7	food	hybrid	splitF	sb	SPFDHSB	346.4	161.7	2394.1	4
655	6	2016-01-17	20	2	20_2	cor	1	1	41148.6	183	1254.53	1	1254.53	N	N	none	33.548	-90.4193	1.95919	554.7	food	hybrid	splitF	sb	SPFDHSB	140.4	140.7	2093.6	3
656	6	2016-01-17	20	36	20_36	her	1	1	37944.7	204	1254.53	1	1254.53	N	N	none	33.5359	-90.4243	1.62331	482	food	hybrid	splitF	sb	SPFDHSB	185.8	787.5	2570.3	4
657	6	2016-01-17	22	24	22_24	her	0	0	56752.1	253	1254.53	1	1254.53	N	N	none	33.5076	-90.4135	1.34513	440.3	food	hybrid	splitF	sb	SPFDHSB	270.1	134	2572.9	4
658	6	2016-01-17	22	23	22_23	her	1	1	19015.5	137	1254.53	1	1254.53	N	N	none	33.509	-90.4137	2.09739	608.4	food	hybrid	levee	sb	LFDHSB	425.5	22.7	2414.9	1
659	6	2016-01-17	22	26	22_26	cor	7	1	17404.7	465	1254.53	1	1254.53	N	N	none	33.5058	-90.4163	2.45922	649.5	food	hybrid	levee	sb	LFDHSB	30.5	23.8	2815.2	1
660	6	2016-01-17	23	19	23_19	eg	0	0	18122	239	1254.53	1	1254.53	N	N	none	33.501	-90.3969	2.68503	634.8	food	hybrid	levee	mb	LFDHMB	319.5	16.6	2816.2	3
661	6	2016-01-17	23	18	23_18	eg	1	1	11235.6	229	1254.53	1	1254.53	N	N	none	33.4997	-90.3969	2.72669	634.3	food	hybrid	levee	sb	LFDHSB	469	20.4	2965.3	3
662	6	2016-01-17	23	4	23_4	eg	1	1	15634.5	174	1254.53	1	1254.53	N	N	none	33.4996	-90.3992	2.79069	652.5	food	channel	levee	sb	LFDCSB	468.8	236	2971.5	3
663	6	2016-01-17	23	15	23_15	eg	0	0	21434.9	239	1254.53	1	1254.53	N	N	none	33.4968	-90.3964	4.31376	863.6	food	hybrid	levee	mb	LFDHMB	779.7	18.1	3278	3
664	6	2016-01-17	23	15	23_15	cor	0	0	21434.9	239	1254.53	1	1254.53	N	N	none	33.4968	-90.3964	4.31376	863.6	food	hybrid	levee	mb	LFDHMB	779.7	18.1	3278	3
665	6	2016-01-17	23	14	23_14	cor	4	1	23455.9	239	1254.53	1	1254.53	N	N	none	33.4954	-90.3963	4.29393	877.6	food	hybrid	levee	mb	LFDHMB	936.6	14.6	3435.3	3
666	6	2016-01-17	26	5	26_5	eg	0	0	107151	121	242.81	1	242.81	N	N	none	33.5378	-90.3806	2.1477	683.3	finger	hybrid	levee		LFINH	910.2	31	1287.5	3
667	6	2016-01-17	26	5	26_5	her	1	1	107151	121	242.81	1	242.81	N	N	none	33.5378	-90.3806	2.1477	683.3	finger	hybrid	levee		LFINH	910.2	31	1287.5	3
668	6	2016-01-17	26	6	26_6	eg	0	0	183607	193	242.81	1	242.81	N	N	none	33.5386	-90.3806	2.15918	688.7	finger	hybrid	levee		LFINH	989.6	28.4	1285.2	3
669	6	2016-01-17	26	9	26_9	eg	6	1	270347	231	242.81	1	242.81	N	N	none	33.5411	-90.3807	2.0757	680.8	finger	hybrid	levee		LFINH	1219.3	26.4	1312.5	3
670	6	2016-01-17	26	10	26_10	her	0	0	233626	208	242.81	1	242.81	N	N	none	33.5419	-90.3807	2.0871	678.8	finger	hybrid	levee		LFINH	1257.8	26.1	1334.2	3
671	6	2016-01-17	26	11	26_11	her	0	0	276772	229	242.81	1	242.81	N	N	none	33.5427	-90.3807	2.06177	679	finger	hybrid	levee		LFINH	1216.9	26.4	1361.9	3
672	6	2016-01-17	26	14	26_14	her	1	1	69982.6	151	242.81	1	242.81	N	N	none	33.5452	-90.3807	2.0746	674.8	finger	channel	levee		LFINC	1125	26.1	1472.2	3
673	6	2016-01-17	27	3	27_3	her	1	1	20018	408	247.67	1	247.67	N	N	l	33.5609	-90.3262	0.663117	314.1	food	hybrid	splitF	sb	SPFDHSB	427.3	132.3	1390.4	4
674	6	2016-01-17	27	5	27_5	eg	0	0	32373.2	143	247.67	1	247.67	N	N	l	33.5598	-90.3262	0.709081	324.1	food	hybrid	splitF	mb	SPFDHMB	453.8	252.7	1269.3	4
675	6	2016-01-17	27	5	27_5	her	1	1	32373.2	143	247.67	1	247.67	N	N	l	33.5598	-90.3262	0.709081	324.1	food	hybrid	splitF	mb	SPFDHMB	453.8	252.7	1269.3	4
676	6	2016-01-17	27	10	27_10	cor	0	0	30806.6	278	247.67	1	247.67	N	N	l	33.5565	-90.3263	0.812373	344.2	food	hybrid	splitF	mb	SPFDHMB	541.7	338	921.9	4
677	6	2016-01-17	27	12	27_12	her	0	0	4003.1	275	247.67	1	247.67	N	N	l	33.5554	-90.3263	0.861485	354.7	food	hybrid	splitF	mb	SPFDHMB	567.6	343.8	807.1	4
678	6	2016-01-17	27	17	27_17	eg	3	1	22548.3	330	247.67	1	247.67	N	N	l	33.5521	-90.3279	3.87197	938.6	food	channel	levee	sb	LFDCSB	429.5	35.3	374.2	3
679	6	2016-01-17	27	19	27_19	eg	0	0	12990.3	320	247.67	1	247.67	N	N	l	33.551	-90.3263	0.824406	348.3	food	hybrid	splitF	mb	SPFDHMB	442.1	318.9	416.4	3
680	6	2016-01-17	27	21	27_21	her	1	1	31471.3	157	247.67	1	247.67	N	N	l	33.5499	-90.3263	0.725635	321.5	food	channel	splitF	mb	SPFDCMB	339.3	304.1	363.1	4
681	6	2016-01-17	27	22	27_22	eg	1	1	31681.3	178	247.67	1	247.67	N	N	l	33.5491	-90.3277	1.49397	738	food	hybrid	levee	mb	LFDHMB	167.6	37.8	104.1	3
682	6	2016-01-17	27	28	27_28	eg	0	0	18510.7	337	247.67	1	247.67	N	N	l	33.5521	-90.3253	0.761855	332.2	food	hybrid	splitF	mb	SPFDHMB	567.9	428.2	570.2	3
683	6	2016-01-17	27	40	27_40	her	3	1	30013.4	178	247.67	1	247.67	N	N	l	33.5587	-90.3232	4.89897	1109.9	food	hybrid	levee	sb	LFDHSB	27	377.7	1183.6	4
684	6	2016-01-17	27	48	27_48	eg	0	0	9246.68	502	247.67	1	247.67	N	N	l	33.5597	-90.3188	3.5721	793.8	food	channel	levee	sb	LFDCSB	29.7	562.8	1529.4	3
685	6	2016-01-17	27	50	27_50	her	0	0	14633.6	277	247.67	1	247.67	N	N	l	33.5566	-90.3184	4.88459	866	food	channel	levee	mb	LFDCMB	32.5	794.7	1304.9	3
686	6	2016-01-17	27	54	27_54	her	1	1	29370.9	221	247.67	1	247.67	N	N	l	33.5503	-90.3198	3.69071	798.5	food	hybrid	levee	sb	LFDHSB	24.4	729.9	846.5	4
687	6	2016-01-17	27	55	27_55	her	0	0	27339.7	270	247.67	1	247.67	N	N	l	33.5485	-90.3208	3.75468	768.4	food	channel	levee	mb	LFDCMB	189.2	567	787.7	4
688	6	2016-01-17	27	56	27_56	cor	1	1	3158	270	247.67	1	247.67	N	N	l	33.5485	-90.3189	3.95571	775.7	food	channel	levee	mb	LFDCMB	23.9	535.4	975.4	4
689	6	2016-01-17	27	56	27_56	eg	2	1	3158	270	247.67	1	247.67	N	N	l	33.5485	-90.3189	3.95571	775.7	food	channel	levee	mb	LFDCMB	23.9	535.4	975.4	4
690	6	2016-01-17	27	56	27_56	her	2	1	3158	270	247.67	1	247.67	N	N	l	33.5485	-90.3189	3.95571	775.7	food	channel	levee	mb	LFDCMB	23.9	535.4	975.4	4
691	6	2016-01-17	27	57	27_57	eg	0	0	37945.5	9	247.67	1	247.67	N	N	l	33.5501	-90.3166	3.89739	766.5	food	channel	levee	sb	LFDCSB	31.2	530.1	1192.9	4
692	6	2016-01-17	27	57	27_57	her	7	1	37945.5	9	247.67	1	247.67	N	N	l	33.5501	-90.3166	3.89739	766.5	food	channel	levee	sb	LFDCSB	31.2	530.1	1192.9	4
693	6	2016-01-17	27	62	27_62	her	0	0	17057.7	326	247.67	1	247.67	N	N	l	33.5519	-90.3143	4.2158	796.9	food	channel	levee	sb	LFDCSB	244.6	693.5	1406.1	3
694	6	2016-01-17	27	63	27_63	eg	0	0	43918	9	247.67	1	247.67	N	N	l	33.5501	-90.3142	4.66673	830.7	food	channel	levee	mb	LFDCMB	224.2	470.7	1389.8	3
695	6	2016-01-17	27	63	27_63	her	9	1	43918	9	247.67	1	247.67	N	N	l	33.5501	-90.3142	4.66673	830.7	food	channel	levee	mb	LFDCMB	224.2	470.7	1389.8	3
696	6	2016-01-17	31	4	31_4	her	0	0	181718	232	356.12	2	178.06	N	N	none	33.3576	-90.5351	1.0652	457.2	finger	channel	levee		LFINC	533.2	913.5	503.7	3
697	6	2016-01-17	31	5	31_5	her	1	1	187728	244	356.12	2	178.06	N	N	none	33.3559	-90.5373	0.949428	434.9	finger	channel	levee		LFINC	766.2	849.8	727.4	3
698	6	2016-01-17	31	3	31_3	cor	0	0	227104	248	356.12	2	178.06	N	N	none	33.3576	-90.5358	0.999776	444.9	finger	channel	levee		LFINC	601.3	854.3	571.8	3
699	6	2016-01-17	31	7	31_7	her	6	1	431026	241	356.12	2	178.06	N	N	none	33.3559	-90.5355	2.07256	562	finger	channel	levee		LFINC	576.1	961.6	534.4	4
700	6	2016-01-17	31	32	31_32	eg	12	1	124681	102	356.12	2	178.06	N	N	none	33.3523	-90.5323	3.37042	712.6	finger	channel	levee		LFINC	637.1	1211.5	586.7	4
701	6	2016-01-17	31	10	31_10	her	1	1	46537.4	230	356.12	2	178.06	N	N	none	33.354	-90.5355	2.20341	587.1	finger	channel	levee		LFINC	679.9	1025.6	630.9	4
702	6	2016-01-17	31	18	31_18	her	0	0	15444.1	230	356.12	2	178.06	N	N	none	33.3467	-90.5345	3.23748	696.4	finger	channel	levee		LFINC	215.7	715.8	1237.1	4
703	6	2016-01-17	31	19	31_19	her	0	0	146858	245	356.12	2	178.06	N	N	none	33.3486	-90.5344	3.31631	702.2	finger	channel	levee		LFINC	427.1	808.3	1033.1	4
704	6	2016-01-17	31	31	31_31	her	5	1	116985	241	356.12	2	178.06	N	N	none	33.354	-90.5323	3.34198	712.4	finger	channel	levee		LFINC	463.7	1278.7	412	4
705	6	2016-01-17	31	68	31_68	eg	0	0	55452.8	229	356.12	2	178.06	N	N	none	33.3575	-90.5258	3.3471	710.3	finger	channel	levee		LFINC	9.4	568.6	230.8	2
706	6	2016-01-17	31	87	31_87	cor	3	1	122155	248	356.12	2	178.06	N	N	none	33.3558	-90.5212	2.24521	588.1	finger	channel	levee		LFINC	194.1	569.3	715	3
707	6	2016-01-17	31	32	31_32	her	3	1	124681	102	356.12	2	178.06	N	N	none	33.3523	-90.5323	3.37042	712.6	finger	channel	levee		LFINC	637.1	1211.5	586.7	4
708	6	2016-01-17	31	64	31_64	cor	0	0	122927	245	356.12	2	178.06	N	N	none	33.3522	-90.5256	2.21307	584.9	finger	channel	levee		LFINC	597.7	1057.3	636.3	4
709	6	2016-01-17	31	61	31_61	her	0	0	123390	155	356.12	2	178.06	N	N	none	33.3486	-90.526	3.31944	702.9	finger	channel	levee		LFINC	642.1	858.3	987	4
710	6	2016-01-17	31	75	31_75	eg	1	1	20780.7	149	356.12	2	178.06	N	N	none	33.3522	-90.5241	2.18708	579.7	finger	channel	levee		LFINC	597.3	1013.4	706.5	4
711	6	2016-01-17	31	76	31_76	cor	1	1	99541.2	246	356.12	2	178.06	N	N	none	33.3522	-90.5227	2.21036	584.9	finger	channel	levee		LFINC	595.5	980.8	795.1	4
712	6	2016-01-17	31	85	31_85	cor	0	0	296436	248	356.12	2	178.06	N	N	none	33.3522	-90.5213	2.21614	581.9	finger	channel	levee		LFINC	594.4	917.2	895.1	3
713	6	2016-01-17	31	36	31_36	her	0	0	93576	156	356.12	2	178.06	N	N	none	33.3451	-90.5323	2.84527	699.4	finger	channel	levee		LFINC	39.2	878.9	1372.7	3
714	6	2016-01-17	31	72	31_72	cor	0	0	73540.5	128	356.12	2	178.06	N	N	none	33.3558	-90.5226	2.26172	588.7	finger	channel	levee		LFINC	193.9	588.7	590.4	4
715	6	2016-01-17	31	52	31_52	her	0	0	150317	242	356.12	2	178.06	N	N	none	33.3536	-90.5281	1.36808	486.2	finger	channel	levee		LFINC	500.9	1076.5	460.5	4
716	6	2016-01-17	31	66	31_66	her	2	1	123214	245	356.12	2	178.06	N	N	none	33.3539	-90.5255	2.20791	584.1	finger	channel	levee		LFINC	410.5	889.7	478.5	4
717	6	2016-01-17	31	73	31_73	her	0	0	138977	102	356.12	2	178.06	N	N	none	33.3539	-90.5241	2.21872	581	finger	channel	levee		LFINC	410.5	835	572.6	4
718	6	2016-01-17	31	77	31_77	her	1	1	46358.7	152	356.12	2	178.06	N	N	none	33.3503	-90.5239	3.37514	712.8	finger	channel	levee		LFINC	807.4	932	883.1	4
719	6	2016-01-17	31	78	31_78	cor	2	1	73356.2	244	356.12	2	178.06	N	N	none	33.3485	-90.5239	3.30238	701.4	finger	channel	levee		LFINC	748.1	758.9	1053.7	4
720	6	2016-01-17	31	84	31_84	her	0	0	55720	243	356.12	2	178.06	N	N	none	33.3502	-90.5218	3.31086	704.6	finger	channel	levee		LFINC	807.5	861.2	994	3
721	6	2016-01-17	31	36	31_36	cor	1	1	93576	156	356.12	2	178.06	N	N	none	33.3451	-90.5323	2.84527	699.4	finger	channel	levee		LFINC	39.2	878.9	1372.7	3
722	6	2016-01-17	31	87	31_87	her	1	1	122155	248	356.12	2	178.06	N	N	none	33.3558	-90.5212	2.24521	588.1	finger	channel	levee		LFINC	194.1	569.3	715	3
723	6	2016-01-17	31	37	31_37	eg	0	0	99363	246	356.12	2	178.06	N	N	none	33.345	-90.5303	3.27321	701.4	finger	channel	levee		LFINC	98.8	919.3	1360.2	3
724	6	2016-01-17	35	13	35_13	cor	1	1	17245	68	485.62	4	121.41	N	N	none	33.3139	-90.5465	3.59524	824.7	food	hybrid	levee	mb	LFDHMB	718.6	135.1	916.7	3
725	6	2016-01-17	35	16	35_16	eg	0	0	12545.4	68	485.62	4	121.41	N	N	none	33.3128	-90.5497	3.26813	783.8	food	hybrid	levee	mb	LFDHMB	945.5	12.2	1276.8	4
726	6	2016-01-17	35	16	35_16	cor	0	0	12545.4	68	485.62	4	121.41	N	N	none	33.3128	-90.5497	3.26813	783.8	food	hybrid	levee	mb	LFDHMB	945.5	12.2	1276.8	4
727	6	2016-01-17	35	15	35_15	cor	3	1	25658.1	68	485.62	4	121.41	N	N	none	33.3139	-90.5496	3.50767	802.1	food	hybrid	levee	mb	LFDHMB	818.8	31.9	1226.1	3
728	6	2016-01-17	35	11	35_11	eg	0	0	27342.6	68	485.62	4	121.41	N	N	h	33.3127	-90.5437	4.20589	1034.5	finger	hybrid	levee		LFINH	755.6	148.8	766.2	3
729	6	2016-01-17	35	3	35_3	cor	0	0	20705.1	68	485.62	4	121.41	N	N	h	33.3113	-90.5397	7.72758	1160.5	finger	hybrid	levee		LFINH	751.6	10.5	686.1	2
730	6	2016-01-17	35	4	35_4	cor	10	1	24789.2	68	485.62	4	121.41	N	N	l	33.3097	-90.5397	6.02097	1146.4	finger	hybrid	levee		LFINH	816.3	18	880.7	3
731	6	2016-01-17	35	4	35_4	her	2	1	24789.2	68	485.62	4	121.41	N	N	l	33.3097	-90.5397	6.02097	1146.4	finger	hybrid	levee		LFINH	816.3	18	880.7	3
732	6	2016-01-17	35	9	35_9	cor	0	0	34165.4	68	485.62	4	121.41	N	N	h	33.3097	-90.5446	5.76607	1102.3	finger	hybrid	levee		LFINH	1087.1	27.5	1066.4	3
733	6	2016-01-17	35	5	35_5	cor	2	1	33018.2	68	485.62	4	121.41	N	N	l	33.3083	-90.5397	6.29956	1142.7	finger	hybrid	levee		LFINH	842.4	15.6	1016	3
734	6	2016-01-17	35	8	35_8	cor	0	0	22441.5	68	485.62	4	121.41	N	N	l	33.3084	-90.5447	6.55035	1158.8	finger	hybrid	levee		LFINH	976.3	23.3	940.1	3
735	6	2016-01-17	35	6	35_6	cor	5	1	29671.5	68	485.62	4	121.41	N	N	l	33.3071	-90.5406	3.37024	892.4	finger	hybrid	levee		LFINH	987.4	17.4	1145.3	2
736	6	2016-01-17	35	7	35_7	cor	0	0	30015.5	68	485.62	4	121.41	N	N	l	33.307	-90.5448	6.23012	1174.4	finger	hybrid	levee		LFINH	840	14	804.5	3
737	6	2016-01-17	35	7	35_7	eg	0	0	30015.5	68	485.62	4	121.41	N	N	l	33.307	-90.5448	6.23012	1174.4	finger	hybrid	levee		LFINH	840	14	804.5	3
738	6	2016-01-17	35	25	35_25	cor	1	1	132004	68	485.62	4	121.41	N	N	none	33.3036	-90.5541	4.99984	881.9	finger	hybrid	levee		LFINH	289	23.9	261.4	2
739	6	2016-01-17	35	25	35_25	eg	1	1	132004	68	485.62	4	121.41	N	N	none	33.3036	-90.5541	4.99984	881.9	finger	hybrid	levee		LFINH	289	23.9	261.4	2
740	6	2016-01-17	35	26	35_26	cor	0	0	17144.9	68	485.62	4	121.41	N	N	none	33.3055	-90.5541	5.83263	948.9	finger	hybrid	levee		LFINH	497.7	28.4	468.1	3
741	6	2016-01-17	35	27	35_27	cor	3	1	109749	68	485.62	4	121.41	N	N	none	33.3074	-90.554	5.10253	900.9	finger	hybrid	levee		LFINH	718.6	24.3	685.8	2
742	6	2016-01-17	35	29	35_29	cor	4	1	10182.1	68	485.62	4	121.41	N	N	none	33.3109	-90.5536	5.00878	969.4	food	hybrid	levee	mb	LFDHMB	1125.3	25.5	1091.4	2
743	6	2016-01-17	35	29	35_29	eg	1	1	10182.1	68	485.62	4	121.41	N	N	none	33.3109	-90.5536	5.00878	969.4	food	hybrid	levee	mb	LFDHMB	1125.3	25.5	1091.4	2
744	6	2016-01-17	35	31	35_31	cor	0	0	9385.86	68	485.62	4	121.41	N	N	none	33.3134	-90.5535	4.58136	957.6	food	hybrid	levee	mb	LFDHMB	871.8	38.3	1385.8	2
745	6	2016-01-17	35	31	35_31	her	0	0	9385.86	68	485.62	4	121.41	N	N	none	33.3134	-90.5535	4.58136	957.6	food	hybrid	levee	mb	LFDHMB	871.8	38.3	1385.8	2
746	6	2016-01-17	35	23	35_23	eg	1	1	119297	68	485.62	4	121.41	N	N	none	33.3015	-90.5526	4.86183	889.2	finger	hybrid	levee		LFINH	19	11.3	28.3	1
747	6	2016-01-17	35	20	35_20	cor	0	0	101133	68	485.62	4	121.41	N	N	none	33.3078	-90.5508	4.68689	925	finger	hybrid	levee		LFINH	730.8	6.5	694.3	3
748	6	2016-01-17	38	25	38_25	her	0	0	14595.5	164	283.28	1	283.28	N	N	none	33.1833	-90.6984	4.20916	804.6	food	hybrid	levee	sb	LFDHSB	27	696.2	2266.7	3
749	6	2016-01-17	38	23	38_23	cor	0	0	20357.7	103	283.28	1	283.28	N	N	none	33.1837	-90.7036	5.24303	1010.6	food	hybrid	levee	sb	LFDHSB	23.7	337.9	2192.5	3
750	6	2016-01-17	38	1	38_1	her	0	0	22662.5	86	283.28	1	283.28	N	N	none	33.1837	-90.708	5.04098	982.2	food	hybrid	levee	sb	LFDHSB	22	77.2	2163.5	2
751	6	2016-01-17	38	22	38_22	her	0	0	109295	211	283.28	1	283.28	N	N	none	33.1824	-90.7038	4.48358	960.4	finger	hybrid	levee		LFINH	182.9	470.1	2053.8	4
752	6	2016-01-17	38	2	38_2	eg	0	0	15968	185	283.28	1	283.28	N	N	none	33.1824	-90.7079	5.4042	998.1	food	hybrid	levee	sb	LFDHSB	170.6	216.6	2009.9	4
753	6	2016-01-17	38	3	38_3	eg	1	1	19535.3	163	283.28	1	283.28	N	N	none	33.181	-90.7079	4.4549	933	food	hybrid	levee	sb	LFDHSB	328.6	374.6	1869	4
754	6	2016-01-17	38	19	38_19	cor	1	1	19353.6	99	283.28	1	283.28	N	N	none	33.1783	-90.7038	5.99665	1057.9	food	hybrid	levee	sb	LFDHSB	621.5	784.3	1593.3	3
755	6	2016-01-17	38	18	38_18	cor	0	0	25986.9	194	283.28	1	283.28	N	N	none	33.1769	-90.7038	5.0218	1000.2	food	hybrid	levee	sb	LFDHSB	784.4	863.1	1454.8	3
756	6	2016-01-17	38	17	38_17	her	1	1	19364.7	398	283.28	1	283.28	N	N	none	33.1755	-90.7038	5.88043	1058.8	food	hybrid	levee	sb	LFDHSB	927	727.1	1299.3	3
757	6	2016-01-17	38	8	38_8	her	13	1	20594.9	412	283.28	1	283.28	N	N	none	33.1756	-90.7079	5.287	976.5	food	hybrid	levee	sb	LFDHSB	925.8	575.8	1252.6	4
758	6	2016-01-17	38	15	38_15	her	2	1	14527.8	129	283.28	1	283.28	N	N	none	33.1728	-90.7038	6.3618	1082.4	food	hybrid	levee	sb	LFDHSB	1109.6	494.2	1001	3
759	6	2016-01-17	38	14	38_14	cor	2	1	38892.9	211	283.28	1	283.28	N	N	none	33.1713	-90.7038	5.14233	1016.1	food	hybrid	levee	sb	LFDHSB	961.3	418.5	864.3	3
760	6	2016-01-17	38	14	38_14	her	1	1	38892.9	211	283.28	1	283.28	N	N	none	33.1713	-90.7038	5.14233	1016.1	food	hybrid	levee	sb	LFDHSB	961.3	418.5	864.3	3
761	6	2016-01-17	38	11	38_11	cor	1	1	19764.6	129	283.28	1	283.28	N	N	none	33.1714	-90.7079	4.47502	908.4	food	hybrid	levee	sb	LFDHSB	965.8	154.4	800.6	3
762	6	2016-01-17	38	12	38_12	her	0	0	171201	211	283.28	1	283.28	N	N	none	33.17	-90.708	4.24162	893.9	finger	hybrid	levee		LFINH	811.5	37.3	649.4	3
763	6	2016-01-17	38	6	38_6	cor	0	0	37064.3	164	283.28	1	283.28	N	N	none	33.1783	-90.7069	2.09946	564.7	finger	hybrid	levee		LFINH	633.6	713.8	1571	4
764	6	2016-01-17	39	9	39_9	cor	1	1	151290	412	202.34	1	202.34	N	N	l	33.2115	-90.6583	4.83014	996.2	finger	hybrid	levee		LFINH	385.7	8.7	373	3
765	6	2016-01-17	39	9	39_9	her	14	1	151290	412	202.34	1	202.34	N	N	l	33.2115	-90.6583	4.83014	996.2	finger	hybrid	levee		LFINH	385.7	8.7	373	3
766	6	2016-01-17	39	12	39_12	cor	0	0	23410.7	86	202.34	1	202.34	N	N	l	33.2075	-90.659	4.79656	942	food	hybrid	levee	sb	LFDHSB	71.7	428.6	241.9	3
767	6	2016-01-17	39	11	39_11	her	0	0	24088	199	202.34	1	202.34	N	N	l	33.2083	-90.6602	4.57505	938.7	food	hybrid	levee	sb	LFDHSB	191.5	330.2	332.8	4
768	6	2016-01-17	39	3	39_3	cor	9	1	22343.7	156	202.34	1	202.34	N	N	l	33.2056	-90.6639	4.60545	868.7	food	hybrid	levee	sb	LFDHSB	80	537.4	794.9	3
769	6	2016-01-17	39	1	39_1	her	1	1	17968.4	198	202.34	1	202.34	N	N	l	33.2036	-90.6654	3.2181	801.6	food	hybrid	levee	sb	LFDHSB	57.3	592.6	982.5	2
770	6	2016-01-17	39	4	39_4	her	0	0	27055.5	278	202.34	1	202.34	N	N	l	33.2071	-90.6658	5.74833	1115.4	food	hybrid	levee	sb	LFDHSB	311.3	502	830.9	3
771	6	2016-01-17	39	7	39_7	cor	0	0	18223.7	200	202.34	1	202.34	N	N	l	33.2114	-90.6638	5.27773	910.6	food	hybrid	levee	sb	LFDHSB	499.5	13.2	764	4
772	6	2016-01-17	39	7	39_7	her	0	0	18223.7	200	202.34	1	202.34	N	N	l	33.2114	-90.6638	5.27773	910.6	food	hybrid	levee	sb	LFDHSB	499.5	13.2	764	4
773	6	2016-01-17	39	8	39_8	her	14	1	23394.3	123	202.34	1	202.34	N	N	l	33.2115	-90.6619	4.08373	986.1	food	hybrid	levee	sb	LFDHSB	495.9	8.4	664.7	2
774	7	2016-02-10	1	2	1_2	cor	0	0	9184.9	233	445.15	2	222.58	N	N	none	33.6563	-90.4364	8.74939	1267.1	food	channel	levee	mb	LFDCMB	21.7	451.3	655.6	2
775	7	2016-02-10	1	2	1_2	eg	0	0	9184.9	233	445.15	2	222.58	N	N	none	33.6563	-90.4364	8.74939	1267.1	food	channel	levee	mb	LFDCMB	21.7	451.3	655.6	2
776	7	2016-02-10	1	1	1_1	cor	0	0	28105.7	240	445.15	2	222.58	N	N	none	33.6605	-90.4363	8.14521	1235.7	food	channel	levee	sb	LFDCSB	25.6	16.6	385	3
777	7	2016-02-10	1	4	1_4	cor	100	1	22664.5	240	445.15	2	222.58	N	N	h	33.6606	-90.4385	9.08606	1286.2	food	channel	levee	mb	LFDCMB	217.4	58.5	530.7	3
778	7	2016-02-10	1	4	1_4	eg	10	1	22664.5	240	445.15	2	222.58	N	N	h	33.6606	-90.4385	9.08606	1286.2	food	channel	levee	mb	LFDCMB	217.4	58.5	530.7	3
779	7	2016-02-10	1	6	1_6	eg	0	0	56438.8	239	445.15	2	222.58	N	N	l	33.6572	-90.4413	6.58285	1012	food	channel	levee	sb	LFDCSB	432.7	266.3	995.8	3
780	7	2016-02-10	1	5	1_5	cor	50	1	39055	415	445.15	2	222.58	N	N	none	33.6596	-90.4421	10.1103	1303.6	food	channel	levee	mb	LFDCMB	432.4	11.8	836	3
781	7	2016-02-10	16	6	16_6	her	1	1	22713.9	185	445.15	4	111.29	N	N	l	33.5864	-90.4499	3.14194	856.2	food	channel	levee	sb	LFDCSB	22.4	38	145.6	3
782	7	2016-02-10	16	17	16_17	her	2	1	43203.9	183	445.15	4	111.29	Y	N	l	33.585	-90.4466	3.09797	757.2	food	channel	levee	mb	LFDCMB	41	210.9	135.8	3
783	7	2016-02-10	16	18	16_18	cor	0	0	24972.5	362	445.15	4	111.29	Y	N	l	33.5863	-90.4459	6.53964	1074.3	food	channel	levee	sb	LFDCSB	186.6	222	215.7	3
784	7	2016-02-10	16	4	16_4	her	6	1	24844	182	445.15	4	111.29	N	N	l	33.5886	-90.45	5.76293	1026.6	food	hybrid	levee	sb	LFDHSB	29	207.9	371.1	3
785	7	2016-02-10	16	19	16_19	her	0	0	29847.8	203	445.15	4	111.29	N	N	l	33.588	-90.4459	5.82156	1026.1	food	hybrid	levee	sb	LFDHSB	379.9	379.1	389.4	3
786	7	2016-02-10	16	22	16_22	her	0	0	32561	181	445.15	4	111.29	N	N	l	33.5921	-90.4459	2.43061	832.9	food	hybrid	levee	sb	LFDHSB	26.9	428.5	854.5	2
787	7	2016-02-10	16	16	16_16	cor	0	0	24189.1	317	445.15	4	111.29	N	N	l	33.5842	-90.4455	2.10494	789.3	food	hybrid	levee	sb	LFDHSB	63.6	144.2	176.5	2
788	7	2016-02-10	16	8	16_8	cor	10	1	2446.34	454	445.15	4	111.29	N	N	h	33.583	-90.4498	5.99962	1019.7	food	channel	levee	sb	LFDCSB	63.1	30.8	93.2	2
789	7	2016-02-10	16	8	16_8	her	1	1	2446.34	454	445.15	4	111.29	N	N	h	33.583	-90.4498	5.99962	1019.7	food	channel	levee	sb	LFDCSB	63.1	30.8	93.2	2
790	7	2016-02-10	16	14	16_14	her	0	0	20591.3	182	445.15	4	111.29	N	N	l	33.5817	-90.4458	2.81511	819.5	food	channel	levee	mb	LFDCMB	255.6	145.7	325.6	4
791	7	2016-02-10	16	13	16_13	eg	0	0	25234.4	317	445.15	4	111.29	N	N	l	33.5808	-90.4458	2.83428	832.2	food	hybrid	levee	sb	LFDHSB	347	183.3	408.8	4
792	7	2016-02-10	16	9	16_9	cor	3	1	25437	34	445.15	4	111.29	N	N	l	33.5813	-90.4499	7.0413	1088.1	food	hybrid	levee	sb	LFDHSB	241.8	177.9	272.7	3
793	7	2016-02-10	16	9	16_9	her	0	0	25437	34	445.15	4	111.29	N	N	l	33.5813	-90.4499	7.0413	1088.1	food	hybrid	levee	sb	LFDHSB	241.8	177.9	272.7	3
794	7	2016-02-10	16	12	16_12	cor	0	0	48491.9	30	445.15	4	111.29	N	N	m	33.5794	-90.4458	6.86803	1070.1	food	channel	levee	mb	LFDCMB	446.8	249.2	502.6	4
795	7	2016-02-10	16	12	16_12	eg	1	1	48491.9	30	445.15	4	111.29	N	N	m	33.5794	-90.4458	6.86803	1070.1	food	channel	levee	mb	LFDCMB	446.8	249.2	502.6	4
796	7	2016-02-10	16	12	16_12	her	3	1	48491.9	30	445.15	4	111.29	N	N	m	33.5794	-90.4458	6.86803	1070.1	food	channel	levee	mb	LFDCMB	446.8	249.2	502.6	4
797	7	2016-02-10	16	10	16_10	cor	8	1	24816.8	181	445.15	4	111.29	N	N	l	33.58	-90.4499	2.97031	868.9	food	channel	levee	mb	LFDCMB	443.5	377.6	474.5	3
798	7	2016-02-10	16	26	16_26	her	0	0	42017.8	315	445.15	4	111.29	N	N	l	33.5813	-90.4374	4.89799	940.7	food	hybrid	levee	mb	LFDHMB	775.3	11.4	879.1	2
799	7	2016-02-10	16	23	16_23	cor	0	0	22993.1	394	445.15	4	111.29	N	N	l	33.5813	-90.4415	5.51586	1025	food	channel	levee	sb	LFDCSB	507.1	14.8	616.5	3
800	7	2016-02-10	16	24	16_24	cor	1	1	25007	75	445.15	4	111.29	N	N	l	33.5798	-90.4414	4.88781	951.9	food	hybrid	levee	sb	LFDHSB	630.2	179.2	731.7	4
801	7	2016-02-10	17	23	17_23	her	0	0	43688.2	27	445.15	4	111.29	N	N	l	33.5781	-90.4458	3.06232	868.4	food	channel	levee	sb	LFDCSB	646.4	430.9	695.8	4
802	7	2016-02-10	17	22	17_22	her	0	0	32343.6	28	445.15	4	111.29	N	N	l	33.5772	-90.4458	3.18492	877.3	food	channel	levee	sb	LFDCSB	744.7	521.1	790.7	4
803	7	2016-02-10	17	4	17_4	her	1	1	26838.1	251	445.15	4	111.29	N	N	l	33.5741	-90.45	7.43262	1105.5	food	hybrid	levee	sb	LFDHSB	1037.9	450.6	1065.8	2
804	7	2016-02-10	17	19	17_19	her	0	0	40347.3	61	445.15	4	111.29	N	N	l	33.5721	-90.4459	7.3774	1099.1	food	channel	levee	sb	LFDCSB	1251.8	828.7	1291.7	3
805	7	2016-02-10	17	5	17_5	cor	0	0	26067.1	223	445.15	4	111.29	N	N	l	33.5727	-90.45	3.21511	883.5	food	channel	levee	mb	LFDCMB	1252.3	454.9	1281.4	3
806	7	2016-02-10	17	6	17_6	cor	15	1	51593.1	21	445.15	4	111.29	N	N	l	33.5717	-90.45	3.26913	885.8	food	channel	levee	mb	LFDCMB	1356.2	443.6	1385.9	3
807	7	2016-02-10	17	6	17_6	her	0	0	51593.1	21	445.15	4	111.29	N	N	l	33.5717	-90.45	3.26913	885.8	food	channel	levee	mb	LFDCMB	1356.2	443.6	1385.9	3
808	7	2016-02-10	17	17	17_17	her	2	1	26946.8	182	445.15	4	111.29	N	N	l	33.5698	-90.4459	3.21141	879.9	food	channel	levee	mb	LFDCMB	1570.1	809.7	1608.8	4
809	7	2016-02-10	17	16	17_16	cor	5	1	42435.4	60	445.15	4	111.29	N	N	l	33.5683	-90.4459	7.24055	1100.4	food	channel	levee	mb	LFDCMB	1673.4	703.8	1711.3	3
810	7	2016-02-10	17	14	17_14	cor	2	1	32022.4	223	445.15	4	111.29	N	N	l	33.5661	-90.446	3.0363	874.9	food	channel	levee	sb	LFDCSB	1774.1	610.7	2012.2	3
811	7	2016-02-10	17	14	17_14	her	0	0	32022.4	223	445.15	4	111.29	N	N	l	33.5661	-90.446	3.0363	874.9	food	channel	levee	sb	LFDCSB	1774.1	610.7	2012.2	3
812	7	2016-02-10	17	10	17_10	cor	0	0	49549.5	183	445.15	4	111.29	N	N	l	33.567	-90.4501	3.14381	879.5	food	channel	levee	mb	LFDCMB	1633	434.8	1906.2	2
813	7	2016-02-10	17	11	17_11	cor	1	1	53379.7	11	445.15	4	111.29	N	N	l	33.5661	-90.4501	3.24757	882.3	food	hybrid	levee	mb	LFDHMB	1631	439.2	2004.2	3
814	7	2016-02-10	17	13	17_13	cor	70	1	7951.84	30	445.15	4	111.29	N	N	l	33.5648	-90.446	6.07416	1031.2	food	hybrid	levee	sb	LFDHSB	1815.3	572	2115.3	2
815	7	2016-02-10	17	12	17_12	cor	1	1	48887.3	190	445.15	4	111.29	N	N	l	33.5649	-90.4501	6.29063	1045.4	food	channel	levee	sb	LFDCSB	1631.7	465	2103.4	2
816	7	2016-02-10	17	12	17_12	her	1	1	48887.3	190	445.15	4	111.29	N	N	l	33.5649	-90.4501	6.29063	1045.4	food	channel	levee	sb	LFDCSB	1631.7	465	2103.4	2
817	7	2016-02-10	17	40	17_40	her	3	1	22301.2	320	445.15	4	111.29	N	N	l	33.5783	-90.4375	5.0986	944.3	food	hybrid	levee	sb	LFDHSB	836.4	336.3	998.4	3
818	7	2016-02-10	17	24	17_24	cor	0	0	26067.1	267	445.15	4	111.29	N	N	l	33.5783	-90.4414	5.7055	1010	food	channel	levee	mb	LFDCMB	742.8	336.4	836.5	4
819	7	2016-02-10	17	39	17_39	cor	2	1	23598.5	222	445.15	4	111.29	N	N	l	33.5768	-90.4375	5.31967	965.9	food	hybrid	levee	sb	LFDHSB	842.5	504.1	1091.1	3
820	7	2016-02-10	17	25	17_25	eg	0	0	30006	194	445.15	4	111.29	N	N	l	33.5768	-90.4415	5.17089	963	food	hybrid	levee	sb	LFDHSB	888.5	506.6	973.9	4
821	7	2016-02-10	17	26	17_26	cor	0	0	56438.8	510	445.15	4	111.29	N	N	l	33.5753	-90.4415	5.61898	1006	food	channel	levee	mb	LFDCMB	1024.4	669.1	1103.5	4
822	7	2016-02-10	17	26	17_26	eg	1	1	56438.8	510	445.15	4	111.29	N	N	l	33.5753	-90.4415	5.61898	1006	food	channel	levee	mb	LFDCMB	1024.4	669.1	1103.5	4
823	7	2016-02-10	17	36	17_36	her	1	1	6634.77	289	445.15	4	111.29	N	N	l	33.5722	-90.4375	5.11612	956.3	food	channel	levee	sb	LFDCSB	857.1	438.6	1453.8	3
824	7	2016-02-10	17	28	17_28	cor	0	0	7469.99	312	445.15	4	111.29	N	N	l	33.5723	-90.4415	5.51356	1001.1	food	hybrid	levee	sb	LFDHSB	1215.8	585.9	1404.7	4
825	7	2016-02-10	17	33	17_33	her	0	0	68168.9	27	445.15	4	111.29	N	N	l	33.5673	-90.4384	4.06729	910.2	food	channel	levee	sb	LFDCSB	1049.2	91.4	1930	2
826	7	2016-02-10	17	31	17_31	her	1	1	30922.7	222	445.15	4	111.29	N	N	l	33.5672	-90.4416	7.69898	1115.6	food	hybrid	levee	mb	LFDHMB	1331.9	324	1904.4	3
827	7	2016-02-10	20	31	20_31	eg	0	0	51137.8	371	1254.53	1	1254.53	N	N	none	33.5409	-90.4227	1.5644	470.8	food	hybrid	splitF	sb	SPFDHSB	30.6	663.3	2428	4
828	7	2016-02-10	20	31	20_31	her	1	1	51137.8	371	1254.53	1	1254.53	N	N	none	33.5409	-90.4227	1.5644	470.8	food	hybrid	splitF	sb	SPFDHSB	30.6	663.3	2428	4
829	7	2016-02-10	20	40	20_40	cor	0	0	48792.9	271	1254.53	1	1254.53	N	N	none	33.5359	-90.4297	1.64067	487.9	food	hybrid	splitF	sb	SPFDHSB	385.4	840.4	3068.2	3
830	7	2016-02-10	20	48	20_48	cor	25	1	48257.8	207	1254.53	1	1254.53	N	N	none	33.541	-90.4296	1.78533	510.9	food	hybrid	splitF	sb	SPFDHSB	663.7	540	3062.5	4
831	7	2016-02-10	20	51	20_51	her	0	0	49591.4	179	1254.53	1	1254.53	N	N	none	33.5422	-90.4296	1.72556	503.4	food	hybrid	splitF	sb	SPFDHSB	653.3	504.5	3019.6	4
832	7	2016-02-10	20	52	20_52	her	3	1	58625.9	290	1254.53	1	1254.53	N	N	none	33.5422	-90.428	1.70892	502.6	food	hybrid	splitF	sb	SPFDHSB	502.4	654.1	2923	4
833	7	2016-02-10	20	58	20_58	her	0	0	42497.9	398	1254.53	1	1254.53	N	N	none	33.5459	-90.4263	1.65681	493	food	hybrid	splitF	sb	SPFDHSB	347.1	299.3	2521.3	4
834	7	2016-02-10	20	60	20_60	her	0	0	40284.9	396	1254.53	1	1254.53	N	N	none	33.5472	-90.428	1.69798	500.4	food	hybrid	splitF	sb	SPFDHSB	497.8	162.6	2455.9	4
835	7	2016-02-10	20	2	20_2	cor	70	1	41148.6	207	1254.53	1	1254.53	N	N	none	33.548	-90.4193	1.95919	554.7	food	hybrid	splitF	sb	SPFDHSB	140.4	140.7	2093.6	3
836	7	2016-02-10	20	24	20_24	her	6	1	71463.3	368	1254.53	1	1254.53	N	N	none	33.5459	-90.4243	1.73023	504.5	food	hybrid	splitF	sb	SPFDHSB	154.1	339.6	2455.2	4
837	7	2016-02-10	21	1	21_1	her	1	1	19212.4	490	526.09	3	175.36	N	N	l	33.5333	-90.455	6.92617	1096.3	food	channel	levee	sb	LFDCSB	437.9	177.5	1258.1	1
838	7	2016-02-10	21	2	21_2	her	0	0	11987.1	176	526.09	3	175.36	N	N	l	33.5316	-90.4549	6.99019	1103.5	food	channel	levee	mb	LFDCMB	629.6	368.1	1214.9	3
839	7	2016-02-10	21	3	21_3	cor	0	0	3795.54	321	526.09	3	175.36	N	N	l	33.5298	-90.4549	7.20312	1117.1	food	channel	levee	mb	LFDCMB	686.1	565.2	1196.2	3
840	7	2016-02-10	21	4	21_4	cor	6	1	29353.6	91	526.09	3	175.36	N	N	l	33.528	-90.4549	6.94732	1099	food	hybrid	levee	mb	LFDHMB	781.7	765.5	1199.8	3
841	7	2016-02-10	21	5	21_5	cor	0	0	16790.8	397	526.09	3	175.36	N	N	l	33.5262	-90.4548	7.33409	1120.6	food	channel	levee	sb	LFDCSB	882	928.7	1219.6	2
842	7	2016-02-10	21	5	21_5	her	1	1	16790.8	397	526.09	3	175.36	N	N	l	33.5262	-90.4548	7.33409	1120.6	food	channel	levee	sb	LFDCSB	882	928.7	1219.6	2
843	7	2016-02-10	21	7	21_7	cor	7	1	24325	103	526.09	3	175.36	N	N	l	33.5224	-90.4548	5.80355	1044.8	food	channel	levee	sb	LFDCSB	968.7	682.2	1374.7	1
844	7	2016-02-10	21	9	21_9	cor	10	1	32778.5	329	526.09	3	175.36	N	N	l	33.5207	-90.4591	7.22081	1110.4	food	channel	levee	mb	LFDCMB	561.8	1017.1	1164.1	3
845	7	2016-02-10	21	9	21_9	her	1	1	32778.5	329	526.09	3	175.36	N	N	l	33.5207	-90.4591	7.22081	1110.4	food	channel	levee	mb	LFDCMB	561.8	1017.1	1164.1	3
846	7	2016-02-10	21	10	21_10	her	2	1	13328.9	541	526.09	3	175.36	N	N	l	33.5225	-90.4591	6.48092	1068.1	food	channel	levee	sb	LFDCSB	715.7	995.6	1033.3	4
847	7	2016-02-10	21	11	21_11	her	0	0	31177.3	320	526.09	3	175.36	N	N	l	33.5243	-90.4591	7.97921	1146.7	food	channel	levee	mb	LFDCMB	858.5	907	914.1	2
848	7	2016-02-10	21	12	21_12	her	0	0	26116.5	67	526.09	3	175.36	N	N	l	33.5262	-90.4591	7.2219	1110.7	food	hybrid	levee	mb	LFDHMB	858.1	844.8	833.5	4
849	7	2016-02-10	21	14	21_14	cor	1	1	17033	232	526.09	3	175.36	N	N	l	33.5298	-90.4592	6.79163	1088.2	food	hybrid	levee	sb	LFDHSB	842.1	711.4	800.5	4
850	7	2016-02-10	21	14	21_14	her	1	1	17033	232	526.09	3	175.36	N	N	l	33.5298	-90.4592	6.79163	1088.2	food	hybrid	levee	sb	LFDHSB	842.1	711.4	800.5	4
851	7	2016-02-10	21	20	21_20	cor	0	0	24821.7	92	526.09	3	175.36	N	N	l	33.5301	-90.4637	4.6177	979.3	food	hybrid	levee	sb	LFDHSB	420	345	384.8	4
852	7	2016-02-10	21	20	21_20	her	0	0	24821.7	92	526.09	3	175.36	N	N	l	33.5301	-90.4637	4.6177	979.3	food	hybrid	levee	sb	LFDHSB	420	345	384.8	4
853	7	2016-02-10	21	22	21_22	her	0	0	30374.2	53	526.09	3	175.36	N	N	l	33.5278	-90.4637	4.57076	971.5	food	hybrid	levee	sb	LFDHSB	433	405.2	389.7	4
854	7	2016-02-10	21	23	21_23	cor	0	0	24764.9	92	526.09	3	175.36	N	N	l	33.5266	-90.4637	4.50348	971.5	food	hybrid	levee	sb	LFDHSB	437.3	443.4	442.3	4
855	7	2016-02-10	21	24	21_24	her	25	1	33779.3	79	526.09	3	175.36	N	N	l	33.5253	-90.4637	4.73134	989.3	food	channel	levee	mb	LFDCMB	434.5	482.9	520.7	3
856	7	2016-02-10	21	36	21_36	her	0	0	43913.1	51	526.09	3	175.36	N	N	l	33.5289	-90.4676	3.42834	809.5	food	channel	levee	mb	LFDCMB	99.4	69.4	55	3
857	7	2016-02-10	21	37	21_37	her	0	0	39225.5	50	526.09	3	175.36	N	N	l	33.5301	-90.4676	3.73715	834	food	hybrid	levee	sb	LFDHSB	96.5	17.4	81.8	3
858	7	2016-02-10	21	38	21_38	cor	0	0	31706.1	51	526.09	3	175.36	N	N	l	33.5312	-90.4681	4.40221	980.6	food	hybrid	levee	sb	LFDHSB	24.2	15.9	183	3
859	7	2016-02-10	21	39	21_39	cor	4	1	24725.3	62	526.09	3	175.36	N	N	l	33.5324	-90.4681	4.71637	986.2	food	hybrid	levee	sb	LFDHSB	26.7	30.2	308.5	3
860	7	2016-02-10	21	39	21_39	her	2	1	24725.3	62	526.09	3	175.36	N	N	l	33.5324	-90.4681	4.71637	986.2	food	hybrid	levee	sb	LFDHSB	26.7	30.2	308.5	3
861	7	2016-02-10	21	15	21_15	her	0	0	14159.1	424	526.09	3	175.36	N	N	l	33.5316	-90.4592	7.04528	1101	food	channel	levee	sb	LFDCSB	754.3	558.7	825.6	3
862	7	2016-02-10	21	40	21_40	her	6	1	37159.7	48	526.09	3	175.36	N	N	l	33.5336	-90.4681	5.07691	1017	food	hybrid	levee	sb	LFDHSB	23.1	82.1	443.8	2
863	7	2016-02-10	22	23	22_23	cor	5	1	19015.5	161	1254.53	1	1254.53	N	N	none	33.509	-90.4137	2.09739	608.4	food	hybrid	levee	sb	LFDHSB	425.5	22.7	2414.9	1
864	7	2016-02-10	23	21	23_21	cor	2	1	14778.1	262	1254.53	1	1254.53	N	N	none	33.5037	-90.3969	2.55135	622.8	food	hybrid	levee	mb	LFDHMB	26.6	138	2523.1	3
865	7	2016-02-10	23	1	23_1	cor	1	1	20332.3	270	1254.53	1	1254.53	N	N	none	33.5036	-90.3992	2.74194	649.4	food	hybrid	levee	mb	LFDHMB	25.3	268.5	2528.8	3
866	7	2016-02-10	23	19	23_19	cor	0	0	18122	263	1254.53	1	1254.53	N	N	none	33.501	-90.3969	2.68503	634.8	food	hybrid	levee	mb	LFDHMB	319.5	16.6	2816.2	3
867	7	2016-02-10	23	3	23_3	cor	55	1	12021.4	257	1254.53	1	1254.53	N	N	none	33.501	-90.3992	2.79627	657.3	food	hybrid	levee	sb	LFDHSB	319.6	228.5	2824.3	3
868	7	2016-02-10	23	18	23_18	cor	0	0	11235.6	253	1254.53	1	1254.53	N	N	none	33.4997	-90.3969	2.72669	634.3	food	hybrid	levee	sb	LFDHSB	469	20.4	2965.3	3
869	7	2016-02-10	23	4	23_4	cor	18	1	15634.5	198	1254.53	1	1254.53	N	N	none	33.4996	-90.3992	2.79069	652.5	food	channel	levee	sb	LFDCSB	468.8	236	2971.5	3
870	7	2016-02-10	23	4	23_4	her	0	0	15634.5	198	1254.53	1	1254.53	N	N	none	33.4996	-90.3992	2.79069	652.5	food	channel	levee	sb	LFDCSB	468.8	236	2971.5	3
871	7	2016-02-10	23	16	23_16	cor	0	0	15368	176	1254.53	1	1254.53	N	N	none	33.4982	-90.3967	3.35366	727	food	channel	levee	sb	LFDCSB	622.4	17.4	3119.1	3
872	7	2016-02-10	23	6	23_6	cor	0	0	43371	263	1254.53	1	1254.53	N	N	none	33.4968	-90.3993	2.94434	667.4	food	hybrid	levee	mb	LFDHMB	774.5	283.3	3279.1	3
873	7	2016-02-10	23	7	23_7	cor	0	0	46846.9	270	1254.53	1	1254.53	N	N	none	33.4954	-90.3993	2.85319	660.3	food	hybrid	levee	mb	LFDHMB	841.9	282.1	3437.1	3
874	7	2016-02-10	23	8	23_8	cor	1	1	34647.2	242	1254.53	1	1254.53	N	N	none	33.4941	-90.3993	2.91521	665.2	food	hybrid	levee	mb	LFDHMB	835.7	139.7	3585	3
875	7	2016-02-10	23	8	23_8	her	1	1	34647.2	242	1254.53	1	1254.53	N	N	none	33.4941	-90.3993	2.91521	665.2	food	hybrid	levee	mb	LFDHMB	835.7	139.7	3585	3
876	7	2016-02-10	23	11	23_11	cor	0	0	25117.8	270	1254.53	1	1254.53	N	N	none	33.491	-90.3975	2.14641	672.5	food	hybrid	levee	mb	LFDHMB	1036.3	13.2	3891.3	2
877	7	2016-02-10	23	10	23_10	cor	2	1	14977	218	1254.53	1	1254.53	N	N	none	33.4907	-90.3989	3.46945	899.2	food	channel	levee	sb	LFDCSB	844.4	10.6	3896.6	2
878	7	2016-02-10	24	20	24_20	her	0	0	14259.3	277	1254.53	1	1254.53	N	N	none	33.5259	-90.3952	3.08809	678.9	food	hybrid	levee	sb	LFDHSB	127.4	30	91.2	4
879	7	2016-02-10	24	8	24_8	cor	2	1	14125.5	261	1254.53	1	1254.53	N	N	m	33.5243	-90.3973	2.55566	613.5	food	hybrid	levee	mb	LFDHMB	245.1	74.4	229.4	4
880	7	2016-02-10	24	22	24_22	eg	3	1	9576.48	260	1254.53	1	1254.53	N	N	none	33.5243	-90.3952	2.62205	621.2	food	hybrid	levee	mb	LFDHMB	277.1	198.8	247.8	4
881	7	2016-02-10	24	22	24_22	her	1	1	9576.48	260	1254.53	1	1254.53	N	N	none	33.5243	-90.3952	2.62205	621.2	food	hybrid	levee	mb	LFDHMB	277.1	198.8	247.8	4
882	7	2016-02-10	24	4	24_4	cor	0	0	39340.3	270	1254.53	1	1254.53	N	N	none	33.5214	-90.3973	2.36671	590.5	food	hybrid	levee	mb	LFDHMB	554.4	271.4	553.3	4
883	7	2016-02-10	24	26	24_26	cor	0	0	11098	263	1254.53	1	1254.53	N	N	none	33.5214	-90.3952	2.56596	614.9	food	hybrid	levee	sb	LFDHSB	556.5	209.4	558.4	4
884	7	2016-02-10	24	45	24_45	her	0	0	229266	252	242.81	1	242.81	N	N	none	33.5321	-90.3861	3.58911	916.2	finger	hybrid	levee		LFINH	28.2	426.7	858.1	3
885	7	2016-02-10	24	37	24_37	cor	2	1	223264	250	242.81	1	242.81	N	N	none	33.5325	-90.3882	2.56754	717.1	finger	hybrid	levee		LFINH	25.4	516.9	735.8	3
886	7	2016-02-10	24	34	24_34	eg	0	0	281436	241	242.81	1	242.81	N	N	none	33.5334	-90.3917	1.25755	505.9	finger	hybrid	levee		LFINH	29.8	617.1	594.1	2
887	7	2016-02-10	24	27	24_27	eg	0	0	14144.7	218	1254.53	1	1254.53	N	N	none	33.5214	-90.3931	2.42084	601.4	food	channel	levee	sb	LFDCSB	501.6	21.1	617.4	3
888	7	2016-02-10	24	25	24_25	cor	1	1	9585.74	314	1254.53	1	1254.53	N	N	none	33.5229	-90.3931	2.57278	619.5	food	hybrid	levee	sb	LFDHSB	340.5	16.6	477.8	3
889	7	2016-02-10	24	5	24_5	eg	15	1	10882.1	314	1254.53	1	1254.53	N	N	none	33.5228	-90.3993	2.43831	601.3	food	hybrid	levee	sb	LFDHSB	370.7	229.3	420.7	4
890	7	2016-02-10	24	23	24_23	cor	0	0	13520.4	312	1254.53	1	1254.53	N	N	none	33.5243	-90.3931	2.4878	608	food	hybrid	levee	sb	LFDHSB	191.1	15.5	327	3
891	7	2016-02-10	24	21	24_21	her	1	1	39743.9	270	1254.53	1	1254.53	N	N	none	33.5258	-90.3933	2.36834	615.4	food	hybrid	levee	mb	LFDHMB	73.6	8.8	160.2	3
892	7	2016-02-10	26	23	26_23	cor	12	1	53546	119	242.81	1	242.81	N	N	m	33.5345	-90.3766	2.73367	827	finger	hybrid	levee		LFINH	770.3	14.3	1679.5	2
893	7	2016-02-10	26	23	26_23	her	3	1	53546	119	242.81	1	242.81	N	N	m	33.5345	-90.3766	2.73367	827	finger	hybrid	levee		LFINH	770.3	14.3	1679.5	2
894	7	2016-02-10	26	2	26_2	her	0	0	69554.2	176	242.81	1	242.81	N	N	none	33.5353	-90.3806	2.11471	687.4	finger	channel	levee		LFINC	679.8	259.3	1329.3	4
895	7	2016-02-10	26	4	26_4	cor	0	0	72719.4	175	242.81	1	242.81	N	N	none	33.537	-90.3806	1.98694	673	finger	channel	levee		LFINC	834.7	89.8	1293.6	4
896	7	2016-02-10	26	5	26_5	her	0	0	107151	145	242.81	1	242.81	N	N	none	33.5378	-90.3806	2.1477	683.3	finger	hybrid	levee		LFINH	910.2	31	1287.5	3
897	7	2016-02-10	26	7	26_7	her	0	0	277906	256	242.81	1	242.81	N	N	none	33.5395	-90.3807	2.03911	676.4	finger	hybrid	levee		LFINH	1065.9	28.2	1288.2	3
898	7	2016-02-10	26	9	26_9	her	1	1	270347	255	242.81	1	242.81	N	N	none	33.5411	-90.3807	2.0757	680.8	finger	hybrid	levee		LFINH	1219.3	26.4	1312.5	3
899	7	2016-02-10	26	12	26_12	her	1	1	208038	221	242.81	1	242.81	N	N	none	33.5436	-90.3807	1.97368	663.2	finger	hybrid	levee		LFINH	1181.8	28.3	1394	3
900	7	2016-02-10	26	16	26_16	cor	0	0	230301	253	242.81	1	242.81	N	N	none	33.5469	-90.3807	2.11193	687.3	finger	hybrid	levee		LFINH	999.1	26.4	1567.7	3
901	7	2016-02-10	26	18	26_18	cor	1	1	201672	220	242.81	1	242.81	N	N	none	33.5484	-90.3808	1.23091	618.3	finger	hybrid	levee		LFINH	879.2	16	1674.9	2
902	7	2016-02-10	27	45	27_45	cor	0	0	44768	134	247.67	1	247.67	N	N	l	33.5619	-90.3237	3.55038	905	food	channel	levee	sb	LFDCSB	26.9	37.5	1531.2	3
903	7	2016-02-10	27	8	27_8	her	0	0	27705.4	61	247.67	1	247.67	N	N	l	33.5576	-90.3279	4.15446	937.4	food	hybrid	levee	mb	LFDHMB	507.4	33.6	977.1	3
904	7	2016-02-10	27	17	27_17	her	0	0	22548.3	354	247.67	1	247.67	N	N	l	33.5521	-90.3279	3.87197	938.6	food	channel	levee	sb	LFDCSB	429.5	35.3	374.2	3
905	7	2016-02-10	27	23	27_23	her	0	0	3565.73	702	247.67	1	247.67	N	N	l	33.5485	-90.3276	1.46305	708.1	food	hybrid	levee	sb	LFDHSB	122.4	39.4	90.4	2
906	7	2016-02-10	27	56	27_56	cor	10	1	3158	294	247.67	1	247.67	N	N	l	33.5485	-90.3189	3.95571	775.7	food	channel	levee	mb	LFDCMB	23.9	535.4	975.4	4
907	7	2016-02-10	27	54	27_54	her	0	0	29370.9	245	247.67	1	247.67	N	N	l	33.5503	-90.3198	3.69071	798.5	food	hybrid	levee	sb	LFDHSB	24.4	729.9	846.5	4
908	7	2016-02-10	27	62	27_62	eg	2	1	17057.7	350	247.67	1	247.67	N	N	l	33.5519	-90.3143	4.2158	796.9	food	channel	levee	sb	LFDCSB	244.6	693.5	1406.1	3
909	7	2016-02-10	27	62	27_62	her	10	1	17057.7	350	247.67	1	247.67	N	N	l	33.5519	-90.3143	4.2158	796.9	food	channel	levee	sb	LFDCSB	244.6	693.5	1406.1	3
910	7	2016-02-10	27	59	27_59	her	2	1	43287.9	293	247.67	1	247.67	Y	N	l	33.5539	-90.3176	5.13545	916.3	food	channel	levee	sb	LFDCSB	31.7	929.2	1220.9	4
911	7	2016-02-10	27	50	27_50	her	1	1	14633.6	301	247.67	1	247.67	N	N	l	33.5566	-90.3184	4.88459	866	food	channel	levee	mb	LFDCMB	32.5	794.7	1304.9	3
912	7	2016-02-10	27	40	27_40	her	2	1	30013.4	202	247.67	1	247.67	N	N	l	33.5587	-90.3232	4.89897	1109.9	food	hybrid	levee	sb	LFDHSB	27	377.7	1183.6	4
913	7	2016-02-10	27	7	27_7	her	12	1	24844	166	247.67	1	247.67	N	N	l	33.5587	-90.3262	0.698841	321.8	food	hybrid	splitF	sb	SPFDHSB	483.7	308.9	1153.2	4
914	7	2016-02-10	39	12	39_12	eg	15	1	23410.7	121	202.34	1	202.34	N	N	l	33.2075	-90.659	4.79656	942	food	hybrid	levee	sb	LFDHSB	71.7	428.6	241.9	3
915	7	2016-02-10	39	6	39_6	eg	0	0	24071	90	202.34	1	202.34	N	N	l	33.2114	-90.6658	4.70013	864.4	food	hybrid	levee	sb	LFDHSB	507.6	19.2	960.4	3
916	7	2016-02-10	39	12	39_12	her	35	1	23410.7	110	202.34	1	202.34	N	N	l	33.2075	-90.659	4.79656	942	food	hybrid	levee	sb	LFDHSB	71.7	428.6	241.9	3
917	7	2016-02-10	39	3	39_3	her	0	0	22343.7	180	202.34	1	202.34	N	N	l	33.2056	-90.6639	4.60545	868.7	food	hybrid	levee	sb	LFDHSB	80	537.4	794.9	3
918	7	2016-02-10	39	6	39_6	her	0	0	24071	90	202.34	1	202.34	N	N	l	33.2114	-90.6658	4.70013	864.4	food	hybrid	levee	sb	LFDHSB	507.6	19.2	960.4	3
919	7	2016-02-10	39	8	39_8	her	4	1	23394.3	147	202.34	1	202.34	N	N	l	33.2115	-90.6619	4.08373	986.1	food	hybrid	levee	sb	LFDHSB	495.9	8.4	664.7	2
920	8	2016-02-26	1	1	1_1	cor	70	1	28105.7	256	445.15	2	222.58	N	N	h	33.6605	-90.4363	8.14521	1235.7	food	channel	levee	sb	LFDCSB	25.6	16.6	385	3
921	8	2016-02-26	1	1	1_1	eg	4	1	28105.7	256	445.15	2	222.58	N	N	h	33.6605	-90.4363	8.14521	1235.7	food	channel	levee	sb	LFDCSB	25.6	16.6	385	3
922	8	2016-02-26	1	2	1_2	cor	50	1	9184.9	249	445.15	2	222.58	N	N	h	33.6563	-90.4364	8.74939	1267.1	food	channel	levee	mb	LFDCMB	21.7	451.3	655.6	2
923	8	2016-02-26	1	2	1_2	eg	5	1	9184.9	249	445.15	2	222.58	N	N	h	33.6563	-90.4364	8.74939	1267.1	food	channel	levee	mb	LFDCMB	21.7	451.3	655.6	2
924	8	2016-02-26	1	2	1_2	her	11	1	9184.9	249	445.15	2	222.58	N	N	h	33.6563	-90.4364	8.74939	1267.1	food	channel	levee	mb	LFDCMB	21.7	451.3	655.6	2
925	8	2016-02-26	1	4	1_4	cor	1	1	22664.5	256	445.15	2	222.58	N	N	h	33.6606	-90.4385	9.08606	1286.2	food	channel	levee	mb	LFDCMB	217.4	58.5	530.7	3
926	8	2016-02-26	1	5	1_5	cor	10	1	39055	431	445.15	2	222.58	N	N	l	33.6596	-90.4421	10.1103	1303.6	food	channel	levee	mb	LFDCMB	432.4	11.8	836	3
927	8	2016-02-26	1	5	1_5	eg	0	0	39055	431	445.15	2	222.58	N	N	l	33.6596	-90.4421	10.1103	1303.6	food	channel	levee	mb	LFDCMB	432.4	11.8	836	3
928	8	2016-02-26	1	6	1_6	eg	0	0	56438.8	255	445.15	2	222.58	N	N	l	33.6572	-90.4413	6.58285	1012	food	channel	levee	sb	LFDCSB	432.7	266.3	995.8	3
929	8	2016-02-26	1	7	1_7	cor	0	0	34735.6	289	445.15	2	222.58	N	N	l	33.6571	-90.444	5.17196	927.4	food	channel	levee	sb	LFDCSB	696.8	262.5	1200.5	3
930	8	2016-02-26	1	8	1_8	cor	0	0	42052.4	445	445.15	2	222.58	N	N	l	33.6575	-90.4465	6.05167	970.9	food	channel	levee	sb	LFDCSB	810.4	8.7	1361.8	2
931	8	2016-02-26	1	8	1_8	her	0	0	42052.4	445	445.15	2	222.58	N	N	l	33.6575	-90.4465	6.05167	970.9	food	channel	levee	sb	LFDCSB	810.4	8.7	1361.8	2
932	8	2016-02-26	1	9	1_9	cor	0	0	23598.5	35	445.15	2	222.58	N	N	l	33.6596	-90.4461	6.89341	1026.5	food	hybrid	levee	sb	LFDHSB	562	16.9	1206.3	2
933	8	2016-02-26	15	3	15_3	eg	0	0	110261	256	1214.06	3	404.69	N	N	none	33.5903	-90.4683	3.53651	718.8	finger	hybrid	levee		LFINH	31.6	200.6	1588.7	3
934	8	2016-02-26	15	4	15_4	cor	0	0	198032	255	1214.06	3	404.69	N	N	none	33.5903	-90.4663	3.63577	736.5	finger	channel	levee		LFINC	216.7	352.4	1578.1	3
935	8	2016-02-26	15	5	15_5	cor	2	1	171274	220	1214.06	3	404.69	N	N	none	33.5883	-90.4683	3.36774	702.3	finger	hybrid	levee		LFINH	30.4	78	1630.1	3
936	8	2016-02-26	15	7	15_7	cor	7	1	150077	190	1214.06	3	404.69	N	N	none	33.5864	-90.4682	3.22541	696.5	finger	hybrid	levee		LFINH	33.7	45.2	1671	2
937	8	2016-02-26	15	7	15_7	eg	1	1	150077	190	1214.06	3	404.69	N	N	none	33.5864	-90.4682	3.22541	696.5	finger	hybrid	levee		LFINH	33.7	45.2	1671	2
938	8	2016-02-26	15	7	15_7	her	1	1	150077	190	1214.06	3	404.69	N	N	none	33.5864	-90.4682	3.22541	696.5	finger	hybrid	levee		LFINH	33.7	45.2	1671	2
939	8	2016-02-26	15	8	15_8	cor	0	0	120538	190	1214.06	3	404.69	N	N	none	33.5865	-90.4662	3.54082	723.2	finger	channel	levee		LFINC	216.2	227.7	1474.5	2
940	8	2016-02-26	15	8	15_8	her	0	0	120538	190	1214.06	3	404.69	N	N	none	33.5865	-90.4662	3.54082	723.2	finger	channel	levee		LFINC	216.2	227.7	1474.5	2
941	8	2016-02-26	16	6	16_6	cor	13	1	22713.9	201	445.15	2	222.58	N	N	l	33.5864	-90.4499	3.14194	856.2	food	channel	levee	sb	LFDCSB	22.4	38	145.6	3
942	8	2016-02-26	16	17	16_17	cor	0	0	43203.9	199	445.15	2	222.58	N	N	l	33.585	-90.4466	3.09797	757.2	food	channel	levee	mb	LFDCMB	41	210.9	135.8	3
943	8	2016-02-26	16	18	16_18	cor	7	1	24972.5	378	445.15	2	222.58	N	N	l	33.5863	-90.4459	6.53964	1074.3	food	channel	levee	sb	LFDCSB	186.6	222	215.7	3
944	8	2016-02-26	16	19	16_19	cor	0	0	29847.8	219	445.15	2	222.58	N	N	l	33.588	-90.4459	5.82156	1026.1	food	hybrid	levee	sb	LFDHSB	379.9	379.1	389.4	3
945	8	2016-02-26	16	3	16_3	cor	1	1	23185.9	267	445.15	2	222.58	N	N	l	33.59	-90.45	3.11614	889.9	food	channel	levee	sb	LFDCSB	23.4	389.6	552.6	3
946	8	2016-02-26	16	20	16_20	cor	15	1	40673.5	7	445.15	2	222.58	N	N	l	33.5899	-90.4459	7.52468	1125.8	food	channel	levee	sb	LFDCSB	177.6	458.9	561.8	3
947	8	2016-02-26	16	1	16_1	cor	4	1	25627.3	239	445.15	2	222.58	N	N	l	33.5922	-90.45	6.03659	1033.3	food	channel	levee	mb	LFDCMB	25	595.3	761	2
948	8	2016-02-26	16	21	16_21	cor	0	0	26296.9	200	445.15	2	222.58	N	N	l	33.5913	-90.4459	2.15643	832.2	food	hybrid	levee	sb	LFDHSB	106.7	437	774.9	3
949	8	2016-02-26	16	16	16_16	cor	0	0	24189.1	333	445.15	2	222.58	Y	N	l	33.5842	-90.4455	2.10494	789.3	food	hybrid	levee	sb	LFDHSB	63.6	144.2	176.5	2
950	8	2016-02-26	16	8	16_8	cor	15	1	2446.34	470	445.15	2	222.58	N	N	h	33.583	-90.4498	5.99962	1019.7	food	channel	levee	sb	LFDCSB	63.1	30.8	93.2	2
951	8	2016-02-26	16	13	16_13	cor	0	0	25528.4	7	445.15	2	222.58	N	N	l	33.5808	-90.4458	2.83428	832.2	food	hybrid	levee	sb	LFDHSB	347	183.3	408.8	4
952	8	2016-02-26	16	12	16_12	cor	0	0	48491.9	46	445.15	2	222.58	N	N	m	33.5794	-90.4458	6.86803	1070.1	food	channel	levee	mb	LFDCMB	446.8	249.2	502.6	4
953	8	2016-02-26	16	10	16_10	cor	0	0	24816.8	197	445.15	2	222.58	N	N	l	33.58	-90.4499	2.97031	868.9	food	channel	levee	mb	LFDCMB	443.5	377.6	474.5	3
954	8	2016-02-26	16	25	16_25	cor	0	0	26418	7	445.15	2	222.58	N	N	l	33.5798	-90.4374	4.98682	948.2	food	hybrid	levee	sb	LFDHSB	830.9	173	924.1	3
955	8	2016-02-26	16	24	16_24	cor	6	1	25007	91	445.15	2	222.58	N	N	l	33.5798	-90.4414	4.88781	951.9	food	hybrid	levee	sb	LFDHSB	630.2	179.2	731.7	4
956	8	2016-02-26	16	9	16_9	cor	10	1	25437	50	445.15	2	222.58	N	N	l	33.5813	-90.4499	7.0413	1088.1	food	hybrid	levee	sb	LFDHSB	241.8	177.9	272.7	3
957	8	2016-02-26	17	23	17_23	eg	15	1	43688.2	43	445.15	2	222.58	N	N	l	33.5781	-90.4458	3.06232	868.4	food	channel	levee	sb	LFDCSB	646.4	430.9	695.8	4
958	8	2016-02-26	17	22	17_22	eg	10	1	32343.6	44	445.15	2	222.58	N	N	l	33.5772	-90.4458	3.18492	877.3	food	channel	levee	sb	LFDCSB	744.7	521.1	790.7	4
959	8	2016-02-26	17	1	17_1	cor	20	1	45543.9	44	445.15	2	222.58	N	N	m	33.5777	-90.4499	7.05135	1083.5	food	channel	levee	sb	LFDCSB	638.7	468.4	668	3
960	8	2016-02-26	17	21	17_21	cor	5	1	51220	44	445.15	2	222.58	N	N	l	33.5763	-90.4458	3.27602	881.5	food	channel	levee	mb	LFDCMB	840.7	619	885.3	4
961	8	2016-02-26	17	21	17_21	eg	35	1	51220	44	445.15	2	222.58	N	N	l	33.5763	-90.4458	3.27602	881.5	food	channel	levee	mb	LFDCMB	840.7	619	885.3	4
962	8	2016-02-26	17	20	17_20	cor	0	0	16336.1	44	445.15	2	222.58	N	N	l	33.5754	-90.4458	3.30095	886	food	channel	levee	mb	LFDCMB	942.6	717.2	985.1	3
963	8	2016-02-26	17	2	17_2	cor	10	1	25100.9	198	445.15	2	222.58	N	N	l	33.5764	-90.45	3.12597	878.5	food	channel	levee	mb	LFDCMB	842.6	447.5	872.8	3
964	8	2016-02-26	17	3	17_3	cor	0	0	23084.6	198	445.15	2	222.58	N	N	l	33.5755	-90.45	3.09761	873.4	food	channel	levee	mb	LFDCMB	939.2	446.4	968.7	3
965	8	2016-02-26	17	4	17_4	cor	0	0	26838.1	267	445.15	2	222.58	N	N	l	33.5741	-90.45	7.43262	1105.5	food	hybrid	levee	sb	LFDHSB	1037.9	450.6	1065.8	2
966	8	2016-02-26	17	19	17_19	cor	0	0	40347.3	77	445.15	2	222.58	N	N	l	33.5721	-90.4459	7.3774	1099.1	food	channel	levee	sb	LFDCSB	1251.8	828.7	1291.7	3
967	8	2016-02-26	17	19	17_19	cor	0	0	40347.3	77	445.15	2	222.58	N	N	l	33.5721	-90.4459	7.3774	1099.1	food	channel	levee	sb	LFDCSB	1251.8	828.7	1291.7	3
968	8	2016-02-26	17	5	17_5	cor	5	1	26067.1	239	445.15	2	222.58	N	N	l	33.5727	-90.45	3.21511	883.5	food	channel	levee	mb	LFDCMB	1252.3	454.9	1281.4	3
969	8	2016-02-26	17	5	17_5	cor	5	1	26067.1	239	445.15	2	222.58	N	N	l	33.5727	-90.45	3.21511	883.5	food	channel	levee	mb	LFDCMB	1252.3	454.9	1281.4	3
970	8	2016-02-26	17	6	17_6	cor	4	1	51593.1	37	445.15	2	222.58	N	N	l	33.5717	-90.45	3.26913	885.8	food	channel	levee	mb	LFDCMB	1356.2	443.6	1385.9	3
971	8	2016-02-26	17	6	17_6	eg	0	0	51593.1	37	445.15	2	222.58	N	N	l	33.5717	-90.45	3.26913	885.8	food	channel	levee	mb	LFDCMB	1356.2	443.6	1385.9	3
972	8	2016-02-26	17	16	17_16	cor	6	1	42435.4	76	445.15	2	222.58	N	N	l	33.5683	-90.4459	7.24055	1100.4	food	channel	levee	mb	LFDCMB	1673.4	703.8	1711.3	3
973	8	2016-02-26	17	16	17_16	cor	0	0	42435.4	76	445.15	2	222.58	N	N	l	33.5683	-90.4459	7.24055	1100.4	food	channel	levee	mb	LFDCMB	1673.4	703.8	1711.3	3
974	8	2016-02-26	17	15	17_15	cor	0	0	56530.2	27	445.15	2	222.58	N	N	l	33.567	-90.4459	3.17263	883.8	food	channel	levee	mb	LFDCMB	1737	647	1918.9	4
975	8	2016-02-26	17	14	17_14	cor	6	1	32022.4	239	445.15	2	222.58	N	N	l	33.5661	-90.446	3.0363	874.9	food	channel	levee	sb	LFDCSB	1774.1	610.7	2012.2	3
976	8	2016-02-26	17	10	17_10	cor	0	0	49549.5	199	445.15	2	222.58	N	N	l	33.567	-90.4501	3.14381	879.5	food	channel	levee	mb	LFDCMB	1633	434.8	1906.2	2
977	8	2016-02-26	17	13	17_13	cor	4	1	7951.84	46	445.15	2	222.58	N	N	l	33.5648	-90.446	6.07416	1031.2	food	hybrid	levee	sb	LFDHSB	1815.3	572	2115.3	2
978	8	2016-02-26	17	12	17_12	cor	8	1	48887.3	206	445.15	2	222.58	N	N	l	33.5649	-90.4501	6.29063	1045.4	food	channel	levee	sb	LFDCSB	1631.7	465	2103.4	2
979	8	2016-02-26	17	39	17_39	her	0	0	23598.5	238	445.15	2	222.58	N	N	l	33.5768	-90.4375	5.31967	965.9	food	hybrid	levee	sb	LFDHSB	842.5	504.1	1091.1	3
980	8	2016-02-26	17	38	17_38	cor	0	0	30779.4	236	445.15	2	222.58	N	N	l	33.5753	-90.4375	4.994	942.1	food	channel	levee	mb	LFDCMB	842	673.6	1200.8	3
981	8	2016-02-26	17	36	17_36	eg	0	0	6634.77	305	445.15	2	222.58	N	N	l	33.5722	-90.4375	5.11612	956.3	food	channel	levee	sb	LFDCSB	857.1	438.6	1453.8	3
982	8	2016-02-26	17	28	17_28	cor	0	0	7469.99	328	445.15	2	222.58	N	N	l	33.5723	-90.4415	5.51356	1001.1	food	hybrid	levee	sb	LFDHSB	1215.8	585.9	1404.7	4
983	8	2016-02-26	17	35	17_35	cor	0	0	19694.3	360	445.15	2	222.58	N	N	l	33.5707	-90.4376	5.47277	983.1	food	hybrid	levee	mb	LFDHMB	877.2	269.7	1587.1	3
984	8	2016-02-26	17	35	17_35	eg	0	0	19694.3	360	445.15	2	222.58	N	N	l	33.5707	-90.4376	5.47277	983.1	food	hybrid	levee	mb	LFDHMB	877.2	269.7	1587.1	3
985	8	2016-02-26	17	33	17_33	her	1	1	68168.9	43	445.15	2	222.58	N	N	l	33.5673	-90.4384	4.06729	910.2	food	channel	levee	sb	LFDCSB	1049.2	91.4	1930	2
986	8	2016-02-26	19	4	19_4	eg	0	0	266832	238	80.94	0	#DIV/0!	N	N	none	33.559	-90.4192	3.44486	740.8	finger	channel	levee		LFINC	47.9	625.5	896.7	2
987	8	2016-02-26	21	1	21_1	eg	1	1	19212.4	506	526.09	3	175.36	N	N	l	33.5333	-90.455	6.92617	1096.3	food	channel	levee	sb	LFDCSB	437.9	177.5	1258.1	1
988	8	2016-02-26	21	2	21_2	eg	0	0	11987.1	192	526.09	3	175.36	N	N	l	33.5316	-90.4549	6.99019	1103.5	food	channel	levee	mb	LFDCMB	629.6	368.1	1214.9	3
989	8	2016-02-26	21	3	21_3	cor	0	0	3795.54	337	526.09	3	175.36	N	N	l	33.5298	-90.4549	7.20312	1117.1	food	channel	levee	mb	LFDCMB	686.1	565.2	1196.2	3
990	8	2016-02-26	21	4	21_4	cor	15	1	29353.6	107	526.09	3	175.36	N	N	l	33.528	-90.4549	6.94732	1099	food	hybrid	levee	mb	LFDHMB	781.7	765.5	1199.8	3
991	8	2016-02-26	21	4	21_4	eg	2	1	29353.6	107	526.09	3	175.36	N	N	l	33.528	-90.4549	6.94732	1099	food	hybrid	levee	mb	LFDHMB	781.7	765.5	1199.8	3
992	8	2016-02-26	21	4	21_4	her	2	1	29353.6	107	526.09	3	175.36	N	N	l	33.528	-90.4549	6.94732	1099	food	hybrid	levee	mb	LFDHMB	781.7	765.5	1199.8	3
993	8	2016-02-26	21	7	21_7	cor	1	1	24325	119	526.09	3	175.36	N	N	l	33.5224	-90.4548	5.80355	1044.8	food	channel	levee	sb	LFDCSB	968.7	682.2	1374.7	1
994	8	2016-02-26	21	10	21_10	cor	2	1	13328.9	557	526.09	3	175.36	N	N	l	33.5225	-90.4591	6.48092	1068.1	food	channel	levee	sb	LFDCSB	715.7	995.6	1033.3	4
995	8	2016-02-26	21	14	21_14	cor	0	0	17033	248	526.09	3	175.36	N	N	l	33.5298	-90.4592	6.79163	1088.2	food	hybrid	levee	sb	LFDHSB	842.1	711.4	800.5	4
996	8	2016-02-26	21	15	21_15	cor	3	1	14159.1	440	526.09	3	175.36	N	N	l	33.5316	-90.4592	7.04528	1101	food	channel	levee	sb	LFDCSB	754.3	558.7	825.6	3
997	8	2016-02-26	21	23	21_23	cor	0	0	24764.9	108	526.09	3	175.36	N	N	l	33.5266	-90.4637	4.50348	971.5	food	hybrid	levee	sb	LFDHSB	437.3	443.4	442.3	4
998	8	2016-02-26	21	28	21_28	cor	2	1	22511.3	360	526.09	3	175.36	N	N	l	33.5205	-90.4636	4.67814	978	food	hybrid	levee	mb	LFDHMB	293.1	685.5	968	4
999	8	2016-02-26	21	31	21_31	cor	0	0	28906.4	500	526.09	3	175.36	N	N	l	33.523	-90.4679	4.31161	950.1	food	channel	levee	sb	LFDCSB	40.2	240.8	615.3	3
1000	8	2016-02-26	21	31	21_31	her	0	0	28906.4	500	526.09	3	175.36	N	N	l	33.523	-90.4679	4.31161	950.1	food	channel	levee	sb	LFDCSB	40.2	240.8	615.3	3
1001	8	2016-02-26	21	34	21_34	cor	0	0	26299.4	94	526.09	3	175.36	N	N	l	33.5266	-90.468	4.6735	972.6	food	hybrid	levee	mb	LFDHMB	42	75.9	208.1	3
1002	8	2016-02-26	21	35	21_35	cor	0	0	26269.8	94	526.09	3	175.36	N	N	l	33.5278	-90.4675	3.26414	782.3	food	hybrid	levee	sb	LFDHSB	120.1	120.1	112.2	3
1003	8	2016-02-26	21	38	21_38	cor	5	1	31706.1	67	526.09	3	175.36	N	N	l	33.5312	-90.4681	4.40221	980.6	food	hybrid	levee	sb	LFDHSB	24.2	15.9	183	3
1004	8	2016-02-26	21	39	21_39	eg	0	0	24725.3	78	526.09	3	175.36	N	N	l	33.5324	-90.4681	4.71637	986.2	food	hybrid	levee	sb	LFDHSB	26.7	30.2	308.5	3
1005	8	2016-02-26	27	5	27_5	her	0	0	32373.2	183	247.67	1	247.67	N	N	l	33.5598	-90.3262	0.709081	324.1	food	hybrid	splitF	mb	SPFDHMB	453.8	252.7	1269.3	4
1006	8	2016-02-26	27	7	27_7	cor	0	0	24844	182	247.67	1	247.67	N	N	l	33.5587	-90.3262	0.698841	321.8	food	hybrid	splitF	sb	SPFDHSB	483.7	308.9	1153.2	4
1007	8	2016-02-26	27	7	27_7	eg	1	1	24844	182	247.67	1	247.67	N	N	l	33.5587	-90.3262	0.698841	321.8	food	hybrid	splitF	sb	SPFDHSB	483.7	308.9	1153.2	4
1008	8	2016-02-26	27	12	27_12	cor	0	0	4003.1	315	247.67	1	247.67	N	N	l	33.5554	-90.3263	0.861485	354.7	food	hybrid	splitF	mb	SPFDHMB	567.6	343.8	807.1	4
1009	8	2016-02-26	27	12	27_12	her	0	0	4003.1	315	247.67	1	247.67	N	N	l	33.5554	-90.3263	0.861485	354.7	food	hybrid	splitF	mb	SPFDHMB	567.6	343.8	807.1	4
1010	8	2016-02-26	27	16	27_16	eg	0	0	22975.8	298	247.67	1	247.67	N	N	l	33.5532	-90.3263	0.820368	346.3	food	hybrid	splitF	sb	SPFDHSB	626.8	345.3	594.7	4
1011	8	2016-02-26	27	17	27_17	cor	3	1	22548.3	370	247.67	1	247.67	N	N	l	33.5521	-90.3279	3.87197	938.6	food	channel	levee	sb	LFDCSB	429.5	35.3	374.2	3
1012	8	2016-02-26	27	19	27_19	cor	0	0	12990.3	360	247.67	1	247.67	N	N	l	33.551	-90.3263	0.824406	348.3	food	hybrid	splitF	mb	SPFDHMB	442.1	318.9	416.4	3
1013	8	2016-02-26	27	19	27_19	her	0	0	12990.3	360	247.67	1	247.67	N	N	l	33.551	-90.3263	0.824406	348.3	food	hybrid	splitF	mb	SPFDHMB	442.1	318.9	416.4	3
1014	8	2016-02-26	27	21	27_21	her	0	0	31471.3	197	247.67	1	247.67	N	N	l	33.5499	-90.3263	0.725635	321.5	food	channel	splitF	mb	SPFDCMB	339.3	304.1	363.1	4
1015	8	2016-02-26	27	38	27_38	her	2	1	1499.93	323	247.67	1	247.67	N	N	l	33.5576	-90.3252	0.893388	359.2	food	hybrid	splitF	mb	SPFDHMB	411.5	410.5	1070.1	4
1016	8	2016-02-26	27	40	27_40	cor	6	1	30013.4	218	247.67	1	247.67	N	N	l	33.5587	-90.3232	4.89897	1109.9	food	hybrid	levee	sb	LFDHSB	27	377.7	1183.6	4
1017	8	2016-02-26	27	41	27_41	cor	0	0	26296.9	247	247.67	1	247.67	N	N	l	33.5598	-90.3253	0.798259	339.5	food	channel	splitF	mb	SPFDCMB	362	257.9	1298.6	4
1018	8	2016-02-26	27	45	27_45	cor	0	0	44768	150	247.67	1	247.67	N	N	l	33.5619	-90.3237	3.55038	905	food	channel	levee	sb	LFDCSB	26.9	37.5	1531.2	3
1019	8	2016-02-26	27	45	27_45	eg	0	0	44768	150	247.67	1	247.67	N	N	l	33.5619	-90.3237	3.55038	905	food	channel	levee	sb	LFDCSB	26.9	37.5	1531.2	3
1020	8	2016-02-26	27	46	27_46	cor	1	1	6390.14	308	247.67	1	247.67	N	N	l	33.5621	-90.3192	2.96943	845.8	food	channel	levee	mb	LFDCMB	27.1	439.6	1722.5	2
1021	8	2016-02-26	27	46	27_46	eg	3	1	6390.14	308	247.67	1	247.67	N	N	l	33.5621	-90.3192	2.96943	845.8	food	channel	levee	mb	LFDCMB	27.1	439.6	1722.5	2
1022	8	2016-02-26	27	46	27_46	her	2	1	6390.14	308	247.67	1	247.67	N	N	l	33.5621	-90.3192	2.96943	845.8	food	channel	levee	mb	LFDCMB	27.1	439.6	1722.5	2
1023	8	2016-02-26	27	50	27_50	cor	0	0	14633.6	317	247.67	1	247.67	N	N	l	33.5566	-90.3184	4.88459	866	food	channel	levee	mb	LFDCMB	32.5	794.7	1304.9	3
1024	8	2016-02-26	27	52	27_52	cor	1	1	36732.2	79	247.67	1	247.67	N	N	l	33.5532	-90.3202	3.46477	714.1	food	channel	levee	sb	LFDCSB	26.6	846	959.8	4
1025	8	2016-02-26	27	52	27_52	eg	0	0	36732.2	79	247.67	1	247.67	N	N	l	33.5532	-90.3202	3.46477	714.1	food	channel	levee	sb	LFDCSB	26.6	846	959.8	4
1026	8	2016-02-26	27	55	27_55	cor	2	1	27339.7	310	247.67	1	247.67	N	N	l	33.5485	-90.3208	3.75468	768.4	food	channel	levee	mb	LFDCMB	189.2	567	787.7	4
1027	8	2016-02-26	27	55	27_55	eg	1	1	27339.7	310	247.67	1	247.67	N	N	l	33.5485	-90.3208	3.75468	768.4	food	channel	levee	mb	LFDCMB	189.2	567	787.7	4
1028	8	2016-02-26	27	55	27_55	her	1	1	27339.7	310	247.67	1	247.67	N	N	l	33.5485	-90.3208	3.75468	768.4	food	channel	levee	mb	LFDCMB	189.2	567	787.7	4
1029	8	2016-02-26	27	56	27_56	cor	10	1	3158	310	247.67	1	247.67	N	N	l	33.5485	-90.3189	3.95571	775.7	food	channel	levee	mb	LFDCMB	23.9	535.4	975.4	4
1030	8	2016-02-26	27	56	27_56	eg	1	1	3158	310	247.67	1	247.67	N	N	l	33.5485	-90.3189	3.95571	775.7	food	channel	levee	mb	LFDCMB	23.9	535.4	975.4	4
1031	8	2016-02-26	27	56	27_56	her	2	1	3158	310	247.67	1	247.67	N	N	l	33.5485	-90.3189	3.95571	775.7	food	channel	levee	mb	LFDCMB	23.9	535.4	975.4	4
1032	8	2016-02-26	27	59	27_59	cor	4	1	43287.9	309	247.67	1	247.67	N	N	l	33.5539	-90.3176	5.13545	916.3	food	channel	levee	sb	LFDCSB	31.7	929.2	1220.9	4
1033	8	2016-02-26	27	59	27_59	eg	0	0	43287.9	309	247.67	1	247.67	N	N	l	33.5539	-90.3176	5.13545	916.3	food	channel	levee	sb	LFDCSB	31.7	929.2	1220.9	4
1034	8	2016-02-26	27	60	27_60	cor	0	0	6711.38	375	247.67	1	247.67	N	N	l	33.554	-90.3153	4.85683	907.8	food	hybrid	levee	sb	LFDHSB	213.6	887.3	1440.3	3
1035	8	2016-02-26	27	61	27_61	her	0	0	28444.3	322	247.67	1	247.67	N	N	l	33.5543	-90.3136	2.80478	738.5	food	channel	levee	mb	LFDCMB	411.2	887.7	1619.2	2
1036	8	2016-02-26	27	62	27_62	cor	6	1	17057.7	366	247.67	1	247.67	N	N	l	33.5519	-90.3143	4.2158	796.9	food	channel	levee	sb	LFDCSB	244.6	693.5	1406.1	3
1037	8	2016-02-26	27	62	27_62	eg	3	1	17057.7	366	247.67	1	247.67	N	N	l	33.5519	-90.3143	4.2158	796.9	food	channel	levee	sb	LFDCSB	244.6	693.5	1406.1	3
1038	8	2016-02-26	27	62	27_62	her	5	1	17057.7	366	247.67	1	247.67	N	N	l	33.5519	-90.3143	4.2158	796.9	food	channel	levee	sb	LFDCSB	244.6	693.5	1406.1	3
1039	8	2016-02-26	27	63	27_63	cor	7	1	43918	49	247.67	1	247.67	N	N	l	33.5501	-90.3142	4.66673	830.7	food	channel	levee	mb	LFDCMB	224.2	470.7	1389.8	3
1040	8	2016-02-26	27	63	27_63	eg	3	1	43918	49	247.67	1	247.67	N	N	l	33.5501	-90.3142	4.66673	830.7	food	channel	levee	mb	LFDCMB	224.2	470.7	1389.8	3
1041	8	2016-02-26	27	63	27_63	her	10	1	43918	49	247.67	1	247.67	N	N	l	33.5501	-90.3142	4.66673	830.7	food	channel	levee	mb	LFDCMB	224.2	470.7	1389.8	3
1042	8	2016-02-26	38	30	38_30	cor	4	1	13977.2	204	283.28	2	141.64	N	N	none	33.1834	-90.6952	7.18421	1098.4	food	hybrid	levee	sb	LFDHSB	31.6	454.1	2397.6	2
1043	8	2016-02-26	38	29	38_29	cor	1	1	14459	205	283.28	2	141.64	N	N	none	33.1819	-90.6952	4.14967	987.7	food	hybrid	levee	sb	LFDHSB	215.7	495.1	2288.9	3
1044	8	2016-02-26	38	28	38_28	cor	4	1	33651.5	143	283.28	2	141.64	N	N	none	33.181	-90.6953	2.86992	913.7	food	hybrid	levee	sb	LFDHSB	336.7	555.7	2211.1	3
1045	8	2016-02-26	38	28	38_28	her	1	1	33651.5	143	283.28	2	141.64	N	N	none	33.181	-90.6953	2.86992	913.7	food	hybrid	levee	sb	LFDHSB	336.7	555.7	2211.1	3
1046	8	2016-02-26	38	27	38_27	cor	8	1	17848.7	423	283.28	2	141.64	N	N	m	33.1795	-90.6952	9.52267	1250.3	food	hybrid	levee	sb	LFDHSB	394	591.8	2001.4	1
1047	8	2016-02-26	38	27	38_27	her	1	1	17848.7	423	283.28	2	141.64	N	N	m	33.1795	-90.6952	9.52267	1250.3	food	hybrid	levee	sb	LFDHSB	394	591.8	2001.4	1
1048	8	2016-02-26	38	25	38_25	cor	0	0	14595.5	204	283.28	2	141.64	N	N	none	33.1833	-90.6984	4.20916	804.6	food	hybrid	levee	sb	LFDHSB	27	696.2	2266.7	3
1049	8	2016-02-26	38	26	38_26	cor	1	1	12659.7	204	283.28	2	141.64	N	N	m	33.1809	-90.6994	8.40241	1151.1	food	hybrid	levee	sb	LFDHSB	281.1	738.3	1960.8	3
1050	8	2016-02-26	38	26	38_26	her	0	0	12659.7	204	283.28	2	141.64	N	N	m	33.1809	-90.6994	8.40241	1151.1	food	hybrid	levee	sb	LFDHSB	281.1	738.3	1960.8	3
1051	8	2016-02-26	38	23	38_23	cor	0	0	20357.7	143	283.28	2	141.64	N	N	none	33.1837	-90.7036	5.24303	1010.6	food	hybrid	levee	sb	LFDHSB	23.7	337.9	2192.5	3
1052	8	2016-02-26	38	23	38_23	her	2	1	20357.7	143	283.28	2	141.64	N	N	none	33.1837	-90.7036	5.24303	1010.6	food	hybrid	levee	sb	LFDHSB	23.7	337.9	2192.5	3
1053	8	2016-02-26	38	1	38_1	her	0	0	22662.5	126	283.28	2	141.64	N	N	none	33.1837	-90.708	5.04098	982.2	food	hybrid	levee	sb	LFDHSB	22	77.2	2163.5	2
1054	8	2016-02-26	38	22	38_22	cor	0	0	109295	58	283.28	2	141.64	N	N	none	33.1824	-90.7038	4.48358	960.4	finger	hybrid	levee		LFINH	182.9	470.1	2053.8	4
1055	8	2016-02-26	38	22	38_22	her	1	1	109295	58	283.28	2	141.64	N	N	none	33.1824	-90.7038	4.48358	960.4	finger	hybrid	levee		LFINH	182.9	470.1	2053.8	4
1056	8	2016-02-26	38	2	38_2	cor	0	0	15968	225	283.28	2	141.64	N	N	none	33.1824	-90.7079	5.4042	998.1	food	hybrid	levee	sb	LFDHSB	170.6	216.6	2009.9	4
1057	8	2016-02-26	38	21	38_21	cor	0	0	22366.1	8	283.28	2	141.64	N	N	none	33.181	-90.7038	5.67854	1035.3	food	hybrid	levee	sb	LFDHSB	323.5	548.6	1893.8	4
1058	8	2016-02-26	38	21	38_21	her	0	0	22366.1	8	283.28	2	141.64	N	N	none	33.181	-90.7038	5.67854	1035.3	food	hybrid	levee	sb	LFDHSB	323.5	548.6	1893.8	4
1059	8	2016-02-26	38	3	38_3	cor	1	1	19535.3	203	283.28	2	141.64	N	N	none	33.181	-90.7079	4.4549	933	food	hybrid	levee	sb	LFDHSB	328.6	374.6	1869	4
1060	8	2016-02-26	38	20	38_20	cor	8	1	22183	8	283.28	2	141.64	N	N	none	33.1797	-90.7038	4.85339	989.6	food	hybrid	levee	sb	LFDHSB	481.1	668.6	1755.4	3
1061	8	2016-02-26	38	4	38_4	cor	0	0	17034.5	225	283.28	2	141.64	N	N	none	33.1797	-90.7079	5.33887	989.7	food	hybrid	levee	sb	LFDHSB	470	515.1	1709.4	4
1062	8	2016-02-26	38	19	38_19	cor	4	1	19353.6	139	283.28	2	141.64	N	N	none	33.1783	-90.7038	5.99665	1057.9	food	hybrid	levee	sb	LFDHSB	621.5	784.3	1593.3	3
1063	8	2016-02-26	38	19	38_19	her	0	0	19353.6	139	283.28	2	141.64	N	N	none	33.1783	-90.7038	5.99665	1057.9	food	hybrid	levee	sb	LFDHSB	621.5	784.3	1593.3	3
1064	8	2016-02-26	38	7	38_7	cor	5	1	16984.4	231	283.28	2	141.64	N	N	none	33.1769	-90.7079	4.94429	962.4	food	hybrid	levee	sb	LFDHSB	778.5	726.4	1407.7	4
1065	8	2016-02-26	38	17	38_17	cor	0	0	19364.7	438	283.28	2	141.64	N	N	none	33.1755	-90.7038	5.88043	1058.8	food	hybrid	levee	sb	LFDHSB	927	727.1	1299.3	3
1066	8	2016-02-26	38	16	38_16	cor	0	0	16977.5	231	283.28	2	141.64	N	N	none	33.1742	-90.7038	4.95881	1005.5	food	hybrid	levee	sb	LFDHSB	1086.6	618.5	1164.3	3
1067	8	2016-02-26	38	9	38_9	cor	8	1	25075.6	451	283.28	2	141.64	N	N	none	33.1742	-90.7079	4.32002	906	food	hybrid	levee	sb	LFDHSB	1087.3	436.9	1110.2	4
1068	8	2016-02-26	38	15	38_15	cor	0	0	14527.8	169	283.28	2	141.64	N	N	none	33.1728	-90.7038	6.3618	1082.4	food	hybrid	levee	sb	LFDHSB	1109.6	494.2	1001	3
1069	8	2016-02-26	38	10	38_10	cor	25	1	24229.7	330	283.28	2	141.64	N	N	none	33.1728	-90.7079	4.42139	911.4	food	hybrid	levee	sb	LFDHSB	1124.9	292.5	959.5	3
1070	8	2016-02-26	38	14	38_14	cor	6	1	38892.9	251	283.28	2	141.64	N	N	none	33.1713	-90.7038	5.14233	1016.1	food	hybrid	levee	sb	LFDHSB	961.3	418.5	864.3	3
1071	8	2016-02-26	38	11	38_11	cor	5	1	19764.6	169	283.28	2	141.64	N	N	none	33.1714	-90.7079	4.47502	908.4	food	hybrid	levee	sb	LFDHSB	965.8	154.4	800.6	3
1072	8	2016-02-26	38	11	38_11	her	0	0	19764.6	169	283.28	2	141.64	N	N	none	33.1714	-90.7079	4.47502	908.4	food	hybrid	levee	sb	LFDHSB	965.8	154.4	800.6	3
1073	8	2016-02-26	38	13	38_13	cor	0	0	18758.2	338	283.28	2	141.64	N	N	none	33.1699	-90.7039	6.08918	1071.7	food	hybrid	levee	sb	LFDHSB	796.4	376.5	713.6	3
1074	8	2016-02-26	38	12	38_12	cor	0	0	171201	251	283.28	2	141.64	N	N	none	33.17	-90.708	4.24162	893.9	finger	hybrid	levee		LFINH	811.5	37.3	649.4	3
1075	8	2016-02-26	38	12	38_12	her	2	1	171201	251	283.28	2	141.64	N	N	none	33.17	-90.708	4.24162	893.9	finger	hybrid	levee		LFINH	811.5	37.3	649.4	3
1076	8	2016-02-26	38	6	38_6	cor	0	0	37064.3	204	283.28	2	141.64	N	N	none	33.1783	-90.7069	2.09946	564.7	finger	hybrid	levee		LFINH	633.6	713.8	1571	4
1077	8	2016-02-26	40	17	40_17	cor	0	0	231.96	983	343.98	1	343.98	N	N	none	33.2593	-90.6944	4.31107	900.8	food	hybrid	levee	sb	LFDHSB	32.5	708.4	1023.8	3
1078	8	2016-02-26	40	16	40_16	cor	45	1	31678.5	267	343.98	1	343.98	N	N	none	33.2592	-90.696	4.67194	918.5	finger	hybrid	levee		LFINH	178.3	580.4	1027.4	3
1079	8	2016-02-26	40	14	40_14	cor	2	1	3337.97	280	343.98	1	343.98	N	N	none	33.2624	-90.6961	4.49375	910	food	hybrid	levee	sb	LFDHSB	180.4	451.3	683	4
1080	8	2016-02-26	40	14	40_14	eg	0	0	3337.97	280	343.98	1	343.98	N	N	none	33.2624	-90.6961	4.49375	910	food	hybrid	levee	sb	LFDHSB	180.4	451.3	683	4
1081	8	2016-02-26	40	15	40_15	cor	2	1	7976.87	316	343.98	1	343.98	N	N	none	33.2592	-90.6977	5.0145	950.2	food	hybrid	levee	sb	LFDHSB	331.9	465.6	1044.8	3
1082	8	2016-02-26	40	1	40_1	cor	25	1	15493.9	196	343.98	1	343.98	N	N	none	33.2593	-90.7011	4.84062	943.1	food	hybrid	levee	sb	LFDHSB	645.7	169.5	1145.7	3
1083	8	2016-02-26	40	19	40_19	cor	0	0	197.49	357	343.98	1	343.98	N	N	none	33.2658	-90.6944	5.06353	936	food	hybrid	levee	sb	LFDHSB	17.6	602.8	302.6	2
1084	8	2016-02-26	40	2	40_2	cor	0	0	12682.2	356	343.98	1	343.98	N	N	none	33.2593	-90.6994	4.73104	927.2	food	hybrid	levee	sb	LFDHSB	492.9	322.5	1086.2	3
1085	8	2016-02-26	40	12	40_12	cor	0	0	3990.14	356	343.98	1	343.98	N	N	none	33.2658	-90.6961	5.01235	941.6	food	hybrid	levee	sb	LFDHSB	179.3	446.1	309.3	3
1086	8	2016-02-26	40	8	40_8	cor	0	0	9720.92	323	343.98	1	343.98	N	N	none	33.2688	-90.6996	4.62919	915.8	food	hybrid	levee	sb	LFDHSB	19.7	158.2	375.8	1
1087	8	2016-02-26	40	8	40_8	her	0	0	9720.92	323	343.98	1	343.98	N	N	none	33.2688	-90.6996	4.62919	915.8	food	hybrid	levee	sb	LFDHSB	19.7	158.2	375.8	1
1088	8	2016-02-26	40	7	40_7	cor	65	1	17130.8	203	343.98	1	343.98	N	N	none	33.2688	-90.7012	4.08622	874.1	food	hybrid	levee	sb	LFDHSB	22.8	14.9	530.5	3
1089	8	2016-02-26	40	7	40_7	eg	5	1	17130.8	203	343.98	1	343.98	N	N	none	33.2688	-90.7012	4.08622	874.1	food	hybrid	levee	sb	LFDHSB	22.8	14.9	530.5	3
1090	8	2016-02-26	40	7	40_7	her	2	1	17130.8	203	343.98	1	343.98	N	N	none	33.2688	-90.7012	4.08622	874.1	food	hybrid	levee	sb	LFDHSB	22.8	14.9	530.5	3
1091	8	2016-02-26	41	4	41_4	cor	0	0	5787.23	617	343.98	1	343.98	N	N	none	33.2733	-90.7013	6.91177	1058	food	hybrid	levee	sb	LFDHSB	212.7	382.5	508	3
1092	8	2016-02-26	41	7	41_7	cor	16	1	165729	269	343.98	1	343.98	N	N	none	33.2733	-90.6974	6.03394	1018.3	finger	hybrid	levee		LFINH	225.8	419.4	291.6	3
1093	8	2016-02-26	41	3	41_3	her	0	0	17730.6	203	343.98	1	343.98	N	N	none	33.2751	-90.7012	5.63998	974.7	food	hybrid	levee	sb	LFDHSB	424.8	215.1	652.4	2
1094	8	2016-02-26	41	8	41_8	cor	6	1	1470.92	637	343.98	1	343.98	N	N	none	33.2751	-90.6974	6.79845	1071.6	food	hybrid	levee	sb	LFDHSB	416.5	214.6	479.4	3
1095	8	2016-02-26	41	8	41_8	her	1	1	1470.92	637	343.98	1	343.98	N	N	none	33.2751	-90.6974	6.79845	1071.6	food	hybrid	levee	sb	LFDHSB	416.5	214.6	479.4	3
1096	8	2016-02-26	41	9	41_9	cor	0	0	151.42	329	343.98	1	343.98	N	N	none	33.2769	-90.6974	6.60401	1061.4	food	hybrid	levee	sb	LFDHSB	617.4	19.1	650.3	2
1097	9	2016-03-14	9	2	9_2	cor	0	0	31019.1	96	137.59	3	45.86	N	N	h	33.5177	-90.5522	5.14684	928.8	food	channel	levee	sb	LFDCSB	30.3	527.8	47.3	2
1098	9	2016-03-14	9	3	9_3	cor	2	1	28570.3	23	137.59	3	45.86	N	N	h	33.5148	-90.5532	6.88803	1068.3	food	channel	levee	sb	LFDCSB	9	802.8	132.5	2
1099	9	2016-03-14	9	17	9_17	cor	0	0	14870.8	522	137.59	3	45.86	N	N	h	33.5085	-90.5524	0.704471	327.8	food	hybrid	splitF	sb	SPFDHSB	159.3	776.6	829.2	4
1100	9	2016-03-14	9	18	9_18	eg	0	0	17208.4	308	137.59	3	45.86	N	N	h	33.5086	-90.5507	0.702989	328.2	food	hybrid	splitF	mb	SPFDHMB	309.5	874	800.7	4
1101	9	2016-03-14	9	19	9_19	cor	0	0	21117.6	613	137.59	3	45.86	N	N	h	33.5078	-90.5538	0.853422	349.5	food	channel	splitF	sb	SPFDCSB	29.2	644.9	926.5	3
1102	9	2016-03-14	9	25	9_25	cor	0	0	37866.4	23	137.59	3	45.86	N	N	h	33.5075	-90.5482	3.43707	898.1	food	channel	levee	sb	LFDCSB	560.9	745	789.7	3
1103	9	2016-03-14	9	26	9_26	cor	0	0	30702.8	107	137.59	3	45.86	N	N	h	33.5076	-90.5472	2.16175	833.1	food	hybrid	levee	sb	LFDHSB	661.8	673	820.3	3
1104	9	2016-03-14	9	27	9_27	eg	2	1	47538.1	90	137.59	3	45.86	N	N	h	33.5103	-90.5483	5.17647	886.6	food	channel	levee	sb	LFDCSB	449.3	688.7	559.5	4
1105	9	2016-03-14	9	28	9_28	cor	10	1	16266.9	156	137.59	3	45.86	N	N	h	33.5122	-90.5482	4.96195	883.1	food	channel	levee	sb	LFDCSB	415	690.9	353.7	4
1106	9	2016-03-14	9	28	9_28	eg	0	0	16266.9	156	137.59	3	45.86	N	N	h	33.5122	-90.5482	4.96195	883.1	food	channel	levee	sb	LFDCSB	415	690.9	353.7	4
1107	9	2016-03-14	9	29	9_29	cor	12	1	59470.8	90	137.59	3	45.86	N	N	h	33.514	-90.5484	4.49159	839.5	food	channel	levee	mb	LFDCMB	233.5	701.3	166.6	3
1108	9	2016-03-14	9	30	9_30	cor	0	0	1119.39	583	137.59	3	45.86	N	N	h	33.5157	-90.5498	1.10751	446	food	hybrid	splitF	sb	SPFDHSB	90.9	697.5	34.6	3
1109	9	2016-03-14	9	32	9_32	cor	6	1	43332.4	96	137.59	3	45.86	N	N	h	33.5175	-90.5486	5.89575	962.6	food	channel	levee	sb	LFDCSB	86.9	460.4	48.3	3
1110	9	2016-03-14	9	32	9_32	eg	1	1	43332.4	96	137.59	3	45.86	N	N	h	33.5175	-90.5486	5.89575	962.6	food	channel	levee	sb	LFDCSB	86.9	460.4	48.3	3
1111	9	2016-03-14	9	33	9_33	cor	40	1	35039.5	96	137.59	3	45.86	N	N	h	33.5193	-90.5487	5.37352	930	food	channel	levee	mb	LFDCMB	232.4	274.4	226.8	2
1112	9	2016-03-14	9	33	9_33	eg	1	1	35039.5	96	137.59	3	45.86	N	N	h	33.5193	-90.5487	5.37352	930	food	channel	levee	mb	LFDCMB	232.4	274.4	226.8	2
1113	9	2016-03-14	9	34	9_34	cor	0	0	43460.9	51	137.59	3	45.86	N	N	h	33.511	-90.5459	5.5067	999.7	food	channel	levee	mb	LFDCMB	597.7	523.6	526.6	3
1114	9	2016-03-14	9	35	9_35	cor	0	0	25353	152	137.59	3	45.86	N	N	h	33.511	-90.5442	5.4703	990.5	food	channel	levee	sb	LFDCSB	724.7	358.5	653.5	3
1115	9	2016-03-14	9	38	9_38	cor	10	1	20168.7	51	137.59	3	45.86	N	N	h	33.5076	-90.5423	5.6901	1017.7	food	hybrid	levee	sb	LFDHSB	1073.3	179.6	1037.4	3
1116	9	2016-03-14	9	39	9_39	cor	40	1	36131.7	49	137.59	3	45.86	N	N	h	33.5076	-90.5404	6.37586	1041.6	food	channel	levee	mb	LFDCMB	1204.8	15.2	1156.8	2
1117	9	2016-03-14	9	40	9_40	cor	20	1	64924.4	49	137.59	3	45.86	N	N	h	33.511	-90.5424	5.61061	999.1	food	channel	levee	sb	LFDCSB	859.5	188.8	789.4	3
1118	9	2016-03-14	9	41	9_41	cor	15	1	30431	49	137.59	3	45.86	N	N	h	33.511	-90.5405	5.79242	1001.9	food	channel	levee	sb	LFDCSB	1014.7	11.8	946	2
1119	9	2016-03-14	9	41	9_41	eg	0	0	30431	49	137.59	3	45.86	N	N	h	33.511	-90.5405	5.79242	1001.9	food	channel	levee	sb	LFDCSB	1014.7	11.8	946	2
1120	9	2016-03-14	16	2	16_2	cor	0	0	25399.9	220	445.15	2	222.58	N	N	l	33.5909	-90.45	3.20901	891.7	food	channel	levee	sb	LFDCSB	25.2	492.8	658.3	3
1121	9	2016-03-14	16	7	16_7	cor	0	0	26143.7	214	445.15	2	222.58	N	N	l	33.5853	-90.4491	2.17374	693.5	food	channel	levee	mb	LFDCMB	16.7	34.2	51.4	2
1122	9	2016-03-14	16	5	16_5	cor	35	1	26845.5	220	445.15	2	222.58	N	N	l	33.5873	-90.45	3.32586	905.3	food	channel	levee	sb	LFDCSB	22.8	98.9	259.8	3
1123	9	2016-03-14	16	6	16_6	cor	17	1	22713.9	218	445.15	2	222.58	N	N	l	33.5864	-90.4499	3.14194	856.2	food	channel	levee	sb	LFDCSB	22.4	38	145.6	3
1124	9	2016-03-14	16	18	16_18	cor	15	1	17653.2	395	445.15	2	222.58	N	N	h	33.5863	-90.4459	6.53964	1074.3	food	channel	levee	sb	LFDCSB	186.6	222	215.7	3
1125	9	2016-03-14	16	17	16_17	cor	0	0	43203.9	216	445.15	2	222.58	Y	N	l	33.585	-90.4466	3.09797	757.2	food	channel	levee	mb	LFDCMB	41	210.9	135.8	3
1126	9	2016-03-14	16	19	16_19	cor	0	0	29847.8	236	445.15	2	222.58	N	N	l	33.588	-90.4459	5.82156	1026.1	food	hybrid	levee	sb	LFDHSB	379.9	379.1	389.4	3
1127	9	2016-03-14	16	3	16_3	cor	0	0	21503.1	284	445.15	2	222.58	N	N	l	33.59	-90.45	3.11614	889.9	food	channel	levee	sb	LFDCSB	23.4	389.6	552.6	3
1128	9	2016-03-14	16	22	16_22	cor	17	1	32561	214	445.15	2	222.58	N	N	l	33.5921	-90.4459	2.43061	832.9	food	hybrid	levee	sb	LFDHSB	26.9	428.5	854.5	2
1129	9	2016-03-14	16	21	16_21	cor	15	1	26296.9	217	445.15	2	222.58	N	N	l	33.5913	-90.4459	2.15643	832.2	food	hybrid	levee	sb	LFDHSB	106.7	437	774.9	3
1130	9	2016-03-14	16	16	16_16	cor	0	0	11067.8	350	445.15	2	222.58	N	N	l	33.5842	-90.4455	2.10494	789.3	food	hybrid	levee	sb	LFDHSB	63.6	144.2	176.5	2
1131	9	2016-03-14	16	8	16_8	cor	40	1	2446.34	487	445.15	2	222.58	N	N	l	33.583	-90.4498	5.99962	1019.7	food	channel	levee	sb	LFDCSB	63.1	30.8	93.2	2
1132	9	2016-03-14	16	14	16_14	cor	0	0	20591.3	215	445.15	2	222.58	N	N	l	33.5817	-90.4458	2.81511	819.5	food	channel	levee	mb	LFDCMB	255.6	145.7	325.6	4
1133	9	2016-03-14	16	13	16_13	cor	0	0	38536.1	24	445.15	2	222.58	N	N	l	33.5808	-90.4458	2.83428	832.2	food	hybrid	levee	sb	LFDHSB	347	183.3	408.8	4
1134	9	2016-03-14	16	12	16_12	cor	50	1	48494.4	63	445.15	2	222.58	N	N	m	33.5794	-90.4458	6.86803	1070.1	food	channel	levee	mb	LFDCMB	446.8	249.2	502.6	4
1135	9	2016-03-14	16	10	16_10	cor	0	0	24816.8	214	445.15	2	222.58	N	N	l	33.58	-90.4499	2.97031	868.9	food	channel	levee	mb	LFDCMB	443.5	377.6	474.5	3
1136	9	2016-03-14	16	25	16_25	cor	35	1	26385.9	24	445.15	2	222.58	N	N	l	33.5798	-90.4374	4.98682	948.2	food	hybrid	levee	sb	LFDHSB	830.9	173	924.1	3
1137	9	2016-03-14	16	24	16_24	cor	40	1	25007	108	445.15	2	222.58	N	N	l	33.5798	-90.4414	4.88781	951.9	food	hybrid	levee	sb	LFDHSB	630.2	179.2	731.7	4
1138	9	2016-03-14	17	23	17_23	cor	0	0	43688.2	60	445.15	2	222.58	N	N	l	33.5781	-90.4458	3.06232	868.4	food	channel	levee	sb	LFDCSB	646.4	430.9	695.8	4
1139	9	2016-03-14	17	22	17_22	cor	110	1	32343.6	61	445.15	2	222.58	N	N	l	33.5772	-90.4458	3.18492	877.3	food	channel	levee	sb	LFDCSB	744.7	521.1	790.7	4
1140	9	2016-03-14	17	20	17_20	cor	0	0	16336.1	61	445.15	2	222.58	N	N	l	33.5754	-90.4458	3.30095	886	food	channel	levee	mb	LFDCMB	942.6	717.2	985.1	3
1141	9	2016-03-14	17	3	17_3	cor	0	0	23084.6	215	445.15	2	222.58	N	N	l	33.5755	-90.45	3.09761	873.4	food	channel	levee	mb	LFDCMB	939.2	446.4	968.7	3
1142	9	2016-03-14	17	4	17_4	cor	25	1	26838.1	284	445.15	2	222.58	N	N	l	33.5741	-90.45	7.43262	1105.5	food	hybrid	levee	sb	LFDHSB	1037.9	450.6	1065.8	2
1143	9	2016-03-14	17	5	17_5	cor	30	1	26067.1	256	445.15	2	222.58	N	N	l	33.5727	-90.45	3.21511	883.5	food	channel	levee	mb	LFDCMB	1252.3	454.9	1281.4	3
1144	9	2016-03-14	17	6	17_6	cor	0	0	51593.1	54	445.15	2	222.58	N	N	l	33.5717	-90.45	3.26913	885.8	food	channel	levee	mb	LFDCMB	1356.2	443.6	1385.9	3
1145	9	2016-03-14	17	18	17_18	cor	20	1	32830.4	237	445.15	2	222.58	N	N	l	33.5707	-90.4459	3.24825	879.9	food	channel	levee	mb	LFDCMB	1467.9	829.2	1506.8	4
1146	9	2016-03-14	17	17	17_17	cor	20	1	26946.8	215	445.15	2	222.58	N	N	l	33.5698	-90.4459	3.21141	879.9	food	channel	levee	mb	LFDCMB	1570.1	809.7	1608.8	4
1147	9	2016-03-14	17	14	17_14	cor	0	0	32022.4	256	445.15	2	222.58	N	N	l	33.5661	-90.446	3.0363	874.9	food	channel	levee	sb	LFDCSB	1774.1	610.7	2012.2	3
1148	9	2016-03-14	17	12	17_12	cor	0	0	48887.3	223	445.15	2	222.58	N	N	l	33.5649	-90.4501	6.29063	1045.4	food	channel	levee	sb	LFDCSB	1631.7	465	2103.4	2
1149	9	2016-03-14	17	39	17_39	cor	20	1	23598.5	255	445.15	2	222.58	N	N	l	33.5768	-90.4375	5.31967	965.9	food	hybrid	levee	sb	LFDHSB	842.5	504.1	1091.1	3
1150	9	2016-03-14	17	25	17_25	cor	0	0	30006	227	445.15	2	222.58	N	N	l	33.5768	-90.4415	5.17089	963	food	hybrid	levee	sb	LFDHSB	888.5	506.6	973.9	4
1151	9	2016-03-14	17	37	17_37	cor	35	1	36964.5	24	445.15	2	222.58	N	N	l	33.5738	-90.4375	5.61023	986	food	channel	levee	sb	LFDCSB	845.9	602.3	1316	3
1152	9	2016-03-14	17	36	17_36	cor	70	1	6634.77	322	445.15	2	222.58	N	N	l	33.5722	-90.4375	5.11612	956.3	food	channel	levee	sb	LFDCSB	857.1	438.6	1453.8	3
1153	9	2016-03-14	17	28	17_28	cor	0	0	30040.6	14	445.15	2	222.58	N	N	l	33.5723	-90.4415	5.51356	1001.1	food	hybrid	levee	sb	LFDHSB	1215.8	585.9	1404.7	4
1154	9	2016-03-14	17	35	17_35	cor	60	1	41088.7	14	445.15	2	222.58	N	N	l	33.5707	-90.4376	5.47277	983.1	food	hybrid	levee	mb	LFDHMB	877.2	269.7	1587.1	3
1155	9	2016-03-14	31	23	31_23	cor	7	1	256940	296	356.12	1	356.12	N	N	none	33.3559	-90.534	2.08362	565.5	finger	channel	levee		LFINC	454.4	1071.6	409.9	4
1156	9	2016-03-14	31	32	31_32	cor	30	1	164868	159	356.12	1	356.12	N	N	none	33.3523	-90.5323	3.37042	712.6	finger	channel	levee		LFINC	637.1	1211.5	586.7	4
1157	9	2016-03-14	31	49	31_49	cor	0	0	41711.3	316	356.12	1	356.12	N	N	none	33.3563	-90.528	1.49058	499.7	finger	channel	levee		LFINC	188.1	839.6	152.4	2
1158	9	2016-03-14	31	72	31_72	cor	2	1	36325	185	356.12	1	356.12	N	N	none	33.3558	-90.5226	2.26172	588.7	finger	channel	levee		LFINC	193.9	588.7	590.4	4
1159	9	2016-03-14	31	87	31_87	cor	0	0	106422	305	356.12	1	356.12	N	N	none	33.3558	-90.5212	2.24521	588.1	finger	channel	levee		LFINC	194.1	569.3	715	3
1160	9	2016-03-14	31	69	31_69	cor	0	0	36156.2	159	356.12	1	356.12	N	N	none	33.3575	-90.5241	2.20994	585.4	finger	channel	levee		LFINC	8.8	475.3	428.9	3
1161	9	2016-03-14	31	70	31_70	cor	0	0	20923.6	286	356.12	1	356.12	N	N	none	33.3575	-90.5226	2.2498	591.9	finger	channel	levee		LFINC	5.7	409.3	560.4	3
1162	9	2016-03-14	31	88	31_88	cor	0	0	112930	298	356.12	1	356.12	N	N	none	33.3575	-90.5212	2.25688	589.1	finger	channel	levee		LFINC	5.1	379.9	694.6	2
1163	9	2016-03-14	31	75	31_75	cor	0	0	20532.4	206	356.12	1	356.12	N	N	none	33.3522	-90.5241	2.18708	579.7	finger	channel	levee		LFINC	597.3	1013.4	706.5	4
1164	9	2016-03-14	31	76	31_76	cor	0	0	98351.4	303	356.12	1	356.12	N	N	none	33.3522	-90.5227	2.21036	584.9	finger	channel	levee		LFINC	595.5	980.8	795.1	4
1165	9	2016-03-14	31	85	31_85	cor	0	0	266770	305	356.12	1	356.12	N	N	none	33.3522	-90.5213	2.21614	581.9	finger	channel	levee		LFINC	594.4	917.2	895.1	3
1166	9	2016-03-14	31	86	31_86	cor	0	0	45825.6	318	356.12	1	356.12	N	N	none	33.3538	-90.5213	2.196	576.6	finger	channel	levee		LFINC	408.8	784.7	790.1	3
1167	9	2016-03-14	31	14	31_14	cor	0	0	74917.7	217	356.12	1	356.12	N	N	none	33.3487	-90.5365	3.37019	711	finger	channel	levee		LFINC	426.2	649.3	1118.8	3
1168	9	2016-03-14	31	77	31_77	cor	2	1	45804.6	209	356.12	1	356.12	N	N	none	33.3503	-90.5239	3.37514	712.8	finger	channel	levee		LFINC	807.4	932	883.1	4
1169	9	2016-03-14	31	78	31_78	cor	2	1	44574.5	301	356.12	1	356.12	N	N	none	33.3485	-90.5239	3.30238	701.4	finger	channel	levee		LFINC	748.1	758.9	1053.7	4
1170	9	2016-03-14	31	18	31_18	cor	0	0	15259.7	287	356.12	1	356.12	N	N	none	33.3467	-90.5345	3.23748	696.4	finger	channel	levee		LFINC	215.7	715.8	1237.1	4
1171	9	2016-03-14	31	16	31_16	cor	4	1	25014.4	185	356.12	1	356.12	N	N	none	33.3451	-90.5366	3.30838	705	finger	channel	levee		LFINC	28.7	479	1477.2	2
1172	9	2016-03-14	31	17	31_17	cor	1	1	3618.66	312	356.12	1	356.12	N	N	none	33.3451	-90.5346	2.74135	678.4	finger	channel	levee		LFINC	29.7	674.1	1413.7	3
1173	9	2016-03-14	31	36	31_36	cor	5	1	92457.7	213	356.12	1	356.12	N	N	none	33.3451	-90.5323	2.84527	699.4	finger	channel	levee		LFINC	39.2	878.9	1372.7	3
1174	9	2016-03-14	31	82	31_82	cor	6	1	78751.4	308	356.12	1	356.12	N	N	none	33.3466	-90.5218	3.13126	682.5	finger	channel	levee		LFINC	739.7	488.7	1336	3
1175	9	2016-03-14	31	58	31_58	cor	3	1	85657.5	212	356.12	1	356.12	N	N	none	33.345	-90.5282	3.31079	706.2	finger	channel	levee		LFINC	195.8	739.7	1360.7	3
1176	9	2016-03-14	31	80	31_80	cor	6	1	280340	306	356.12	1	356.12	N	N	none	33.3449	-90.524	3.12108	686.2	finger	channel	levee		LFINC	474.5	425.1	1431.5	3
1177	9	2016-03-14	38	27	38_27	cor	27	1	17848.7	440	283.28	2	141.64	N	N	m	33.1795	-90.6952	9.52267	1250.3	food	hybrid	levee	sb	LFDHSB	394	591.8	2001.4	1
1178	9	2016-03-14	38	25	38_25	cor	17	1	14595.5	221	283.28	2	141.64	N	N	none	33.1833	-90.6984	4.20916	804.6	food	hybrid	levee	sb	LFDHSB	27	696.2	2266.7	3
1179	9	2016-03-14	38	24	38_24	cor	8	1	15648.3	221	283.28	2	141.64	N	N	none	33.1832	-90.7004	4.28079	805.2	food	hybrid	levee	sb	LFDHSB	27.2	549.9	2192.3	3
1180	9	2016-03-14	38	26	38_26	cor	16	1	12659.7	221	283.28	2	141.64	N	N	m	33.1809	-90.6994	8.40241	1151.1	food	hybrid	levee	sb	LFDHSB	281.1	738.3	1960.8	3
1181	9	2016-03-14	38	26	38_26	her	0	0	12659.7	221	283.28	2	141.64	N	N	m	33.1809	-90.6994	8.40241	1151.1	food	hybrid	levee	sb	LFDHSB	281.1	738.3	1960.8	3
1182	9	2016-03-14	38	1	38_1	cor	0	0	22662.5	143	283.28	2	141.64	N	N	none	33.1837	-90.708	5.04098	982.2	food	hybrid	levee	sb	LFDHSB	22	77.2	2163.5	2
1183	9	2016-03-14	38	22	38_22	cor	0	0	109295	75	283.28	2	141.64	N	N	none	33.1824	-90.7038	4.48358	960.4	finger	hybrid	levee		LFINH	182.9	470.1	2053.8	4
1184	9	2016-03-14	38	2	38_2	cor	0	0	15968	242	283.28	2	141.64	N	N	none	33.1824	-90.7079	5.4042	998.1	food	hybrid	levee	sb	LFDHSB	170.6	216.6	2009.9	4
1185	9	2016-03-14	38	2	38_2	her	1	1	15968	242	283.28	2	141.64	N	N	none	33.1824	-90.7079	5.4042	998.1	food	hybrid	levee	sb	LFDHSB	170.6	216.6	2009.9	4
1186	9	2016-03-14	38	21	38_21	her	1	1	22366.1	25	283.28	2	141.64	N	N	none	33.181	-90.7038	5.67854	1035.3	food	hybrid	levee	sb	LFDHSB	323.5	548.6	1893.8	4
1187	9	2016-03-14	38	3	38_3	cor	9	1	8158.21	220	283.28	2	141.64	N	N	none	33.181	-90.7079	4.4549	933	food	hybrid	levee	sb	LFDHSB	328.6	374.6	1869	4
1188	9	2016-03-14	38	20	38_20	cor	30	1	22183	25	283.28	2	141.64	N	N	none	33.1797	-90.7038	4.85339	989.6	food	hybrid	levee	sb	LFDHSB	481.1	668.6	1755.4	3
1189	9	2016-03-14	38	4	38_4	cor	0	0	17248.6	242	283.28	2	141.64	N	N	none	33.1797	-90.7079	5.33887	989.7	food	hybrid	levee	sb	LFDHSB	470	515.1	1709.4	4
1190	9	2016-03-14	38	19	38_19	cor	10	1	19355.3	156	283.28	2	141.64	N	N	none	33.1783	-90.7038	5.99665	1057.9	food	hybrid	levee	sb	LFDHSB	621.5	784.3	1593.3	3
1191	9	2016-03-14	38	18	38_18	cor	0	0	17769.9	251	283.28	2	141.64	N	N	none	33.1769	-90.7038	5.0218	1000.2	food	hybrid	levee	sb	LFDHSB	784.4	863.1	1454.8	3
1192	9	2016-03-14	38	17	38_17	cor	0	0	19364.7	455	283.28	2	141.64	N	N	none	33.1755	-90.7038	5.88043	1058.8	food	hybrid	levee	sb	LFDHSB	927	727.1	1299.3	3
1193	9	2016-03-14	38	8	38_8	cor	11	1	20594.9	268	283.28	2	141.64	N	N	none	33.1756	-90.7079	5.287	976.5	food	hybrid	levee	sb	LFDHSB	925.8	575.8	1252.6	4
1194	9	2016-03-14	38	16	38_16	cor	15	1	16977.5	248	283.28	2	141.64	N	N	none	33.1742	-90.7038	4.95881	1005.5	food	hybrid	levee	sb	LFDHSB	1086.6	618.5	1164.3	3
1195	9	2016-03-14	38	16	38_16	her	0	0	16977.5	248	283.28	2	141.64	N	N	none	33.1742	-90.7038	4.95881	1005.5	food	hybrid	levee	sb	LFDHSB	1086.6	618.5	1164.3	3
1196	9	2016-03-14	38	9	38_9	cor	13	1	25075.6	468	283.28	2	141.64	N	N	none	33.1742	-90.7079	4.32002	906	food	hybrid	levee	sb	LFDHSB	1087.3	436.9	1110.2	4
1197	9	2016-03-14	38	15	38_15	cor	0	0	14527.8	186	283.28	2	141.64	N	N	none	33.1728	-90.7038	6.3618	1082.4	food	hybrid	levee	sb	LFDHSB	1109.6	494.2	1001	3
1198	9	2016-03-14	38	10	38_10	her	1	1	24229.7	347	283.28	2	141.64	N	N	none	33.1728	-90.7079	4.42139	911.4	food	hybrid	levee	sb	LFDHSB	1124.9	292.5	959.5	3
1199	9	2016-03-14	38	14	38_14	cor	23	1	38892.9	268	283.28	2	141.64	N	N	none	33.1713	-90.7038	5.14233	1016.1	food	hybrid	levee	sb	LFDHSB	961.3	418.5	864.3	3
1200	9	2016-03-14	38	11	38_11	cor	0	0	19764.6	186	283.28	2	141.64	N	N	none	33.1714	-90.7079	4.47502	908.4	food	hybrid	levee	sb	LFDHSB	965.8	154.4	800.6	3
1201	9	2016-03-14	38	13	38_13	cor	0	0	18758.2	355	283.28	2	141.64	N	N	none	33.1699	-90.7039	6.08918	1071.7	food	hybrid	levee	sb	LFDHSB	796.4	376.5	713.6	3
1202	9	2016-03-14	38	5	38_5	cor	0	0	231027	221	283.28	2	141.64	N	N	none	33.1783	-90.7089	2.16034	572.5	finger	hybrid	levee		LFINH	631.4	675.2	1563.7	4
1203	9	2016-03-14	38	6	38_6	cor	0	0	37064.3	221	283.28	2	141.64	N	N	none	33.1783	-90.7069	2.09946	564.7	finger	hybrid	levee		LFINH	633.6	713.8	1571	4
1204	9	2016-03-14	38	6	38_6	her	0	0	37064.3	221	283.28	2	141.64	N	N	none	33.1783	-90.7069	2.09946	564.7	finger	hybrid	levee		LFINH	633.6	713.8	1571	4
1205	9	2016-03-14	39	9	39_9	her	1	1	151497	268	202.34	2	101.17	N	N	l	33.2115	-90.6583	4.83014	996.2	finger	hybrid	levee		LFINH	385.7	8.7	373	3
1206	9	2016-03-14	39	12	39_12	her	0	0	23410.7	143	202.34	2	101.17	N	N	l	33.2075	-90.659	4.79656	942	food	hybrid	levee	sb	LFDHSB	71.7	428.6	241.9	3
1207	9	2016-03-14	39	3	39_3	cor	5	1	22343.7	213	202.34	2	101.17	N	N	l	33.2056	-90.6639	4.60545	868.7	food	hybrid	levee	sb	LFDHSB	80	537.4	794.9	3
1208	9	2016-03-14	39	1	39_1	cor	9	1	17968.4	255	202.34	2	101.17	N	N	l	33.2036	-90.6654	3.2181	801.6	food	hybrid	levee	sb	LFDHSB	57.3	592.6	982.5	2
1209	9	2016-03-14	39	4	39_4	her	1	1	27055.5	335	202.34	2	101.17	N	N	l	33.2071	-90.6658	5.74833	1115.4	food	hybrid	levee	sb	LFDHSB	311.3	502	830.9	3
1210	9	2016-03-14	39	14	39_14	cor	0	0	21080	180	202.34	2	101.17	N	N	l	33.2091	-90.6654	5.1073	926.4	food	hybrid	levee	sb	LFDHSB	443.5	308.3	807.2	3
1211	9	2016-03-14	39	6	39_6	her	0	0	20171.4	488	202.34	2	101.17	N	N	l	33.2114	-90.6658	4.70013	864.4	food	hybrid	levee	sb	LFDHSB	507.6	19.2	960.4	3
1212	9	2016-03-14	39	7	39_7	her	1	1	18223.7	257	202.34	2	101.17	N	N	l	33.2114	-90.6638	5.27773	910.6	food	hybrid	levee	sb	LFDHSB	499.5	13.2	764	4
1213	9	2016-03-14	39	8	39_8	cor	5	1	23394.3	180	202.34	2	101.17	N	N	l	33.2115	-90.6619	4.08373	986.1	food	hybrid	levee	sb	LFDHSB	495.9	8.4	664.7	2
1214	9	2016-03-14	40	16	40_16	cor	95	1	31678.5	284	343.98	1	343.98	N	N	none	33.2592	-90.696	4.67194	918.5	finger	hybrid	levee		LFINH	178.3	580.4	1027.4	3
1215	9	2016-03-14	40	13	40_13	cor	0	0	10495	360	343.98	1	343.98	N	N	none	33.2624	-90.6978	4.76418	922.8	food	hybrid	levee	sb	LFDHSB	334.1	288.5	713	3
1216	9	2016-03-14	40	1	40_1	cor	29	1	15493.9	213	343.98	1	343.98	N	N	none	33.2593	-90.7011	4.84062	943.1	food	hybrid	levee	sb	LFDHSB	645.7	169.5	1145.7	3
1217	9	2016-03-14	40	3	40_3	cor	0	0	17172.6	333	343.98	1	343.98	N	N	none	33.2624	-90.7011	4.36743	883.7	food	hybrid	levee	sb	LFDHSB	647.1	13	865.2	3
1218	9	2016-03-14	40	19	40_19	cor	0	0	197.49	374	343.98	1	343.98	N	N	none	33.2658	-90.6944	5.06353	936	food	hybrid	levee	sb	LFDHSB	17.6	602.8	302.6	2
1219	9	2016-03-14	40	12	40_12	cor	0	0	3990.14	373	343.98	1	343.98	N	N	none	33.2658	-90.6961	5.01235	941.6	food	hybrid	levee	sb	LFDHSB	179.3	446.1	309.3	3
1220	9	2016-03-14	40	10	40_10	cor	0	0	10056.5	373	343.98	1	343.98	N	N	none	33.2688	-90.6962	4.97191	936.3	food	hybrid	levee	sb	LFDHSB	19	475	50.6	1
1221	9	2016-03-14	40	8	40_8	cor	2	1	9720.92	340	343.98	1	343.98	N	N	none	33.2688	-90.6996	4.62919	915.8	food	hybrid	levee	sb	LFDHSB	19.7	158.2	375.8	1
1222	9	2016-03-14	40	5	40_5	cor	2	1	14507.7	220	343.98	1	343.98	N	N	none	33.2657	-90.7012	4.48038	918.3	food	hybrid	levee	sb	LFDHSB	359.7	13.1	612	2
1223	9	2016-03-14	40	7	40_7	cor	2	1	17130.8	220	343.98	1	343.98	N	N	none	33.2688	-90.7012	4.08622	874.1	food	hybrid	levee	sb	LFDHSB	22.8	14.9	530.5	3
1224	9	2016-03-14	41	5	41_5	cor	0	0	19823.8	346	343.98	1	343.98	N	N	none	33.2716	-90.7014	5.19577	967.8	food	hybrid	levee	sb	LFDHSB	26.1	259.3	462.3	2
1225	9	2016-03-14	41	4	41_4	cor	0	0	5787.23	634	343.98	1	343.98	N	N	none	33.2733	-90.7013	6.91177	1058	food	hybrid	levee	sb	LFDHSB	212.7	382.5	508	3
1226	9	2016-03-14	41	7	41_7	cor	50	1	165729	286	343.98	1	343.98	N	N	none	33.2733	-90.6974	6.03394	1018.3	finger	hybrid	levee		LFINH	225.8	419.4	291.6	3
1227	9	2016-03-14	41	3	41_3	cor	6	1	17730.6	220	343.98	1	343.98	N	N	none	33.2751	-90.7012	5.63998	974.7	food	hybrid	levee	sb	LFDHSB	424.8	215.1	652.4	2
1228	9	2016-03-14	41	8	41_8	cor	4	1	1470.92	654	343.98	1	343.98	N	N	none	33.2751	-90.6974	6.79845	1071.6	food	hybrid	levee	sb	LFDHSB	416.5	214.6	479.4	3
1229	9	2016-03-14	41	9	41_9	cor	0	0	151.42	346	343.98	1	343.98	N	N	none	33.2769	-90.6974	6.60401	1061.4	food	hybrid	levee	sb	LFDHSB	617.4	19.1	650.3	2
1230	10	2016-03-28	1	2	1_2	cor	155	1	7524.35	280	445.15	3	148.38	N	N	h	33.6563	-90.4364	8.74939	1267.1	food	channel	levee	mb	LFDCMB	21.7	451.3	655.6	2
1231	10	2016-03-28	1	2	1_2	eg	2	1	7524.35	280	445.15	3	148.38	N	N	h	33.6563	-90.4364	8.74939	1267.1	food	channel	levee	mb	LFDCMB	21.7	451.3	655.6	2
1232	10	2016-03-28	1	1	1_1	her	1	1	25642.1	287	445.15	3	148.38	N	N	h	33.6605	-90.4363	8.14521	1235.7	food	channel	levee	sb	LFDCSB	25.6	16.6	385	3
1233	10	2016-03-28	1	4	1_4	her	2	1	21648.9	287	445.15	3	148.38	N	N	h	33.6606	-90.4385	9.08606	1286.2	food	channel	levee	mb	LFDCMB	217.4	58.5	530.7	3
1234	10	2016-03-28	1	4	1_4	eg	4	1	21648.9	287	445.15	3	148.38	N	N	h	33.6606	-90.4385	9.08606	1286.2	food	channel	levee	mb	LFDCMB	217.4	58.5	530.7	3
1235	10	2016-03-28	1	6	1_6	her	0	0	54803	286	445.15	3	148.38	N	N	l	33.6572	-90.4413	6.58285	1012	food	channel	levee	sb	LFDCSB	432.7	266.3	995.8	3
1236	10	2016-03-28	1	9	1_9	her	0	0	23598.5	66	445.15	3	148.38	N	N	l	33.6596	-90.4461	6.89341	1026.5	food	hybrid	levee	sb	LFDHSB	562	16.9	1206.3	2
1237	10	2016-03-28	1	9	1_9	eg	0	0	23598.5	66	445.15	3	148.38	N	N	l	33.6596	-90.4461	6.89341	1026.5	food	hybrid	levee	sb	LFDHSB	562	16.9	1206.3	2
1238	10	2016-03-28	1	8	1_8	her	1	1	39934.7	476	445.15	3	148.38	N	N	l	33.6575	-90.4465	6.05167	970.9	food	channel	levee	sb	LFDCSB	810.4	8.7	1361.8	2
1239	10	2016-03-28	9	1	9_1	cor	6	1	31634.4	110	137.59	2	68.8	N	N	h	33.5193	-90.5523	5.82711	980.8	food	channel	levee	mb	LFDCMB	27.7	366.2	227.7	2
1240	10	2016-03-28	9	2	9_2	cor	0	0	28861.9	110	137.59	2	68.8	N	N	h	33.5177	-90.5522	5.14684	928.8	food	channel	levee	sb	LFDCSB	30.3	527.8	47.3	2
1241	10	2016-03-28	9	3	9_3	cor	27	1	27285.3	37	137.59	2	68.8	N	N	h	33.5148	-90.5532	6.88803	1068.3	food	channel	levee	sb	LFDCSB	9	802.8	132.5	2
1242	10	2016-03-28	9	9	9_9	cor	0	0	55027.8	10	137.59	2	68.8	N	N	h	33.5134	-90.5502	0.68202	376.4	food	hybrid	splitF	mb	SPFDHMB	282	961.9	225.3	3
1243	10	2016-03-28	9	12	9_12	cor	0	0	46893.2	10	137.59	2	68.8	N	N	h	33.512	-90.55	0.606054	340.3	food	hybrid	splitF	sb	SPFDHSB	395.5	949.7	393.2	4
1244	10	2016-03-28	9	13	9_13	cor	1	1	13593.3	304	137.59	2	68.8	N	N	h	33.511	-90.5508	0.6583	366.9	food	hybrid	levee	mb	LFDHMB	280.7	969.8	550.2	4
1245	10	2016-03-28	9	16	9_16	cor	0	0	49248.1	319	137.59	2	68.8	N	N	h	33.5085	-90.5537	0.76765	337.7	food	hybrid	splitF	sb	SPFDHSB	31.2	730.3	851.2	3
1246	10	2016-03-28	9	19	9_19	cor	1	1	22405	10	137.59	2	68.8	N	N	h	33.5078	-90.5538	0.853422	349.5	food	channel	splitF	sb	SPFDCSB	29.2	644.9	926.5	3
1247	10	2016-03-28	9	20	9_20	cor	0	0	27045.7	417	137.59	2	68.8	N	N	h	33.5078	-90.5524	0.806913	346.3	food	hybrid	splitF	sb	SPFDHSB	155.9	701	904.3	4
1248	10	2016-03-28	9	25	9_25	cor	8	1	46858.6	37	137.59	2	68.8	N	N	h	33.5075	-90.5482	3.43707	898.1	food	channel	levee	sb	LFDCSB	560.9	745	789.7	3
1249	10	2016-03-28	9	26	9_26	cor	0	0	30702.8	121	137.59	2	68.8	N	N	h	33.5076	-90.5472	2.16175	833.1	food	hybrid	levee	sb	LFDHSB	661.8	673	820.3	3
1250	10	2016-03-28	9	27	9_27	cor	3	1	43413.9	104	137.59	2	68.8	N	N	h	33.5103	-90.5483	5.17647	886.6	food	channel	levee	sb	LFDCSB	449.3	688.7	559.5	4
1251	10	2016-03-28	9	29	9_29	cor	0	0	55452.9	104	137.59	2	68.8	N	N	h	33.514	-90.5484	4.49159	839.5	food	channel	levee	mb	LFDCMB	233.5	701.3	166.6	3
1252	10	2016-03-28	9	30	9_30	cor	0	0	23096.9	10	137.59	2	68.8	N	N	h	33.5157	-90.5498	1.10751	446	food	hybrid	splitF	sb	SPFDHSB	90.9	697.5	34.6	3
1253	10	2016-03-28	9	32	9_32	cor	0	0	43332.4	110	137.59	2	68.8	N	N	h	33.5175	-90.5486	5.89575	962.6	food	channel	levee	sb	LFDCSB	86.9	460.4	48.3	3
1254	10	2016-03-28	9	33	9_33	cor	2	1	35039.5	110	137.59	2	68.8	N	N	h	33.5193	-90.5487	5.37352	930	food	channel	levee	mb	LFDCMB	232.4	274.4	226.8	2
1255	10	2016-03-28	9	33	9_33	her	1	1	35039.5	110	137.59	2	68.8	N	N	h	33.5193	-90.5487	5.37352	930	food	channel	levee	mb	LFDCMB	232.4	274.4	226.8	2
1256	10	2016-03-28	9	34	9_34	cor	6	1	35516.4	65	137.59	2	68.8	N	N	h	33.511	-90.5459	5.5067	999.7	food	channel	levee	mb	LFDCMB	597.7	523.6	526.6	3
1257	10	2016-03-28	9	34	9_34	her	0	0	35516.4	65	137.59	2	68.8	N	N	h	33.511	-90.5459	5.5067	999.7	food	channel	levee	mb	LFDCMB	597.7	523.6	526.6	3
1258	10	2016-03-28	9	35	9_35	cor	8	1	24507.9	166	137.59	2	68.8	N	N	h	33.511	-90.5442	5.4703	990.5	food	channel	levee	sb	LFDCSB	724.7	358.5	653.5	3
1259	10	2016-03-28	9	36	9_36	cor	2	1	35039.5	63	137.59	2	68.8	N	N	h	33.5076	-90.5459	5.49833	1008.4	food	hybrid	levee	sb	LFDHSB	737.5	513.5	849.9	3
1260	10	2016-03-28	9	38	9_38	cor	0	0	19899.4	65	137.59	2	68.8	N	N	h	33.5076	-90.5423	5.6901	1017.7	food	hybrid	levee	sb	LFDHSB	1073.3	179.6	1037.4	3
1261	10	2016-03-28	9	39	9_39	cor	0	0	35064.2	63	137.59	2	68.8	N	N	h	33.5076	-90.5404	6.37586	1041.6	food	channel	levee	mb	LFDCMB	1204.8	15.2	1156.8	2
1262	10	2016-03-28	9	40	9_40	cor	6	1	47627.1	63	137.59	2	68.8	N	N	h	33.511	-90.5424	5.61061	999.1	food	channel	levee	sb	LFDCSB	859.5	188.8	789.4	3
1263	10	2016-03-28	9	41	9_41	cor	5	1	21238.7	63	137.59	2	68.8	N	N	h	33.511	-90.5405	5.79242	1001.9	food	channel	levee	sb	LFDCSB	1014.7	11.8	946	2
1264	10	2016-03-28	16	12	16_12	cor	0	0	42178.4	77	445.15	2	222.58	N	N	m	33.5794	-90.4458	6.86803	1070.1	food	channel	levee	mb	LFDCMB	446.8	249.2	502.6	4
1265	10	2016-03-28	16	7	16_7	cor	0	0	29741.6	228	445.15	2	222.58	Y	N	l	33.5853	-90.4491	2.17374	693.5	food	channel	levee	mb	LFDCMB	16.7	34.2	51.4	2
1266	10	2016-03-28	16	5	16_5	cor	0	0	26845.5	234	445.15	2	222.58	N	N	l	33.5873	-90.45	3.32586	905.3	food	channel	levee	sb	LFDCSB	22.8	98.9	259.8	3
1267	10	2016-03-28	16	6	16_6	cor	0	0	22713.9	232	445.15	2	222.58	N	N	l	33.5864	-90.4499	3.14194	856.2	food	channel	levee	sb	LFDCSB	22.4	38	145.6	3
1268	10	2016-03-28	16	18	16_18	cor	22	1	16469.6	409	445.15	2	222.58	N	N	l	33.5863	-90.4459	6.53964	1074.3	food	channel	levee	sb	LFDCSB	186.6	222	215.7	3
1269	10	2016-03-28	16	18	16_18	eg	0	0	16469.6	409	445.15	2	222.58	N	N	l	33.5863	-90.4459	6.53964	1074.3	food	channel	levee	sb	LFDCSB	186.6	222	215.7	3
1270	10	2016-03-28	16	17	16_17	cor	0	0	22869.6	230	445.15	2	222.58	N	N	l	33.585	-90.4466	3.09797	757.2	food	channel	levee	mb	LFDCMB	41	210.9	135.8	3
1271	10	2016-03-28	16	4	16_4	cor	50	1	24844	229	445.15	2	222.58	N	N	l	33.5886	-90.45	5.76293	1026.6	food	hybrid	levee	sb	LFDHSB	29	207.9	371.1	3
1272	10	2016-03-28	16	19	16_19	cor	120	1	29847.8	250	445.15	2	222.58	N	N	l	33.588	-90.4459	5.82156	1026.1	food	hybrid	levee	sb	LFDHSB	379.9	379.1	389.4	3
1273	10	2016-03-28	16	2	16_2	cor	2	1	25399.9	234	445.15	2	222.58	N	N	l	33.5909	-90.45	3.20901	891.7	food	channel	levee	sb	LFDCSB	25.2	492.8	658.3	3
1274	10	2016-03-28	16	3	16_3	cor	0	0	21503.1	298	445.15	2	222.58	N	N	l	33.59	-90.45	3.11614	889.9	food	channel	levee	sb	LFDCSB	23.4	389.6	552.6	3
1275	10	2016-03-28	16	20	16_20	cor	8	1	40673.5	38	445.15	2	222.58	N	N	l	33.5899	-90.4459	7.52468	1125.8	food	channel	levee	sb	LFDCSB	177.6	458.9	561.8	3
1276	10	2016-03-28	16	1	16_1	cor	7	1	23850.6	270	445.15	2	222.58	N	N	l	33.5922	-90.45	6.03659	1033.3	food	channel	levee	mb	LFDCMB	25	595.3	761	2
1277	10	2016-03-28	16	22	16_22	cor	13	1	32561	228	445.15	2	222.58	N	N	l	33.5921	-90.4459	2.43061	832.9	food	hybrid	levee	sb	LFDHSB	26.9	428.5	854.5	2
1278	10	2016-03-28	16	22	16_22	eg	6	1	32561	228	445.15	2	222.58	N	N	l	33.5921	-90.4459	2.43061	832.9	food	hybrid	levee	sb	LFDHSB	26.9	428.5	854.5	2
1279	10	2016-03-28	16	21	16_21	cor	2	1	26296.9	231	445.15	2	222.58	N	N	l	33.5913	-90.4459	2.15643	832.2	food	hybrid	levee	sb	LFDHSB	106.7	437	774.9	3
1280	10	2016-03-28	16	16	16_16	cor	0	0	39835.8	364	445.15	2	222.58	N	N	l	33.5842	-90.4455	2.10494	789.3	food	hybrid	levee	sb	LFDHSB	63.6	144.2	176.5	2
1281	10	2016-03-28	16	15	16_15	cor	4	1	33097.3	108	445.15	2	222.58	N	N	l	33.583	-90.4459	5.84165	997.7	food	channel	levee	mb	LFDCMB	84.8	136.4	185.8	3
1282	10	2016-03-28	16	14	16_14	cor	0	0	19884.5	229	445.15	2	222.58	N	N	l	33.5817	-90.4458	2.81511	819.5	food	channel	levee	mb	LFDCMB	255.6	145.7	325.6	4
1283	10	2016-03-28	16	13	16_13	cor	0	0	38536.1	38	445.15	2	222.58	N	N	l	33.5808	-90.4458	2.83428	832.2	food	hybrid	levee	sb	LFDHSB	347	183.3	408.8	4
1284	10	2016-03-28	16	9	16_9	cor	0	0	25437	77	445.15	2	222.58	N	N	l	33.5813	-90.4499	7.0413	1088.1	food	hybrid	levee	sb	LFDHSB	241.8	177.9	272.7	3
1285	10	2016-03-28	16	10	16_10	cor	0	0	43147	228	445.15	2	222.58	N	N	l	33.58	-90.4499	2.97031	868.9	food	channel	levee	mb	LFDCMB	443.5	377.6	474.5	3
1286	10	2016-03-28	16	11	16_11	cor	0	0	29417.9	76	445.15	2	222.58	N	N	l	33.5791	-90.4499	3.08307	881.3	food	channel	levee	mb	LFDCMB	539.7	471.7	569.6	3
1287	10	2016-03-28	16	25	16_25	cor	30	1	26385.9	38	445.15	2	222.58	N	N	l	33.5798	-90.4374	4.98682	948.2	food	hybrid	levee	sb	LFDHSB	830.9	173	924.1	3
1288	10	2016-03-28	16	24	16_24	cor	3	1	25007	122	445.15	2	222.58	N	N	l	33.5798	-90.4414	4.88781	951.9	food	hybrid	levee	sb	LFDHSB	630.2	179.2	731.7	4
1289	10	2016-03-28	16	24	16_24	her	0	0	25007	122	445.15	2	222.58	N	N	l	33.5798	-90.4414	4.88781	951.9	food	hybrid	levee	sb	LFDHSB	630.2	179.2	731.7	4
1290	10	2016-03-28	17	1	17_1	her	1	1	32600.6	75	445.15	2	222.58	N	N	m	33.5777	-90.4499	7.05135	1083.5	food	channel	levee	sb	LFDCSB	638.7	468.4	668	3
1291	10	2016-03-28	17	23	17_23	cor	0	0	39393.5	74	445.15	2	222.58	N	N	l	33.5781	-90.4458	3.06232	868.4	food	channel	levee	sb	LFDCSB	646.4	430.9	695.8	4
1292	10	2016-03-28	17	22	17_22	cor	0	0	29131.2	75	445.15	2	222.58	N	N	l	33.5772	-90.4458	3.18492	877.3	food	channel	levee	sb	LFDCSB	744.7	521.1	790.7	4
1293	10	2016-03-28	17	22	17_22	eg	4	1	29131.2	75	445.15	2	222.58	N	N	l	33.5772	-90.4458	3.18492	877.3	food	channel	levee	sb	LFDCSB	744.7	521.1	790.7	4
1294	10	2016-03-28	17	21	17_21	cor	0	0	46406.3	75	445.15	2	222.58	N	N	l	33.5763	-90.4458	3.27602	881.5	food	channel	levee	mb	LFDCMB	840.7	619	885.3	4
1295	10	2016-03-28	17	21	17_21	her	0	0	46406.3	75	445.15	2	222.58	N	N	l	33.5763	-90.4458	3.27602	881.5	food	channel	levee	mb	LFDCMB	840.7	619	885.3	4
1296	10	2016-03-28	17	20	17_20	cor	0	0	16336.1	75	445.15	2	222.58	N	N	l	33.5754	-90.4458	3.30095	886	food	channel	levee	mb	LFDCMB	942.6	717.2	985.1	3
1297	10	2016-03-28	17	3	17_3	cor	0	0	21236.2	229	445.15	2	222.58	N	N	l	33.5755	-90.45	3.09761	873.4	food	channel	levee	mb	LFDCMB	939.2	446.4	968.7	3
1298	10	2016-03-28	17	19	17_19	cor	0	0	37493.3	108	445.15	2	222.58	N	N	l	33.5721	-90.4459	7.3774	1099.1	food	channel	levee	sb	LFDCSB	1251.8	828.7	1291.7	3
1299	10	2016-03-28	17	6	17_6	cor	0	0	51323.7	68	445.15	2	222.58	N	N	l	33.5717	-90.45	3.26913	885.8	food	channel	levee	mb	LFDCMB	1356.2	443.6	1385.9	3
1300	10	2016-03-28	17	17	17_17	cor	0	0	24977.4	229	445.15	2	222.58	N	N	l	33.5698	-90.4459	3.21141	879.9	food	channel	levee	mb	LFDCMB	1570.1	809.7	1608.8	4
1301	10	2016-03-28	17	7	17_7	cor	4	1	43549.8	107	445.15	2	222.58	N	N	l	33.5703	-90.45	7.35164	1109.2	food	channel	levee	sb	LFDCSB	1461.4	440.8	1490.5	3
1302	10	2016-03-28	17	16	17_16	cor	6	1	39845.7	107	445.15	2	222.58	N	N	l	33.5683	-90.4459	7.24055	1100.4	food	channel	levee	mb	LFDCMB	1673.4	703.8	1711.3	3
1303	10	2016-03-28	17	14	17_14	cor	5	1	47165	270	445.15	2	222.58	N	N	l	33.5661	-90.446	3.0363	874.9	food	channel	levee	sb	LFDCSB	1774.1	610.7	2012.2	3
1304	10	2016-03-28	17	14	17_14	her	0	0	47165	270	445.15	2	222.58	N	N	l	33.5661	-90.446	3.0363	874.9	food	channel	levee	sb	LFDCSB	1774.1	610.7	2012.2	3
1305	10	2016-03-28	17	10	17_10	cor	0	0	62754.8	230	445.15	2	222.58	N	N	l	33.567	-90.4501	3.14381	879.5	food	channel	levee	mb	LFDCMB	1633	434.8	1906.2	2
1306	10	2016-03-28	17	11	17_11	cor	9	1	52045.3	58	445.15	2	222.58	N	N	l	33.5661	-90.4501	3.24757	882.3	food	hybrid	levee	mb	LFDHMB	1631	439.2	2004.2	3
1307	10	2016-03-28	17	12	17_12	cor	17	1	47896.4	237	445.15	2	222.58	N	N	l	33.5649	-90.4501	6.29063	1045.4	food	channel	levee	sb	LFDCSB	1631.7	465	2103.4	2
1308	10	2016-03-28	17	12	17_12	her	1	1	47896.4	237	445.15	2	222.58	N	N	l	33.5649	-90.4501	6.29063	1045.4	food	channel	levee	sb	LFDCSB	1631.7	465	2103.4	2
1309	10	2016-03-28	17	40	17_40	cor	5	1	25649.5	38	445.15	2	222.58	N	N	l	33.5783	-90.4375	5.0986	944.3	food	hybrid	levee	sb	LFDHSB	836.4	336.3	998.4	3
1310	10	2016-03-28	17	39	17_39	eg	0	0	22338.3	269	445.15	2	222.58	N	N	l	33.5768	-90.4375	5.31967	965.9	food	hybrid	levee	sb	LFDHSB	842.5	504.1	1091.1	3
1311	10	2016-03-28	17	25	17_25	cor	9	1	30006	241	445.15	2	222.58	N	N	l	33.5768	-90.4415	5.17089	963	food	hybrid	levee	sb	LFDHSB	888.5	506.6	973.9	4
1312	10	2016-03-28	17	27	17_27	cor	6	1	27470.7	269	445.15	2	222.58	N	N	l	33.5738	-90.4415	5.26699	969.2	food	channel	levee	mb	LFDCMB	1185.1	728.3	1258.7	3
1313	10	2016-03-28	17	36	17_36	cor	0	0	41088.7	28	445.15	2	222.58	N	N	l	33.5722	-90.4375	5.11612	956.3	food	channel	levee	sb	LFDCSB	857.1	438.6	1453.8	3
1314	10	2016-03-28	17	34	17_34	cor	5	1	39329.3	74	445.15	2	222.58	N	N	l	33.5691	-90.4376	6.23927	1007.1	food	hybrid	levee	mb	LFDHMB	924	87.6	1735.4	3
1315	10	2016-03-28	17	31	17_31	cor	0	0	30233.3	269	445.15	2	222.58	N	N	l	33.5672	-90.4416	7.69898	1115.6	food	hybrid	levee	mb	LFDHMB	1331.9	324	1904.4	3
1316	10	2016-03-28	21	1	21_1	her	0	0	18923.3	537	526.09	3	175.36	N	N	l	33.5333	-90.455	6.92617	1096.3	food	channel	levee	sb	LFDCSB	437.9	177.5	1258.1	1
1317	10	2016-03-28	21	2	21_2	cor	0	0	9422.12	223	526.09	3	175.36	N	N	l	33.5316	-90.4549	6.99019	1103.5	food	channel	levee	mb	LFDCMB	629.6	368.1	1214.9	3
1318	10	2016-03-28	21	3	21_3	cor	8	1	2569.89	368	526.09	3	175.36	N	N	l	33.5298	-90.4549	7.20312	1117.1	food	channel	levee	mb	LFDCMB	686.1	565.2	1196.2	3
1319	10	2016-03-28	21	4	21_4	cor	5	1	29353.6	138	526.09	3	175.36	N	N	l	33.528	-90.4549	6.94732	1099	food	hybrid	levee	mb	LFDHMB	781.7	765.5	1199.8	3
1320	10	2016-03-28	21	7	21_7	cor	0	0	24325	150	526.09	3	175.36	N	N	l	33.5224	-90.4548	5.80355	1044.8	food	channel	levee	sb	LFDCSB	968.7	682.2	1374.7	1
1321	10	2016-03-28	21	9	21_9	cor	20	1	31122.9	376	526.09	3	175.36	N	N	l	33.5207	-90.4591	7.22081	1110.4	food	channel	levee	mb	LFDCMB	561.8	1017.1	1164.1	3
1322	10	2016-03-28	21	10	21_10	cor	0	0	10193.1	588	526.09	3	175.36	N	N	l	33.5225	-90.4591	6.48092	1068.1	food	channel	levee	sb	LFDCSB	715.7	995.6	1033.3	4
1323	10	2016-03-28	21	10	21_10	eg	1	1	10193.1	588	526.09	3	175.36	N	N	l	33.5225	-90.4591	6.48092	1068.1	food	channel	levee	sb	LFDCSB	715.7	995.6	1033.3	4
1324	10	2016-03-28	21	11	21_11	cor	0	0	31004.3	367	526.09	3	175.36	N	N	l	33.5243	-90.4591	7.97921	1146.7	food	channel	levee	mb	LFDCMB	858.5	907	914.1	2
1325	10	2016-03-28	21	12	21_12	cor	4	1	25758.2	114	526.09	3	175.36	N	N	l	33.5262	-90.4591	7.2219	1110.7	food	hybrid	levee	mb	LFDHMB	858.1	844.8	833.5	4
1326	10	2016-03-28	21	14	21_14	cor	12	1	18542.8	279	526.09	3	175.36	N	N	l	33.5298	-90.4592	6.79163	1088.2	food	hybrid	levee	sb	LFDHSB	842.1	711.4	800.5	4
1327	10	2016-03-28	21	15	21_15	cor	11	1	15698.6	471	526.09	3	175.36	N	N	l	33.5316	-90.4592	7.04528	1101	food	channel	levee	sb	LFDCSB	754.3	558.7	825.6	3
1328	10	2016-03-28	21	17	21_17	cor	3	1	24727.8	109	526.09	3	175.36	N	N	l	33.5336	-90.4638	4.63345	987.5	food	hybrid	levee	sb	LFDHSB	427.8	443.7	588.6	2
1329	10	2016-03-28	21	18	21_18	cor	0	0	25936.2	74	526.09	3	175.36	N	N	l	33.5325	-90.4637	4.60295	980.3	food	hybrid	levee	sb	LFDHSB	429	385	497.8	3
1330	10	2016-03-28	21	18	21_18	her	8	1	25936.2	74	526.09	3	175.36	N	N	l	33.5325	-90.4637	4.60295	980.3	food	hybrid	levee	sb	LFDHSB	429	385	497.8	3
1331	10	2016-03-28	21	19	21_19	cor	0	0	25605	114	526.09	3	175.36	N	N	l	33.5313	-90.4638	4.40847	964.4	food	hybrid	levee	sb	LFDHSB	430.6	349.7	426.4	4
1332	10	2016-03-28	21	20	21_20	cor	2	1	24821.7	139	526.09	3	175.36	N	N	l	33.5301	-90.4637	4.6177	979.3	food	hybrid	levee	sb	LFDHSB	420	345	384.8	4
1333	10	2016-03-28	21	21	21_21	cor	2	1	17487.6	97	526.09	3	175.36	N	N	l	33.529	-90.4637	4.35146	961.9	food	hybrid	levee	sb	LFDHSB	420.2	357.9	376.7	4
1334	10	2016-03-28	21	22	21_22	cor	3	1	30374.2	100	526.09	3	175.36	N	N	l	33.5278	-90.4637	4.57076	971.5	food	hybrid	levee	sb	LFDHSB	433	405.2	389.7	4
1335	10	2016-03-28	21	23	21_23	cor	0	0	24764.9	139	526.09	3	175.36	N	N	l	33.5266	-90.4637	4.50348	971.5	food	hybrid	levee	sb	LFDHSB	437.3	443.4	442.3	4
1336	10	2016-03-28	21	23	21_23	eg	0	0	24764.9	139	526.09	3	175.36	N	N	l	33.5266	-90.4637	4.50348	971.5	food	hybrid	levee	sb	LFDHSB	437.3	443.4	442.3	4
1337	10	2016-03-28	21	26	21_26	cor	7	1	20544.3	125	526.09	3	175.36	N	N	l	33.5229	-90.4637	4.82766	988.7	food	hybrid	levee	mb	LFDHMB	433	624.6	729.3	3
1338	10	2016-03-28	21	27	21_27	cor	5	1	40473.3	377	526.09	3	175.36	N	N	l	33.5217	-90.4636	4.33423	967.1	food	channel	levee	mb	LFDCMB	395.7	646.7	850.7	4
1339	10	2016-03-28	21	28	21_28	cor	0	0	20534.4	391	526.09	3	175.36	N	N	l	33.5205	-90.4636	4.67814	978	food	hybrid	levee	mb	LFDHMB	293.1	685.5	968	4
1340	10	2016-03-28	21	28	21_28	eg	1	1	20534.4	391	526.09	3	175.36	N	N	l	33.5205	-90.4636	4.67814	978	food	hybrid	levee	mb	LFDHMB	293.1	685.5	968	4
1341	10	2016-03-28	21	29	21_29	cor	0	0	24992.2	39	526.09	3	175.36	N	N	l	33.5205	-90.4679	4.65824	985.7	food	hybrid	levee	mb	LFDHMB	33.1	336.8	877.9	3
1342	10	2016-03-28	21	30	21_30	cor	0	0	31360.1	311	526.09	3	175.36	N	N	l	33.5218	-90.4679	4.57715	967.1	food	channel	levee	mb	LFDCMB	39.2	265.2	744	3
1343	10	2016-03-28	21	31	21_31	cor	5	1	28906.4	531	526.09	3	175.36	N	N	l	33.523	-90.4679	4.31161	950.1	food	channel	levee	sb	LFDCSB	40.2	240.8	615.3	3
1344	10	2016-03-28	21	32	21_32	cor	0	0	28066.2	88	526.09	3	175.36	N	N	l	33.5242	-90.4679	4.72548	986.6	food	channel	levee	sb	LFDCSB	39.1	205.5	474.3	2
1345	10	2016-03-28	21	33	21_33	cor	4	1	22496.5	272	526.09	3	175.36	N	N	l	33.5254	-90.4679	4.25669	952.2	food	channel	levee	mb	LFDCMB	41.4	171.1	346.5	3
1346	10	2016-03-28	21	33	21_33	eg	0	0	22496.5	272	526.09	3	175.36	N	N	l	33.5254	-90.4679	4.25669	952.2	food	channel	levee	mb	LFDCMB	41.4	171.1	346.5	3
1347	10	2016-03-28	21	34	21_34	cor	3	1	26299.4	125	526.09	3	175.36	N	N	l	33.5266	-90.468	4.6735	972.6	food	hybrid	levee	mb	LFDHMB	42	75.9	208.1	3
1348	10	2016-03-28	21	35	21_35	cor	0	0	26269.8	125	526.09	3	175.36	N	N	l	33.5278	-90.4675	3.26414	782.3	food	hybrid	levee	sb	LFDHSB	120.1	120.1	112.2	3
1349	10	2016-03-28	21	37	21_37	cor	0	0	38607.7	20	526.09	3	175.36	N	N	l	33.5301	-90.4676	3.73715	834	food	hybrid	levee	sb	LFDHSB	96.5	17.4	81.8	3
1350	10	2016-03-28	21	38	21_38	cor	0	0	29870.1	98	526.09	3	175.36	N	N	l	33.5312	-90.4681	4.40221	980.6	food	hybrid	levee	sb	LFDHSB	24.2	15.9	183	3
1351	10	2016-03-28	21	39	21_39	cor	0	0	24725.3	109	526.09	3	175.36	N	N	l	33.5324	-90.4681	4.71637	986.2	food	hybrid	levee	sb	LFDHSB	26.7	30.2	308.5	3
1352	10	2016-03-28	27	45	27_45	cor	1	1	64892.3	181	247.67	2	123.83	N	N	l	33.5619	-90.3237	3.55038	905	food	channel	levee	sb	LFDCSB	26.9	37.5	1531.2	3
1353	10	2016-03-28	27	8	27_8	cor	0	0	27705.4	108	247.67	2	123.83	N	N	l	33.5576	-90.3279	4.15446	937.4	food	hybrid	levee	mb	LFDHMB	507.4	33.6	977.1	3
1354	10	2016-03-28	27	10	27_10	cor	0	0	25689	349	247.67	2	123.83	N	N	l	33.5565	-90.3263	0.812373	344.2	food	hybrid	splitF	mb	SPFDHMB	541.7	338	921.9	4
1355	10	2016-03-28	27	34	27_34	cor	0	0	45828.1	7	247.67	2	123.83	N	N	l	33.5554	-90.3253	0.776622	335.1	food	hybrid	splitF	sb	SPFDHSB	480.1	438.4	855.9	4
1356	10	2016-03-28	27	12	27_12	cor	1	1	22615.1	7	247.67	2	123.83	N	N	l	33.5554	-90.3263	0.861485	354.7	food	hybrid	splitF	mb	SPFDHMB	567.6	343.8	807.1	4
1357	10	2016-03-28	27	32	27_32	cor	0	0	22069	7	247.67	2	123.83	N	N	l	33.5543	-90.3253	0.796882	341.4	food	hybrid	splitF	sb	SPFDHSB	507.7	439.4	750.2	4
1358	10	2016-03-28	27	30	27_30	cor	1	1	33425.9	7	247.67	2	123.83	N	N	l	33.5532	-90.3253	0.748347	328.7	food	hybrid	splitF	mb	SPFDHMB	539.4	442.2	657	4
1359	10	2016-03-28	27	16	27_16	cor	1	1	45007.7	7	247.67	2	123.83	Y	N	l	33.5532	-90.3263	0.820368	346.3	food	hybrid	splitF	sb	SPFDHSB	626.8	345.3	594.7	4
1360	10	2016-03-28	27	28	27_28	cor	1	1	21836.7	408	247.67	2	123.83	N	N	l	33.5521	-90.3253	0.761855	332.2	food	hybrid	splitF	mb	SPFDHMB	567.9	428.2	570.2	3
1361	10	2016-03-28	27	1	27_1	cor	1	1	45870.1	9	247.67	2	123.83	N	N	l	33.5619	-90.3273	2.3474	699.9	food	channel	levee	sb	LFDCSB	412.6	31.3	1471.9	2
1362	10	2016-03-28	27	17	27_17	cor	3	1	37947.9	401	247.67	2	123.83	N	N	l	33.5521	-90.3279	3.87197	938.6	food	channel	levee	sb	LFDCSB	429.5	35.3	374.2	3
1363	10	2016-03-28	27	17	27_17	her	1	1	37947.9	401	247.67	2	123.83	N	N	l	33.5521	-90.3279	3.87197	938.6	food	channel	levee	sb	LFDCSB	429.5	35.3	374.2	3
1364	10	2016-03-28	27	19	27_19	cor	0	0	21844.1	391	247.67	2	123.83	N	N	l	33.551	-90.3263	0.824406	348.3	food	hybrid	splitF	mb	SPFDHMB	442.1	318.9	416.4	3
1365	10	2016-03-28	27	26	27_26	cor	1	1	22150.5	267	247.67	2	123.83	N	N	l	33.5499	-90.3253	0.762112	332.4	food	channel	splitF	mb	SPFDCMB	384.2	396.3	451.4	3
1366	10	2016-03-28	27	26	27_26	eg	2	1	22150.5	267	247.67	2	123.83	N	N	l	33.5499	-90.3253	0.762112	332.4	food	channel	splitF	mb	SPFDCMB	384.2	396.3	451.4	3
1367	10	2016-03-28	27	21	27_21	cor	0	0	24747.6	228	247.67	2	123.83	N	N	l	33.5499	-90.3263	0.725635	321.5	food	channel	splitF	mb	SPFDCMB	339.3	304.1	363.1	4
1368	10	2016-03-28	27	24	27_24	cor	0	0	24255.8	108	247.67	2	123.83	N	N	l	33.5488	-90.3253	0.781569	336.2	food	hybrid	splitF	sb	SPFDHSB	274.5	379.9	429.5	3
1369	10	2016-03-28	27	22	27_22	cor	0	0	31681.3	249	247.67	2	123.83	N	N	l	33.5491	-90.3277	1.49397	738	food	hybrid	levee	mb	LFDHMB	167.6	37.8	104.1	3
1370	10	2016-03-28	27	23	27_23	cor	0	0	3565.73	749	247.67	2	123.83	N	N	l	33.5485	-90.3276	1.46305	708.1	food	hybrid	levee	sb	LFDHSB	122.4	39.4	90.4	2
1371	10	2016-03-28	27	23	27_23	eg	0	0	3565.73	749	247.67	2	123.83	N	N	l	33.5485	-90.3276	1.46305	708.1	food	hybrid	levee	sb	LFDHSB	122.4	39.4	90.4	2
1372	10	2016-03-28	27	43	27_43	cor	0	0	24853.8	158	247.67	2	123.83	N	N	l	33.5609	-90.3253	0.85691	355.4	food	hybrid	splitF	sb	SPFDHSB	332.8	134.9	1410.8	4
1373	10	2016-03-28	27	55	27_55	cor	25	1	42284.6	341	247.67	2	123.83	N	N	l	33.5485	-90.3208	3.75468	768.4	food	channel	levee	mb	LFDCMB	189.2	567	787.7	4
1374	10	2016-03-28	27	55	27_55	eg	12	1	42284.6	341	247.67	2	123.83	N	N	l	33.5485	-90.3208	3.75468	768.4	food	channel	levee	mb	LFDCMB	189.2	567	787.7	4
1375	10	2016-03-28	27	54	27_54	cor	1	1	43159.4	292	247.67	2	123.83	N	N	l	33.5503	-90.3198	3.69071	798.5	food	hybrid	levee	sb	LFDHSB	24.4	729.9	846.5	4
1376	10	2016-03-28	27	53	27_53	cor	0	0	25471.6	228	247.67	2	123.83	N	N	l	33.5517	-90.32	3.46638	739.8	food	channel	levee	sb	LFDCSB	27.2	826.3	893.6	4
1377	10	2016-03-28	27	52	27_52	cor	1	1	21256	110	247.67	2	123.83	N	N	l	33.5532	-90.3202	3.46477	714.1	food	channel	levee	sb	LFDCSB	26.6	846	959.8	4
1378	10	2016-03-28	27	52	27_52	her	0	0	21256	110	247.67	2	123.83	N	N	l	33.5532	-90.3202	3.46477	714.1	food	channel	levee	sb	LFDCSB	26.6	846	959.8	4
1379	10	2016-03-28	27	3	27_3	cor	0	0	41489	7	247.67	2	123.83	N	N	l	33.5609	-90.3262	0.663117	314.1	food	hybrid	splitF	sb	SPFDHSB	427.3	132.3	1390.4	4
1380	10	2016-03-28	27	41	27_41	cor	0	0	21634.1	278	247.67	2	123.83	N	N	l	33.5598	-90.3253	0.798259	339.5	food	channel	splitF	mb	SPFDCMB	362	257.9	1298.6	4
1381	10	2016-03-28	27	57	27_57	cor	20	1	37945.5	80	247.67	2	123.83	N	N	l	33.5501	-90.3166	3.89739	766.5	food	channel	levee	sb	LFDCSB	31.2	530.1	1192.9	4
1382	10	2016-03-28	27	63	27_63	cor	3	1	39998.9	80	247.67	2	123.83	N	N	l	33.5501	-90.3142	4.66673	830.7	food	channel	levee	mb	LFDCMB	224.2	470.7	1389.8	3
1383	10	2016-03-28	27	63	27_63	her	1	1	39998.9	80	247.67	2	123.83	N	N	l	33.5501	-90.3142	4.66673	830.7	food	channel	levee	mb	LFDCMB	224.2	470.7	1389.8	3
1384	10	2016-03-28	27	58	27_58	cor	1	1	35958.7	493	247.67	2	123.83	N	N	l	33.5519	-90.3169	4.01334	779.4	food	channel	levee	sb	LFDCSB	32.8	740.4	1196.7	4
1385	10	2016-03-28	27	58	27_58	her	0	0	35958.7	493	247.67	2	123.83	N	N	l	33.5519	-90.3169	4.01334	779.4	food	channel	levee	sb	LFDCSB	32.8	740.4	1196.7	4
1386	10	2016-03-28	27	59	27_59	cor	0	0	36771.7	340	247.67	2	123.83	N	N	l	33.5539	-90.3176	5.13545	916.3	food	channel	levee	sb	LFDCSB	31.7	929.2	1220.9	4
1387	10	2016-03-28	27	59	27_59	her	0	0	36771.7	340	247.67	2	123.83	N	N	l	33.5539	-90.3176	5.13545	916.3	food	channel	levee	sb	LFDCSB	31.7	929.2	1220.9	4
1388	10	2016-03-28	27	61	27_61	cor	12	1	47706.1	353	247.67	2	123.83	N	N	l	33.5543	-90.3136	2.80478	738.5	food	channel	levee	mb	LFDCMB	411.2	887.7	1619.2	2
1389	10	2016-03-28	27	5	27_5	cor	0	0	31441.7	214	247.67	2	123.83	N	N	l	33.5598	-90.3262	0.709081	324.1	food	hybrid	splitF	mb	SPFDHMB	453.8	252.7	1269.3	4
1390	10	2016-03-28	27	50	27_50	cor	1	1	14421.1	348	247.67	2	123.83	N	N	l	33.5566	-90.3184	4.88459	866	food	channel	levee	mb	LFDCMB	32.5	794.7	1304.9	3
1391	10	2016-03-28	27	47	27_47	cor	21	1	44352.9	13	247.67	2	123.83	N	N	l	33.561	-90.319	3.80438	856.9	food	channel	levee	sb	LFDCSB	31	479	1624.2	3
1392	10	2016-03-28	27	47	27_47	eg	0	0	44352.9	13	247.67	2	123.83	N	N	l	33.561	-90.319	3.80438	856.9	food	channel	levee	sb	LFDCSB	31	479	1624.2	3
1393	10	2016-03-28	27	47	27_47	her	1	1	44352.9	13	247.67	2	123.83	N	N	l	33.561	-90.319	3.80438	856.9	food	channel	levee	sb	LFDCSB	31	479	1624.2	3
1394	10	2016-03-28	27	40	27_40	cor	45	1	30013.4	249	247.67	2	123.83	N	N	l	33.5587	-90.3232	4.89897	1109.9	food	hybrid	levee	sb	LFDHSB	27	377.7	1183.6	4
1395	10	2016-03-28	27	7	27_7	cor	0	0	24844	213	247.67	2	123.83	N	N	l	33.5587	-90.3262	0.698841	321.8	food	hybrid	splitF	sb	SPFDHSB	483.7	308.9	1153.2	4
1396	10	2016-03-28	27	38	27_38	cor	0	0	24112.5	7	247.67	2	123.83	N	N	l	33.5576	-90.3252	0.893388	359.2	food	hybrid	splitF	mb	SPFDHMB	411.5	410.5	1070.1	4
1397	10	2016-03-28	32	3	32_3	cor	0	0	25067.7	158	226.62	4	56.66	N	N	none	33.3122	-90.3465	4.2755	956.7	food	hybrid	levee	sb	LFDHSB	23.5	184.4	685.5	4
1398	10	2016-03-28	32	10	32_10	cor	2	1	31369.7	297	226.62	4	56.66	N	N	none	33.3145	-90.3424	3.75417	899.1	food	hybrid	levee	sb	LFDHSB	68.7	31	1156	2
1399	10	2016-03-28	32	8	32_8	cor	1	1	51044.9	75	226.62	4	56.66	N	N	none	33.3123	-90.3426	2.12166	851.2	food	hybrid	levee	sb	LFDHSB	32.4	25	1053.3	3
1400	10	2016-03-28	32	4	32_4	cor	0	0	55184	282	226.62	4	56.66	N	N	none	33.3104	-90.348	2.35409	704.4	food	hybrid	levee	sb	LFDHSB	26.3	148.4	625.6	4
1401	10	2016-03-28	33	1	33_1	cor	0	0	35115.7	83	226.62	4	56.66	N	N	none	33.3134	-90.3654	3.9621	920.8	food	hybrid	levee	sb	LFDHSB	1255	701.6	948.6	2
1402	10	2016-03-28	33	2	33_2	cor	5	1	21490.1	158	226.62	4	56.66	N	N	none	33.3134	-90.3639	5.20081	1013.1	finger	hybrid	levee		LFINH	1132.4	546.1	797.7	3
1403	10	2016-03-28	33	20	33_20	cor	1	1	26491.1	75	226.62	4	56.66	N	N	none	33.3134	-90.3622	5.41049	1014.8	finger	hybrid	levee		LFINH	1025.3	388.6	655.7	3
1404	10	2016-03-28	33	22	33_22	cor	0	0	138303	282	226.62	4	56.66	N	N	none	33.3135	-90.3589	4.7554	974.8	finger	hybrid	levee		LFINH	840.4	94.7	417.8	3
1405	10	2016-03-28	33	23	33_23	cor	0	0	32392.3	334	226.62	4	56.66	N	N	none	33.3133	-90.3576	3.07814	884.4	food	hybrid	levee	sb	LFDHSB	745	14.2	349.8	3
1406	10	2016-03-28	33	31	33_31	cor	0	0	30765.2	73	226.62	4	56.66	N	N	none	33.3134	-90.3532	4.94956	969.2	food	hybrid	levee	sb	LFDHSB	334.3	19.9	325.9	3
1407	10	2016-03-28	33	33	33_33	cor	2	1	18023.4	153	226.62	4	56.66	N	N	none	33.3134	-90.3515	5.30162	1004	food	hybrid	levee	sb	LFDHSB	174.1	22	407.6	3
1408	10	2016-03-28	33	35	33_35	cor	0	0	19518.2	157	226.62	4	56.66	Y	N	none	33.3134	-90.3498	5.22609	992.7	food	hybrid	levee	sb	LFDHSB	18.4	37.6	530	3
1409	10	2016-03-28	33	25	33_25	eg	9	1	140129	282	226.62	4	56.66	Y	N	none	33.3125	-90.3552	3.66651	752.8	finger	hybrid	levee	sb	LFINHSB	495.1	25	292.1	4
1410	10	2016-03-28	33	30	33_30	cor	2	1	23572.6	158	226.62	4	56.66	N	N	none	33.3101	-90.3531	4.26512	925.3	food	hybrid	levee	sb	LFDHSB	207	40.6	146.5	3
1411	10	2016-03-28	33	17	33_17	cor	0	0	21353.1	158	226.62	4	56.66	N	N	none	33.3072	-90.3598	5.08653	1007.5	food	hybrid	levee	sb	LFDHSB	385.7	14.2	281	3
1412	10	2016-03-28	33	14	33_14	cor	1	1	31446.2	75	226.62	4	56.66	N	N	none	33.3037	-90.3598	3.99699	927.4	food	hybrid	levee	sb	LFDHSB	198.7	20.3	606.2	3
1413	10	2016-03-28	33	5	33_5	cor	1	1	22497.6	158	226.62	4	56.66	N	N	none	33.3073	-90.364	4.8554	985.5	food	hybrid	levee	sb	LFDHSB	714.6	414.4	655.4	4
1414	10	2016-03-28	33	5	33_5	eg	0	0	22497.6	158	226.62	4	56.66	N	N	none	33.3073	-90.364	4.8554	985.5	food	hybrid	levee	sb	LFDHSB	714.6	414.4	655.4	4
1415	10	2016-03-28	33	6	33_6	cor	2	1	33541.9	75	226.62	4	56.66	N	N	none	33.3061	-90.3634	2.50117	667.7	food	hybrid	levee	sb	LFDHSB	669	416.9	703.9	3
1416	10	2016-03-28	33	9	33_9	cor	0	0	36164.4	295	226.62	4	56.66	N	N	none	33.3037	-90.3629	1.87054	539.8	food	hybrid	levee	sb	LFDHSB	554.9	281.5	843.4	4
1417	10	2016-03-28	38	30	38_30	cor	6	1	13977.2	235	283.28	2	141.64	N	N	none	33.1834	-90.6952	7.18421	1098.4	food	hybrid	levee	sb	LFDHSB	31.6	454.1	2397.6	2
1418	10	2016-03-28	38	29	38_29	cor	3	1	14459	236	283.28	2	141.64	N	N	none	33.1819	-90.6952	4.14967	987.7	food	hybrid	levee	sb	LFDHSB	215.7	495.1	2288.9	3
1419	10	2016-03-28	38	25	38_25	cor	3	1	14595.5	235	283.28	2	141.64	N	N	none	33.1833	-90.6984	4.20916	804.6	food	hybrid	levee	sb	LFDHSB	27	696.2	2266.7	3
1420	10	2016-03-28	38	26	38_26	cor	0	0	12659.7	235	283.28	2	141.64	N	N	m	33.1809	-90.6994	8.40241	1151.1	food	hybrid	levee	sb	LFDHSB	281.1	738.3	1960.8	3
1421	10	2016-03-28	38	23	38_23	cor	3	1	20357.7	174	283.28	2	141.64	N	N	none	33.1837	-90.7036	5.24303	1010.6	food	hybrid	levee	sb	LFDHSB	23.7	337.9	2192.5	3
1422	10	2016-03-28	38	22	38_22	cor	19	1	109295	89	283.28	2	141.64	N	N	none	33.1824	-90.7038	4.48358	960.4	finger	hybrid	levee		LFINH	182.9	470.1	2053.8	4
1423	10	2016-03-28	38	2	38_2	cor	0	0	15968	256	283.28	2	141.64	N	N	none	33.1824	-90.7079	5.4042	998.1	food	hybrid	levee	sb	LFDHSB	170.6	216.6	2009.9	4
1424	10	2016-03-28	38	21	38_21	cor	9	1	22366.1	39	283.28	2	141.64	N	N	none	33.181	-90.7038	5.67854	1035.3	food	hybrid	levee	sb	LFDHSB	323.5	548.6	1893.8	4
1425	10	2016-03-28	38	3	38_3	cor	2	1	8158.21	234	283.28	2	141.64	N	N	none	33.181	-90.7079	4.4549	933	food	hybrid	levee	sb	LFDHSB	328.6	374.6	1869	4
1426	10	2016-03-28	38	20	38_20	cor	0	0	22183	39	283.28	2	141.64	N	N	none	33.1797	-90.7038	4.85339	989.6	food	hybrid	levee	sb	LFDHSB	481.1	668.6	1755.4	3
1427	10	2016-03-28	38	19	38_19	cor	0	0	19355.3	170	283.28	2	141.64	N	N	none	33.1783	-90.7038	5.99665	1057.9	food	hybrid	levee	sb	LFDHSB	621.5	784.3	1593.3	3
1428	10	2016-03-28	38	7	38_7	cor	0	0	16984.4	262	283.28	2	141.64	N	N	none	33.1769	-90.7079	4.94429	962.4	food	hybrid	levee	sb	LFDHSB	778.5	726.4	1407.7	4
1429	10	2016-03-28	38	7	38_7	her	1	1	16984.4	262	283.28	2	141.64	N	N	none	33.1769	-90.7079	4.94429	962.4	food	hybrid	levee	sb	LFDHSB	778.5	726.4	1407.7	4
1430	10	2016-03-28	38	16	38_16	cor	0	0	16977.5	262	283.28	2	141.64	N	N	none	33.1742	-90.7038	4.95881	1005.5	food	hybrid	levee	sb	LFDHSB	1086.6	618.5	1164.3	3
1431	10	2016-03-28	38	9	38_9	cor	0	0	25075.6	117	283.28	2	141.64	N	N	none	33.1742	-90.7079	4.32002	906	food	hybrid	levee	sb	LFDHSB	1087.3	436.9	1110.2	4
1432	10	2016-03-28	38	9	38_9	her	0	0	25075.6	117	283.28	2	141.64	N	N	none	33.1742	-90.7079	4.32002	906	food	hybrid	levee	sb	LFDHSB	1087.3	436.9	1110.2	4
1433	10	2016-03-28	38	15	38_15	cor	0	0	14527.8	200	283.28	2	141.64	N	N	none	33.1728	-90.7038	6.3618	1082.4	food	hybrid	levee	sb	LFDHSB	1109.6	494.2	1001	3
1434	10	2016-03-28	38	10	38_10	cor	0	0	24229.7	361	283.28	2	141.64	N	N	none	33.1728	-90.7079	4.42139	911.4	food	hybrid	levee	sb	LFDHSB	1124.9	292.5	959.5	3
1435	10	2016-03-28	38	14	38_14	cor	13	1	38892.9	282	283.28	2	141.64	N	N	none	33.1713	-90.7038	5.14233	1016.1	food	hybrid	levee	sb	LFDHSB	961.3	418.5	864.3	3
1436	10	2016-03-28	38	13	38_13	cor	7	1	18758.2	369	283.28	2	141.64	N	N	none	33.1699	-90.7039	6.08918	1071.7	food	hybrid	levee	sb	LFDHSB	796.4	376.5	713.6	3
1437	10	2016-03-28	38	12	38_12	cor	4	1	171201	282	283.28	2	141.64	N	N	none	33.17	-90.708	4.24162	893.9	finger	hybrid	levee		LFINH	811.5	37.3	649.4	3
1438	10	2016-03-28	38	5	38_5	cor	0	0	231027	235	283.28	2	141.64	N	N	none	33.1783	-90.7089	2.16034	572.5	finger	hybrid	levee		LFINH	631.4	675.2	1563.7	4
1439	10	2016-03-28	39	9	39_9	cor	0	0	151290	282	202.34	2	101.17	N	N	l	33.2115	-90.6583	4.83014	996.2	finger	hybrid	levee		LFINH	385.7	8.7	373	3
1440	10	2016-03-28	39	9	39_9	her	0	0	151290	282	202.34	2	101.17	N	N	l	33.2115	-90.6583	4.83014	996.2	finger	hybrid	levee		LFINH	385.7	8.7	373	3
1441	10	2016-03-28	39	12	39_12	cor	2	1	23410.7	157	202.34	2	101.17	N	N	l	33.2075	-90.659	4.79656	942	food	hybrid	levee	sb	LFDHSB	71.7	428.6	241.9	3
1442	10	2016-03-28	39	11	39_11	cor	0	0	1588.4	454	202.34	2	101.17	N	N	l	33.2083	-90.6602	4.57505	938.7	food	hybrid	levee	sb	LFDHSB	191.5	330.2	332.8	4
1443	10	2016-03-28	39	11	39_11	her	0	0	1588.4	454	202.34	2	101.17	N	N	l	33.2083	-90.6602	4.57505	938.7	food	hybrid	levee	sb	LFDHSB	191.5	330.2	332.8	4
1444	10	2016-03-28	39	10	39_10	cor	0	0	23045.1	270	202.34	2	101.17	N	N	l	33.2093	-90.6612	4.7821	956	food	hybrid	levee	sb	LFDHSB	327.1	223.9	443.7	3
1445	10	2016-03-28	39	13	39_13	cor	2	1	105522	282	202.34	2	101.17	N	N	l	33.2067	-90.6626	5.49161	974.6	finger	hybrid	levee		LFINH	74.4	509.3	633.6	3
1446	10	2016-03-28	39	3	39_3	cor	2	1	22343.7	227	202.34	2	101.17	N	N	l	33.2056	-90.6639	4.60545	868.7	food	hybrid	levee	sb	LFDHSB	80	537.4	794.9	3
1447	10	2016-03-28	39	3	39_3	her	1	1	22343.7	227	202.34	2	101.17	N	N	l	33.2056	-90.6639	4.60545	868.7	food	hybrid	levee	sb	LFDHSB	80	537.4	794.9	3
1448	10	2016-03-28	39	1	39_1	cor	2	1	17968.4	269	202.34	2	101.17	N	N	l	33.2036	-90.6654	3.2181	801.6	food	hybrid	levee	sb	LFDHSB	57.3	592.6	982.5	2
1449	10	2016-03-28	39	1	39_1	her	2	1	17968.4	269	202.34	2	101.17	N	N	l	33.2036	-90.6654	3.2181	801.6	food	hybrid	levee	sb	LFDHSB	57.3	592.6	982.5	2
1450	10	2016-03-28	39	4	39_4	cor	3	1	27055.5	349	202.34	2	101.17	N	N	l	33.2071	-90.6658	5.74833	1115.4	food	hybrid	levee	sb	LFDHSB	311.3	502	830.9	3
1451	10	2016-03-28	39	14	39_14	cor	5	1	21080	194	202.34	2	101.17	N	N	l	33.2091	-90.6654	5.1073	926.4	food	hybrid	levee	sb	LFDHSB	443.5	308.3	807.2	3
1452	10	2016-03-28	39	14	39_14	her	0	0	21080	194	202.34	2	101.17	N	N	l	33.2091	-90.6654	5.1073	926.4	food	hybrid	levee	sb	LFDHSB	443.5	308.3	807.2	3
1453	10	2016-03-28	39	6	39_6	cor	0	0	20171.4	137	202.34	2	101.17	N	N	l	33.2114	-90.6658	4.70013	864.4	food	hybrid	levee	sb	LFDHSB	507.6	19.2	960.4	3
1454	10	2016-03-28	39	6	39_6	her	2	1	20171.4	137	202.34	2	101.17	N	N	l	33.2114	-90.6658	4.70013	864.4	food	hybrid	levee	sb	LFDHSB	507.6	19.2	960.4	3
1455	11	2016-04-09	9	1	9_1	cor	0	0	31634.4	122	137.59	1	137.59	Y	N	h	33.5193	-90.5523	5.82711	980.8	food	channel	levee	mb	LFDCMB	27.7	366.2	227.7	2
1456	11	2016-04-09	9	35	9_35	cor	4	1	24507.9	178	137.59	1	137.59	Y	N	h	33.511	-90.5442	5.4703	990.5	food	channel	levee	sb	LFDCSB	724.7	358.5	653.5	3
1457	11	2016-04-09	9	35	9_35	her	5	1	24507.9	178	137.59	1	137.59	Y	N	h	33.511	-90.5442	5.4703	990.5	food	channel	levee	sb	LFDCSB	724.7	358.5	653.5	3
1458	11	2016-04-09	9	35	9_35	eg	4	1	24507.9	178	137.59	1	137.59	Y	N	h	33.511	-90.5442	5.4703	990.5	food	channel	levee	sb	LFDCSB	724.7	358.5	653.5	3
1459	11	2016-04-09	9	33	9_33	cor	0	0	35039.5	122	137.59	1	137.59	N	N	h	33.5193	-90.5487	5.37352	930	food	channel	levee	mb	LFDCMB	232.4	274.4	226.8	2
1460	11	2016-04-09	9	32	9_32	cor	1	1	43332.4	122	137.59	1	137.59	N	N	h	33.5175	-90.5486	5.89575	962.6	food	channel	levee	sb	LFDCSB	86.9	460.4	48.3	3
1461	11	2016-04-09	9	2	9_2	cor	0	0	28861.9	122	137.59	1	137.59	N	N	h	33.5177	-90.5522	5.14684	928.8	food	channel	levee	sb	LFDCSB	30.3	527.8	47.3	2
1462	11	2016-04-09	9	30	9_30	cor	0	0	23096.9	22	137.59	1	137.59	N	N	h	33.5157	-90.5498	1.10751	446	food	hybrid	splitF	sb	SPFDHSB	90.9	697.5	34.6	3
1463	11	2016-04-09	9	29	9_29	cor	0	0	55452.9	116	137.59	1	137.59	N	N	h	33.514	-90.5484	4.49159	839.5	food	channel	levee	mb	LFDCMB	233.5	701.3	166.6	3
1464	11	2016-04-09	9	29	9_29	eg	1	1	55452.9	116	137.59	1	137.59	N	N	h	33.514	-90.5484	4.49159	839.5	food	channel	levee	mb	LFDCMB	233.5	701.3	166.6	3
1465	11	2016-04-09	9	9	9_9	cor	0	0	55027.8	22	137.59	1	137.59	N	N	h	33.5134	-90.5502	0.68202	376.4	food	hybrid	splitF	mb	SPFDHMB	282	961.9	225.3	3
1466	11	2016-04-09	9	9	9_9	eg	0	0	55027.8	22	137.59	1	137.59	N	N	h	33.5134	-90.5502	0.68202	376.4	food	hybrid	splitF	mb	SPFDHMB	282	961.9	225.3	3
1467	11	2016-04-09	9	28	9_28	cor	5	1	32630.2	182	137.59	1	137.59	N	N	h	33.5122	-90.5482	4.96195	883.1	food	channel	levee	sb	LFDCSB	415	690.9	353.7	4
1468	11	2016-04-09	9	12	9_12	cor	0	0	46893.2	22	137.59	1	137.59	N	N	h	33.512	-90.55	0.606054	340.3	food	hybrid	splitF	sb	SPFDHSB	395.5	949.7	393.2	4
1469	11	2016-04-09	9	27	9_27	cor	5	1	43413.9	116	137.59	1	137.59	N	N	h	33.5103	-90.5483	5.17647	886.6	food	channel	levee	sb	LFDCSB	449.3	688.7	559.5	4
1470	11	2016-04-09	9	18	9_18	cor	1	1	39536.8	18	137.59	1	137.59	N	N	h	33.5086	-90.5507	0.702989	328.2	food	hybrid	splitF	mb	SPFDHMB	309.5	874	800.7	4
1471	11	2016-04-09	9	24	9_24	cor	2	1	29857.7	133	137.59	1	137.59	N	N	h	33.5075	-90.5494	4.02401	934.6	food	hybrid	levee	sb	LFDHSB	442.9	742	769.8	3
1472	11	2016-04-09	9	21	9_21	cor	20	1	21621.7	297	137.59	1	137.59	N	N	h	33.508	-90.5507	0.506533	278.7	food	channel	splitF	sb	SPFDCSB	324.7	828.9	874.5	4
1473	11	2016-04-09	9	21	9_21	her	0	0	21621.7	297	137.59	1	137.59	N	N	h	33.508	-90.5507	0.506533	278.7	food	channel	splitF	sb	SPFDCSB	324.7	828.9	874.5	4
1474	11	2016-04-09	9	25	9_25	cor	6	1	46858.6	49	137.59	1	137.59	N	N	h	33.5075	-90.5482	3.43707	898.1	food	channel	levee	sb	LFDCSB	560.9	745	789.7	3
1475	11	2016-04-09	9	25	9_25	her	3	1	46858.6	49	137.59	1	137.59	N	N	h	33.5075	-90.5482	3.43707	898.1	food	channel	levee	sb	LFDCSB	560.9	745	789.7	3
1476	11	2016-04-09	9	26	9_26	cor	13	1	30702.8	133	137.59	1	137.59	N	N	h	33.5076	-90.5472	2.16175	833.1	food	hybrid	levee	sb	LFDHSB	661.8	673	820.3	3
1477	11	2016-04-09	9	26	9_26	her	0	0	30702.8	133	137.59	1	137.59	N	N	h	33.5076	-90.5472	2.16175	833.1	food	hybrid	levee	sb	LFDHSB	661.8	673	820.3	3
1478	11	2016-04-09	9	36	9_36	cor	8	1	35039.5	75	137.59	1	137.59	N	N	h	33.5076	-90.5459	5.49833	1008.4	food	hybrid	levee	sb	LFDHSB	737.5	513.5	849.9	3
1479	11	2016-04-09	9	34	9_34	cor	7	1	35516.4	77	137.59	1	137.59	N	N	h	33.511	-90.5459	5.5067	999.7	food	channel	levee	mb	LFDCMB	597.7	523.6	526.6	3
1480	11	2016-04-09	9	37	9_37	cor	2	1	43240.9	77	137.59	1	137.59	N	N	h	33.5075	-90.5441	5.8751	1026.3	food	channel	levee	mb	LFDCMB	900.5	346.9	934.6	3
1481	11	2016-04-09	9	40	9_40	cor	5	1	47627.1	75	137.59	1	137.59	N	N	h	33.511	-90.5424	5.61061	999.1	food	channel	levee	sb	LFDCSB	859.5	188.8	789.4	3
1482	11	2016-04-09	9	39	9_39	cor	4	1	35064.2	75	137.59	1	137.59	N	N	h	33.5076	-90.5404	6.37586	1041.6	food	channel	levee	mb	LFDCMB	1204.8	15.2	1156.8	2
1483	11	2016-04-09	9	41	9_41	cor	0	0	21238.7	75	137.59	1	137.59	N	N	h	33.511	-90.5405	5.79242	1001.9	food	channel	levee	sb	LFDCSB	1014.7	11.8	946	2
1484	11	2016-04-09	9	3	9_3	cor	8	1	27285.3	49	137.59	1	137.59	N	N	h	33.5148	-90.5532	6.88803	1068.3	food	channel	levee	sb	LFDCSB	9	802.8	132.5	2
1485	11	2016-04-09	9	6	9_6	cor	1	1	24614.2	210	137.59	1	137.59	N	N	h	33.5128	-90.5538	0.743755	317.7	food	hybrid	splitF	sb	SPFDHSB	22.4	1166.9	413.2	3
1486	11	2016-04-09	9	7	9_7	cor	0	0	29699.6	22	137.59	1	137.59	N	N	h	33.5127	-90.5526	0.829588	340.8	food	hybrid	splitF	sb	SPFDHSB	126.5	1130.7	371.5	4
1487	11	2016-04-09	9	17	9_17	cor	0	0	29699.6	22	137.59	1	137.59	N	N	h	33.5085	-90.5524	0.704471	327.8	food	hybrid	splitF	sb	SPFDHSB	159.3	776.6	829.2	4
1488	11	2016-04-09	9	20	9_20	cor	0	0	27045.7	429	137.59	1	137.59	N	N	h	33.5078	-90.5524	0.806913	346.3	food	hybrid	splitF	sb	SPFDHSB	155.9	701	904.3	4
1489	11	2016-04-09	14	6	14_6	cor	0	0	228556	291	1214.06	3	404.69	N	N	none	33.575	-90.4939	3.55502	867.6	finger	hybrid	levee		LFINH	347.8	13.1	1954.9	1
1490	11	2016-04-09	14	9	14_9	cor	0	0	212725	284	1214.06	3	404.69	N	N	none	33.5758	-90.4903	4.28159	867.1	finger	channel	levee		LFINC	178.2	8.4	1719.5	1
1491	11	2016-04-09	14	13	14_13	cor	14	1	240315	284	1214.06	3	404.69	N	N	none	33.5736	-90.4883	4.01473	778.1	finger	channel	levee		LFINC	490.9	259.2	2015	1
1492	11	2016-04-09	14	14	14_14	cor	22	1	248793	284	1214.06	3	404.69	N	N	none	33.5714	-90.4884	4.07568	779.8	finger	channel	levee		LFINC	666.2	424.8	2253.5	2
1493	11	2016-04-09	15	5	15_5	cor	50	1	171274	263	1214.06	3	404.69	N	N	none	33.5883	-90.4683	3.36774	702.3	finger	hybrid	levee		LFINH	30.4	78	1630.1	3
1494	11	2016-04-09	15	8	15_8	cor	0	0	120538	233	1214.06	3	404.69	N	N	none	33.5865	-90.4662	3.54082	723.2	finger	channel	levee		LFINC	216.2	227.7	1474.5	2
1495	11	2016-04-09	15	5	15_5	eg	2	1	171274	263	1214.06	3	404.69	N	N	none	33.5883	-90.4683	3.36774	702.3	finger	hybrid	levee		LFINH	30.4	78	1630.1	3
1496	11	2016-04-09	15	7	15_7	eg	0	0	150077	233	1214.06	3	404.69	N	N	none	33.5864	-90.4682	3.22541	696.5	finger	hybrid	levee		LFINH	33.7	45.2	1671	2
1497	11	2016-04-09	16	7	16_7	cor	0	0	29741.6	240	445.15	2	222.58	N	N	l	33.5853	-90.4491	2.17374	693.5	food	channel	levee	mb	LFDCMB	16.7	34.2	51.4	2
1498	11	2016-04-09	16	5	16_5	cor	0	0	26845.5	246	445.15	2	222.58	N	N	l	33.5873	-90.45	3.32586	905.3	food	channel	levee	sb	LFDCSB	22.8	98.9	259.8	3
1499	11	2016-04-09	16	6	16_6	cor	0	0	22713.9	244	445.15	2	222.58	N	N	l	33.5864	-90.4499	3.14194	856.2	food	channel	levee	sb	LFDCSB	22.4	38	145.6	3
1500	11	2016-04-09	16	17	16_17	cor	8	1	22869.6	242	445.15	2	222.58	N	N	l	33.585	-90.4466	3.09797	757.2	food	channel	levee	mb	LFDCMB	41	210.9	135.8	3
1501	11	2016-04-09	16	18	16_18	cor	0	0	16469.6	421	445.15	2	222.58	N	N	l	33.5863	-90.4459	6.53964	1074.3	food	channel	levee	sb	LFDCSB	186.6	222	215.7	3
1502	11	2016-04-09	16	4	16_4	cor	70	1	24844	241	445.15	2	222.58	N	N	l	33.5886	-90.45	5.76293	1026.6	food	hybrid	levee	sb	LFDHSB	29	207.9	371.1	3
1503	11	2016-04-09	16	19	16_19	cor	4	1	29847.8	262	445.15	2	222.58	N	N	l	33.588	-90.4459	5.82156	1026.1	food	hybrid	levee	sb	LFDHSB	379.9	379.1	389.4	3
1504	11	2016-04-09	16	2	16_2	her	2	1	25399.9	246	445.15	2	222.58	N	N	l	33.5909	-90.45	3.20901	891.7	food	channel	levee	sb	LFDCSB	25.2	492.8	658.3	3
1505	11	2016-04-09	16	3	16_3	cor	0	0	21503.1	310	445.15	2	222.58	N	N	l	33.59	-90.45	3.11614	889.9	food	channel	levee	sb	LFDCSB	23.4	389.6	552.6	3
1506	11	2016-04-09	16	20	16_20	cor	7	1	40673.5	50	445.15	2	222.58	N	N	l	33.5899	-90.4459	7.52468	1125.8	food	channel	levee	sb	LFDCSB	177.6	458.9	561.8	3
1507	11	2016-04-09	16	1	16_1	cor	0	0	23850.6	282	445.15	2	222.58	N	N	l	33.5922	-90.45	6.03659	1033.3	food	channel	levee	mb	LFDCMB	25	595.3	761	2
1508	11	2016-04-09	16	22	16_22	cor	0	0	32561	240	445.15	2	222.58	N	N	l	33.5921	-90.4459	2.43061	832.9	food	hybrid	levee	sb	LFDHSB	26.9	428.5	854.5	2
1509	11	2016-04-09	16	21	16_21	cor	3	1	26296.9	243	445.15	2	222.58	N	N	l	33.5913	-90.4459	2.15643	832.2	food	hybrid	levee	sb	LFDHSB	106.7	437	774.9	3
1510	11	2016-04-09	16	16	16_16	cor	0	0	39835.8	376	445.15	2	222.58	N	N	l	33.5842	-90.4455	2.10494	789.3	food	hybrid	levee	sb	LFDHSB	63.6	144.2	176.5	2
1511	11	2016-04-09	16	14	16_14	cor	2	1	19884.5	241	445.15	2	222.58	N	N	l	33.5817	-90.4458	2.81511	819.5	food	channel	levee	mb	LFDCMB	255.6	145.7	325.6	4
1512	11	2016-04-09	16	13	16_13	cor	0	0	38536.1	50	445.15	2	222.58	N	N	l	33.5808	-90.4458	2.83428	832.2	food	hybrid	levee	sb	LFDHSB	347	183.3	408.8	4
1513	11	2016-04-09	16	9	16_9	cor	25	1	25437	89	445.15	2	222.58	N	N	l	33.5813	-90.4499	7.0413	1088.1	food	hybrid	levee	sb	LFDHSB	241.8	177.9	272.7	3
1514	11	2016-04-09	16	12	16_12	cor	50	1	42178.4	89	445.15	2	222.58	N	N	m	33.5794	-90.4458	6.86803	1070.1	food	channel	levee	mb	LFDCMB	446.8	249.2	502.6	4
1515	11	2016-04-09	16	10	16_10	cor	5	1	43147	240	445.15	2	222.58	N	N	l	33.58	-90.4499	2.97031	868.9	food	channel	levee	mb	LFDCMB	443.5	377.6	474.5	3
1516	11	2016-04-09	16	11	16_11	cor	0	0	29417.9	88	445.15	2	222.58	N	N	l	33.5791	-90.4499	3.08307	881.3	food	channel	levee	mb	LFDCMB	539.7	471.7	569.6	3
1517	11	2016-04-09	16	26	16_26	cor	0	0	26778.8	50	445.15	2	222.58	N	N	l	33.5813	-90.4374	4.89799	940.7	food	hybrid	levee	mb	LFDHMB	775.3	11.4	879.1	2
1518	11	2016-04-09	16	23	16_23	cor	2	1	37772.5	50	445.15	2	222.58	N	N	l	33.5813	-90.4415	5.51586	1025	food	channel	levee	sb	LFDCSB	507.1	14.8	616.5	3
1519	11	2016-04-09	16	25	16_25	cor	0	0	26385.9	50	445.15	2	222.58	N	N	l	33.5798	-90.4374	4.98682	948.2	food	hybrid	levee	sb	LFDHSB	830.9	173	924.1	3
1520	11	2016-04-09	16	24	16_24	cor	13	1	25007	134	445.15	2	222.58	N	N	l	33.5798	-90.4414	4.88781	951.9	food	hybrid	levee	sb	LFDHSB	630.2	179.2	731.7	4
1521	11	2016-04-09	16	24	16_24	her	0	0	25007	134	445.15	2	222.58	N	N	l	33.5798	-90.4414	4.88781	951.9	food	hybrid	levee	sb	LFDHSB	630.2	179.2	731.7	4
1522	11	2016-04-09	17	23	17_23	cor	0	0	39393.5	86	445.15	2	222.58	N	N	l	33.5781	-90.4458	3.06232	868.4	food	channel	levee	sb	LFDCSB	646.4	430.9	695.8	4
1523	11	2016-04-09	17	22	17_22	cor	30	1	29131.2	87	445.15	2	222.58	N	N	l	33.5772	-90.4458	3.18492	877.3	food	channel	levee	sb	LFDCSB	744.7	521.1	790.7	4
1524	11	2016-04-09	17	1	17_1	cor	25	1	32600.6	87	445.15	2	222.58	N	N	m	33.5777	-90.4499	7.05135	1083.5	food	channel	levee	sb	LFDCSB	638.7	468.4	668	3
1525	11	2016-04-09	17	21	17_21	cor	0	0	46406.3	87	445.15	2	222.58	N	N	l	33.5763	-90.4458	3.27602	881.5	food	channel	levee	mb	LFDCMB	840.7	619	885.3	4
1526	11	2016-04-09	17	20	17_20	cor	16	1	16336.1	87	445.15	2	222.58	N	N	l	33.5754	-90.4458	3.30095	886	food	channel	levee	mb	LFDCMB	942.6	717.2	985.1	3
1527	11	2016-04-09	17	2	17_2	her	0	0	25100.9	241	445.15	2	222.58	N	N	l	33.5764	-90.45	3.12597	878.5	food	channel	levee	mb	LFDCMB	842.6	447.5	872.8	3
1528	11	2016-04-09	17	3	17_3	cor	0	0	21236.2	241	445.15	2	222.58	N	N	l	33.5755	-90.45	3.09761	873.4	food	channel	levee	mb	LFDCMB	939.2	446.4	968.7	3
1529	11	2016-04-09	17	4	17_4	cor	5	1	24599.3	310	445.15	2	222.58	N	N	l	33.5741	-90.45	7.43262	1105.5	food	hybrid	levee	sb	LFDHSB	1037.9	450.6	1065.8	2
1530	11	2016-04-09	17	19	17_19	cor	20	1	37493.3	120	445.15	2	222.58	N	N	l	33.5721	-90.4459	7.3774	1099.1	food	channel	levee	sb	LFDCSB	1251.8	828.7	1291.7	3
1531	11	2016-04-09	17	5	17_5	cor	0	0	26067.1	282	445.15	2	222.58	N	N	l	33.5727	-90.45	3.21511	883.5	food	channel	levee	mb	LFDCMB	1252.3	454.9	1281.4	3
1532	11	2016-04-09	17	6	17_6	cor	0	0	51323.7	80	445.15	2	222.58	N	N	l	33.5717	-90.45	3.26913	885.8	food	channel	levee	mb	LFDCMB	1356.2	443.6	1385.9	3
1533	11	2016-04-09	17	18	17_18	cor	0	0	32509.2	263	445.15	2	222.58	N	N	l	33.5707	-90.4459	3.24825	879.9	food	channel	levee	mb	LFDCMB	1467.9	829.2	1506.8	4
1534	11	2016-04-09	17	17	17_17	cor	0	0	24977.4	241	445.15	2	222.58	N	N	l	33.5698	-90.4459	3.21141	879.9	food	channel	levee	mb	LFDCMB	1570.1	809.7	1608.8	4
1535	11	2016-04-09	17	7	17_7	cor	13	1	43549.8	119	445.15	2	222.58	N	N	l	33.5703	-90.45	7.35164	1109.2	food	channel	levee	sb	LFDCSB	1461.4	440.8	1490.5	3
1536	11	2016-04-09	17	16	17_16	cor	35	1	39845.7	119	445.15	2	222.58	N	N	l	33.5683	-90.4459	7.24055	1100.4	food	channel	levee	mb	LFDCMB	1673.4	703.8	1711.3	3
1537	11	2016-04-09	17	15	17_15	cor	0	0	45662.6	70	445.15	2	222.58	N	N	l	33.567	-90.4459	3.17263	883.8	food	channel	levee	mb	LFDCMB	1737	647	1918.9	4
1538	11	2016-04-09	17	14	17_14	cor	0	0	47165	282	445.15	2	222.58	N	N	l	33.5661	-90.446	3.0363	874.9	food	channel	levee	sb	LFDCSB	1774.1	610.7	2012.2	3
1539	11	2016-04-09	17	10	17_10	cor	0	0	62754.8	242	445.15	2	222.58	N	N	l	33.567	-90.4501	3.14381	879.5	food	channel	levee	mb	LFDCMB	1633	434.8	1906.2	2
1540	11	2016-04-09	17	10	17_10	her	0	0	62754.8	242	445.15	2	222.58	N	N	l	33.567	-90.4501	3.14381	879.5	food	channel	levee	mb	LFDCMB	1633	434.8	1906.2	2
1541	11	2016-04-09	17	11	17_11	cor	30	1	52045.3	70	445.15	2	222.58	N	N	l	33.5661	-90.4501	3.24757	882.3	food	hybrid	levee	mb	LFDHMB	1631	439.2	2004.2	3
1542	11	2016-04-09	17	12	17_12	cor	55	1	47896.4	249	445.15	2	222.58	Y	N	l	33.5649	-90.4501	6.29063	1045.4	food	channel	levee	sb	LFDCSB	1631.7	465	2103.4	2
1543	11	2016-04-09	17	12	17_12	her	2	1	47896.4	249	445.15	2	222.58	Y	N	l	33.5649	-90.4501	6.29063	1045.4	food	channel	levee	sb	LFDCSB	1631.7	465	2103.4	2
1544	11	2016-04-09	17	40	17_40	cor	10	1	25649.5	50	445.15	2	222.58	N	N	l	33.5783	-90.4375	5.0986	944.3	food	hybrid	levee	sb	LFDHSB	836.4	336.3	998.4	3
1545	11	2016-04-09	17	24	17_24	cor	0	0	23180.9	326	445.15	2	222.58	N	N	l	33.5783	-90.4414	5.7055	1010	food	channel	levee	mb	LFDCMB	742.8	336.4	836.5	4
1546	11	2016-04-09	17	39	17_39	cor	0	0	22338.3	281	445.15	2	222.58	N	N	l	33.5768	-90.4375	5.31967	965.9	food	hybrid	levee	sb	LFDHSB	842.5	504.1	1091.1	3
1547	11	2016-04-09	17	25	17_25	cor	0	0	30006	253	445.15	2	222.58	N	N	l	33.5768	-90.4415	5.17089	963	food	hybrid	levee	sb	LFDHSB	888.5	506.6	973.9	4
1548	11	2016-04-09	17	25	17_25	her	1	1	30006	253	445.15	2	222.58	N	N	l	33.5768	-90.4415	5.17089	963	food	hybrid	levee	sb	LFDHSB	888.5	506.6	973.9	4
1549	11	2016-04-09	17	26	17_26	cor	45	1	56280.7	50	445.15	2	222.58	N	N	l	33.5753	-90.4415	5.61898	1006	food	channel	levee	mb	LFDCMB	1024.4	669.1	1103.5	4
1550	11	2016-04-09	17	37	17_37	cor	3	1	36964.5	50	445.15	2	222.58	N	N	l	33.5738	-90.4375	5.61023	986	food	channel	levee	sb	LFDCSB	845.9	602.3	1316	3
1551	11	2016-04-09	17	27	17_27	cor	0	0	27470.7	281	445.15	2	222.58	N	N	l	33.5738	-90.4415	5.26699	969.2	food	channel	levee	mb	LFDCMB	1185.1	728.3	1258.7	3
1552	11	2016-04-09	17	36	17_36	cor	0	0	6634.77	348	445.15	2	222.58	N	N	l	33.5722	-90.4375	5.11612	956.3	food	channel	levee	sb	LFDCSB	857.1	438.6	1453.8	3
1553	11	2016-04-09	17	28	17_28	cor	0	0	30040.6	40	445.15	2	222.58	N	N	l	33.5723	-90.4415	5.51356	1001.1	food	hybrid	levee	sb	LFDHSB	1215.8	585.9	1404.7	4
1554	11	2016-04-09	17	35	17_35	cor	6	1	41088.7	40	445.15	2	222.58	N	N	l	33.5707	-90.4376	5.47277	983.1	food	hybrid	levee	mb	LFDHMB	877.2	269.7	1587.1	3
1555	11	2016-04-09	17	29	17_29	cor	10	1	36210.8	86	445.15	2	222.58	N	N	l	33.5708	-90.4415	5.2165	965.5	food	channel	levee	sb	LFDCSB	1238.6	481.1	1563.4	4
1556	11	2016-04-09	17	34	17_34	cor	21	1	39329.3	86	445.15	2	222.58	N	N	l	33.5691	-90.4376	6.23927	1007.1	food	hybrid	levee	mb	LFDHMB	924	87.6	1735.4	3
1557	11	2016-04-09	17	30	17_30	cor	6	1	53177	310	445.15	2	222.58	N	N	l	33.5691	-90.4415	6.6285	1053.1	food	channel	levee	sb	LFDCSB	1268.8	392.2	1718.8	4
1558	11	2016-04-09	17	31	17_31	cor	55	1	30233.3	281	445.15	2	222.58	N	N	l	33.5672	-90.4416	7.69898	1115.6	food	hybrid	levee	mb	LFDHMB	1331.9	324	1904.4	3
1559	11	2016-04-09	21	1	21_1	cor	0	0	18923.3	549	526.09	2	263.05	N	N	l	33.5333	-90.455	6.92617	1096.3	food	channel	levee	sb	LFDCSB	437.9	177.5	1258.1	1
1560	11	2016-04-09	21	1	21_1	her	1	1	18923.3	549	526.09	2	263.05	N	N	l	33.5333	-90.455	6.92617	1096.3	food	channel	levee	sb	LFDCSB	437.9	177.5	1258.1	1
1561	11	2016-04-09	21	2	21_2	cor	0	0	9422.12	235	526.09	2	263.05	N	N	l	33.5316	-90.4549	6.99019	1103.5	food	channel	levee	mb	LFDCMB	629.6	368.1	1214.9	3
1562	11	2016-04-09	21	3	21_3	cor	0	0	2569.89	380	526.09	2	263.05	N	N	l	33.5298	-90.4549	7.20312	1117.1	food	channel	levee	mb	LFDCMB	686.1	565.2	1196.2	3
1563	11	2016-04-09	21	4	21_4	cor	4	1	29353.6	150	526.09	2	263.05	N	N	l	33.528	-90.4549	6.94732	1099	food	hybrid	levee	mb	LFDHMB	781.7	765.5	1199.8	3
1564	11	2016-04-09	21	5	21_5	cor	0	0	15167.3	456	526.09	2	263.05	N	N	l	33.5262	-90.4548	7.33409	1120.6	food	channel	levee	sb	LFDCSB	882	928.7	1219.6	2
1565	11	2016-04-09	21	7	21_7	cor	6	1	24325	162	526.09	2	263.05	N	N	l	33.5224	-90.4548	5.80355	1044.8	food	channel	levee	sb	LFDCSB	968.7	682.2	1374.7	1
1566	11	2016-04-09	21	9	21_9	cor	12	1	31122.9	388	526.09	2	263.05	N	N	l	33.5207	-90.4591	7.22081	1110.4	food	channel	levee	mb	LFDCMB	561.8	1017.1	1164.1	3
1567	11	2016-04-09	21	10	21_10	cor	4	1	10193.1	600	526.09	2	263.05	N	N	l	33.5225	-90.4591	6.48092	1068.1	food	channel	levee	sb	LFDCSB	715.7	995.6	1033.3	4
1568	11	2016-04-09	21	11	21_11	cor	5	1	31004.3	379	526.09	2	263.05	N	N	l	33.5243	-90.4591	7.97921	1146.7	food	channel	levee	mb	LFDCMB	858.5	907	914.1	2
1569	11	2016-04-09	21	11	21_11	her	0	0	31004.3	379	526.09	2	263.05	N	N	l	33.5243	-90.4591	7.97921	1146.7	food	channel	levee	mb	LFDCMB	858.5	907	914.1	2
1570	11	2016-04-09	21	12	21_12	cor	30	1	25758.2	126	526.09	2	263.05	N	N	l	33.5262	-90.4591	7.2219	1110.7	food	hybrid	levee	mb	LFDHMB	858.1	844.8	833.5	4
1571	11	2016-04-09	21	13	21_13	cor	0	0	23843.2	323	526.09	2	263.05	N	N	l	33.528	-90.4592	7.11545	1104.7	food	channel	levee	sb	LFDCSB	846.2	784.4	799.7	4
1572	11	2016-04-09	21	14	21_14	cor	3	1	18542.8	291	526.09	2	263.05	N	N	l	33.5298	-90.4592	6.79163	1088.2	food	hybrid	levee	sb	LFDHSB	842.1	711.4	800.5	4
1573	11	2016-04-09	21	15	21_15	cor	0	0	15698.6	483	526.09	2	263.05	N	N	l	33.5316	-90.4592	7.04528	1101	food	channel	levee	sb	LFDCSB	754.3	558.7	825.6	3
1574	11	2016-04-09	21	15	21_15	her	1	1	15698.6	483	526.09	2	263.05	N	N	l	33.5316	-90.4592	7.04528	1101	food	channel	levee	sb	LFDCSB	754.3	558.7	825.6	3
1575	11	2016-04-09	21	17	21_17	cor	0	0	24727.8	121	526.09	2	263.05	N	N	l	33.5336	-90.4638	4.63345	987.5	food	hybrid	levee	sb	LFDHSB	427.8	443.7	588.6	2
1576	11	2016-04-09	21	18	21_18	cor	15	1	25936.2	86	526.09	2	263.05	N	N	l	33.5325	-90.4637	4.60295	980.3	food	hybrid	levee	sb	LFDHSB	429	385	497.8	3
1577	11	2016-04-09	21	19	21_19	cor	2	1	25605	126	526.09	2	263.05	N	N	l	33.5313	-90.4638	4.40847	964.4	food	hybrid	levee	sb	LFDHSB	430.6	349.7	426.4	4
1578	11	2016-04-09	21	20	21_20	cor	25	1	24821.7	151	526.09	2	263.05	N	N	l	33.5301	-90.4637	4.6177	979.3	food	hybrid	levee	sb	LFDHSB	420	345	384.8	4
1579	11	2016-04-09	21	21	21_21	cor	0	0	17487.6	109	526.09	2	263.05	N	N	l	33.529	-90.4637	4.35146	961.9	food	hybrid	levee	sb	LFDHSB	420.2	357.9	376.7	4
1580	11	2016-04-09	21	22	21_22	cor	1	1	30374.2	112	526.09	2	263.05	N	N	l	33.5278	-90.4637	4.57076	971.5	food	hybrid	levee	sb	LFDHSB	433	405.2	389.7	4
1581	11	2016-04-09	21	22	21_22	her	0	0	30374.2	112	526.09	2	263.05	N	N	l	33.5278	-90.4637	4.57076	971.5	food	hybrid	levee	sb	LFDHSB	433	405.2	389.7	4
1582	11	2016-04-09	21	23	21_23	cor	4	1	24764.9	151	526.09	2	263.05	N	N	l	33.5266	-90.4637	4.50348	971.5	food	hybrid	levee	sb	LFDHSB	437.3	443.4	442.3	4
1583	11	2016-04-09	21	24	21_24	cor	0	0	33779.3	138	526.09	2	263.05	N	N	l	33.5253	-90.4637	4.73134	989.3	food	channel	levee	mb	LFDCMB	434.5	482.9	520.7	3
1584	11	2016-04-09	21	26	21_26	cor	0	0	20544.3	137	526.09	2	263.05	N	N	l	33.5229	-90.4637	4.82766	988.7	food	hybrid	levee	mb	LFDHMB	433	624.6	729.3	3
1585	11	2016-04-09	21	27	21_27	cor	1	1	40473.3	389	526.09	2	263.05	N	N	l	33.5217	-90.4636	4.33423	967.1	food	channel	levee	mb	LFDCMB	395.7	646.7	850.7	4
1586	11	2016-04-09	21	28	21_28	cor	0	0	20534.4	403	526.09	2	263.05	N	N	l	33.5205	-90.4636	4.67814	978	food	hybrid	levee	mb	LFDHMB	293.1	685.5	968	4
1587	11	2016-04-09	21	29	21_29	cor	5	1	24992.2	51	526.09	2	263.05	N	N	l	33.5205	-90.4679	4.65824	985.7	food	hybrid	levee	mb	LFDHMB	33.1	336.8	877.9	3
1588	11	2016-04-09	21	30	21_30	cor	6	1	31360.1	10	526.09	2	263.05	N	N	l	33.5218	-90.4679	4.57715	967.1	food	channel	levee	mb	LFDCMB	39.2	265.2	744	3
1589	11	2016-04-09	21	31	21_31	cor	1	1	28906.4	543	526.09	2	263.05	N	N	l	33.523	-90.4679	4.31161	950.1	food	channel	levee	sb	LFDCSB	40.2	240.8	615.3	3
1590	11	2016-04-09	21	32	21_32	cor	0	0	28066.2	100	526.09	2	263.05	N	N	l	33.5242	-90.4679	4.72548	986.6	food	channel	levee	sb	LFDCSB	39.1	205.5	474.3	2
1591	11	2016-04-09	21	33	21_33	cor	0	0	22496.5	10	526.09	2	263.05	N	N	l	33.5254	-90.4679	4.25669	952.2	food	channel	levee	mb	LFDCMB	41.4	171.1	346.5	3
1592	11	2016-04-09	21	34	21_34	cor	1	1	26299.4	137	526.09	2	263.05	N	N	l	33.5266	-90.468	4.6735	972.6	food	hybrid	levee	mb	LFDHMB	42	75.9	208.1	3
1593	11	2016-04-09	21	35	21_35	cor	0	0	26269.8	137	526.09	2	263.05	N	N	l	33.5278	-90.4675	3.26414	782.3	food	hybrid	levee	sb	LFDHSB	120.1	120.1	112.2	3
1594	11	2016-04-09	21	36	21_36	cor	0	0	43302.7	110	526.09	2	263.05	N	N	l	33.5289	-90.4676	3.42834	809.5	food	channel	levee	mb	LFDCMB	99.4	69.4	55	3
1595	11	2016-04-09	21	37	21_37	cor	0	0	38607.7	32	526.09	2	263.05	N	N	l	33.5301	-90.4676	3.73715	834	food	hybrid	levee	sb	LFDHSB	96.5	17.4	81.8	3
1596	11	2016-04-09	21	38	21_38	cor	0	0	29870.1	110	526.09	2	263.05	N	N	l	33.5312	-90.4681	4.40221	980.6	food	hybrid	levee	sb	LFDHSB	24.2	15.9	183	3
1597	11	2016-04-09	21	39	21_39	cor	0	0	24725.3	121	526.09	2	263.05	N	N	l	33.5324	-90.4681	4.71637	986.2	food	hybrid	levee	sb	LFDHSB	26.7	30.2	308.5	3
1598	11	2016-04-09	21	40	21_40	cor	3	1	37041.1	107	526.09	2	263.05	N	N	l	33.5336	-90.4681	5.07691	1017	food	hybrid	levee	sb	LFDHSB	23.1	82.1	443.8	2
1599	11	2016-04-09	27	8	27_8	cor	0	0	27705.4	120	247.67	1	247.67	N	N	l	33.5576	-90.3279	4.15446	937.4	food	hybrid	levee	mb	LFDHMB	507.4	33.6	977.1	3
1600	11	2016-04-09	27	8	27_8	her	3	1	27705.4	120	247.67	1	247.67	N	N	l	33.5576	-90.3279	4.15446	937.4	food	hybrid	levee	mb	LFDHMB	507.4	33.6	977.1	3
1601	11	2016-04-09	27	45	27_45	cor	10	1	35205.1	19	247.67	1	247.67	N	N	l	33.5619	-90.3237	3.55038	905	food	channel	levee	sb	LFDCSB	26.9	37.5	1531.2	3
1602	11	2016-04-09	27	12	27_12	cor	0	0	22615.1	19	247.67	1	247.67	N	N	l	33.5554	-90.3263	0.861485	354.7	food	hybrid	splitF	mb	SPFDHMB	567.6	343.8	807.1	4
1603	11	2016-04-09	27	12	27_12	eg	8	1	22615.1	19	247.67	1	247.67	N	N	l	33.5554	-90.3263	0.861485	354.7	food	hybrid	splitF	mb	SPFDHMB	567.6	343.8	807.1	4
1604	11	2016-04-09	27	12	27_12	her	2	1	22615.1	19	247.67	1	247.67	N	N	l	33.5554	-90.3263	0.861485	354.7	food	hybrid	splitF	mb	SPFDHMB	567.6	343.8	807.1	4
1605	11	2016-04-09	27	32	27_32	her	0	0	22069	19	247.67	1	247.67	N	N	l	33.5543	-90.3253	0.796882	341.4	food	hybrid	splitF	sb	SPFDHSB	507.7	439.4	750.2	4
1606	11	2016-04-09	27	28	27_28	cor	9	1	40347.3	10	247.67	1	247.67	N	N	l	33.5521	-90.3253	0.761855	332.2	food	hybrid	splitF	mb	SPFDHMB	567.9	428.2	570.2	3
1607	11	2016-04-09	27	28	27_28	her	1	1	40347.3	10	247.67	1	247.67	N	N	l	33.5521	-90.3253	0.761855	332.2	food	hybrid	splitF	mb	SPFDHMB	567.9	428.2	570.2	3
1608	11	2016-04-09	27	1	27_1	eg	0	0	45870.1	21	247.67	1	247.67	N	N	l	33.5619	-90.3273	2.3474	699.9	food	channel	levee	sb	LFDCSB	412.6	31.3	1471.9	2
1609	11	2016-04-09	27	19	27_19	cor	0	0	34831.9	10	247.67	1	247.67	N	N	l	33.551	-90.3263	0.824406	348.3	food	hybrid	splitF	mb	SPFDHMB	442.1	318.9	416.4	3
1610	11	2016-04-09	27	19	27_19	eg	0	0	34831.9	10	247.67	1	247.67	N	N	l	33.551	-90.3263	0.824406	348.3	food	hybrid	splitF	mb	SPFDHMB	442.1	318.9	416.4	3
1611	11	2016-04-09	27	26	27_26	cor	0	0	22150.5	279	247.67	1	247.67	N	N	l	33.5499	-90.3253	0.762112	332.4	food	channel	splitF	mb	SPFDCMB	384.2	396.3	451.4	3
1612	11	2016-04-09	27	26	27_26	her	0	0	22150.5	279	247.67	1	247.67	N	N	l	33.5499	-90.3253	0.762112	332.4	food	channel	splitF	mb	SPFDCMB	384.2	396.3	451.4	3
1613	11	2016-04-09	27	21	27_21	cor	0	0	24747.6	240	247.67	1	247.67	N	N	l	33.5499	-90.3263	0.725635	321.5	food	channel	splitF	mb	SPFDCMB	339.3	304.1	363.1	4
1614	11	2016-04-09	27	24	27_24	cor	2	1	24255.8	120	247.67	1	247.67	N	N	l	33.5488	-90.3253	0.781569	336.2	food	hybrid	splitF	sb	SPFDHSB	274.5	379.9	429.5	3
1615	11	2016-04-09	27	22	27_22	cor	0	0	31681.3	261	247.67	1	247.67	N	N	l	33.5491	-90.3277	1.49397	738	food	hybrid	levee	mb	LFDHMB	167.6	37.8	104.1	3
1616	11	2016-04-09	27	55	27_55	cor	15	1	42284.6	353	247.67	1	247.67	N	N	l	33.5485	-90.3208	3.75468	768.4	food	channel	levee	mb	LFDCMB	189.2	567	787.7	4
1617	11	2016-04-09	27	54	27_54	cor	0	0	43159.4	304	247.67	1	247.67	N	N	l	33.5503	-90.3198	3.69071	798.5	food	hybrid	levee	sb	LFDHSB	24.4	729.9	846.5	4
1618	11	2016-04-09	27	53	27_53	cor	5	1	25471.6	240	247.67	1	247.67	N	N	l	33.5517	-90.32	3.46638	739.8	food	channel	levee	sb	LFDCSB	27.2	826.3	893.6	4
1619	11	2016-04-09	27	52	27_52	cor	2	1	21256	122	247.67	1	247.67	N	N	l	33.5532	-90.3202	3.46477	714.1	food	channel	levee	sb	LFDCSB	26.6	846	959.8	4
1620	11	2016-04-09	27	51	27_51	cor	6	1	10272.2	388	247.67	1	247.67	N	N	l	33.5552	-90.3205	3.79848	788.5	food	hybrid	levee	sb	LFDHSB	23.8	812.9	1061.1	4
1621	11	2016-04-09	27	63	27_63	cor	3	1	39998.9	92	247.67	1	247.67	N	N	l	33.5501	-90.3142	4.66673	830.7	food	channel	levee	mb	LFDCMB	224.2	470.7	1389.8	3
1622	11	2016-04-09	27	58	27_58	cor	1	1	35958.7	505	247.67	1	247.67	N	N	l	33.5519	-90.3169	4.01334	779.4	food	channel	levee	sb	LFDCSB	32.8	740.4	1196.7	4
1623	11	2016-04-09	27	59	27_59	cor	0	0	36771.7	352	247.67	1	247.67	N	N	l	33.5539	-90.3176	5.13545	916.3	food	channel	levee	sb	LFDCSB	31.7	929.2	1220.9	4
1624	11	2016-04-09	27	60	27_60	cor	0	0	20497.4	23	247.67	1	247.67	N	N	l	33.554	-90.3153	4.85683	907.8	food	hybrid	levee	sb	LFDHSB	213.6	887.3	1440.3	3
1625	11	2016-04-09	27	61	27_61	cor	2	1	47706.1	365	247.67	1	247.67	N	N	l	33.5543	-90.3136	2.80478	738.5	food	channel	levee	mb	LFDCMB	411.2	887.7	1619.2	2
1626	11	2016-04-09	27	61	27_61	her	0	0	47706.1	365	247.67	1	247.67	N	N	l	33.5543	-90.3136	2.80478	738.5	food	channel	levee	mb	LFDCMB	411.2	887.7	1619.2	2
1627	11	2016-04-09	27	5	27_5	cor	0	0	31441.7	226	247.67	1	247.67	N	N	l	33.5598	-90.3262	0.709081	324.1	food	hybrid	splitF	mb	SPFDHMB	453.8	252.7	1269.3	4
1628	11	2016-04-09	27	47	27_47	cor	1	1	44352.9	25	247.67	1	247.67	N	N	l	33.561	-90.319	3.80438	856.9	food	channel	levee	sb	LFDCSB	31	479	1624.2	3
1629	11	2016-04-09	27	46	27_46	cor	4	1	29123.8	19	247.67	1	247.67	N	N	l	33.5621	-90.3192	2.96943	845.8	food	channel	levee	mb	LFDCMB	27.1	439.6	1722.5	2
1630	11	2016-04-09	27	40	27_40	cor	0	0	30013.4	261	247.67	1	247.67	N	N	l	33.5587	-90.3232	4.89897	1109.9	food	hybrid	levee	sb	LFDHSB	27	377.7	1183.6	4
1631	11	2016-04-09	27	40	27_40	her	0	0	30013.4	261	247.67	1	247.67	N	N	l	33.5587	-90.3232	4.89897	1109.9	food	hybrid	levee	sb	LFDHSB	27	377.7	1183.6	4
1632	11	2016-04-09	27	38	27_38	cor	0	0	24112.5	19	247.67	1	247.67	N	N	l	33.5576	-90.3252	0.893388	359.2	food	hybrid	splitF	mb	SPFDHMB	411.5	410.5	1070.1	4
1633	11	2016-04-09	27	38	27_38	eg	1	1	24112.5	19	247.67	1	247.67	N	N	l	33.5576	-90.3252	0.893388	359.2	food	hybrid	splitF	mb	SPFDHMB	411.5	410.5	1070.1	4
1634	11	2016-04-09	38	21	38_21	cor	2	1	22366.1	51	283.28	2	141.64	N	N	none	33.181	-90.7038	5.67854	1035.3	food	hybrid	levee	sb	LFDHSB	323.5	548.6	1893.8	4
1635	11	2016-04-09	38	20	38_20	cor	6	1	22183	51	283.28	2	141.64	N	N	none	33.1797	-90.7038	4.85339	989.6	food	hybrid	levee	sb	LFDHSB	481.1	668.6	1755.4	3
1636	11	2016-04-09	38	22	38_22	cor	2	1	109295	101	283.28	2	141.64	N	N	none	33.1824	-90.7038	4.48358	960.4	finger	hybrid	levee		LFINH	182.9	470.1	2053.8	4
1637	11	2016-04-09	38	17	38_17	cor	0	0	19364.7	116	283.28	2	141.64	N	N	none	33.1755	-90.7038	5.88043	1058.8	food	hybrid	levee	sb	LFDHSB	927	727.1	1299.3	3
1638	11	2016-04-09	38	19	38_19	cor	1	1	19355.3	182	283.28	2	141.64	N	N	none	33.1783	-90.7038	5.99665	1057.9	food	hybrid	levee	sb	LFDHSB	621.5	784.3	1593.3	3
1639	11	2016-04-09	38	23	38_23	cor	0	0	20357.7	186	283.28	2	141.64	N	N	none	33.1837	-90.7036	5.24303	1010.6	food	hybrid	levee	sb	LFDHSB	23.7	337.9	2192.5	3
1640	11	2016-04-09	38	15	38_15	cor	0	0	14527.8	212	283.28	2	141.64	N	N	none	33.1728	-90.7038	6.3618	1082.4	food	hybrid	levee	sb	LFDHSB	1109.6	494.2	1001	3
1641	11	2016-04-09	38	11	38_11	cor	0	0	19764.6	212	283.28	2	141.64	N	N	none	33.1714	-90.7079	4.47502	908.4	food	hybrid	levee	sb	LFDHSB	965.8	154.4	800.6	3
1642	11	2016-04-09	38	11	38_11	her	0	0	19764.6	212	283.28	2	141.64	N	N	none	33.1714	-90.7079	4.47502	908.4	food	hybrid	levee	sb	LFDHSB	965.8	154.4	800.6	3
1643	11	2016-04-09	38	3	38_3	cor	4	1	157978	246	283.28	2	141.64	N	N	none	33.181	-90.7079	4.4549	933	finger	hybrid	levee	sb	LFINHSB	328.6	374.6	1869	4
1644	11	2016-04-09	38	30	38_30	cor	0	0	13977.2	247	283.28	2	141.64	N	N	none	33.1834	-90.6952	7.18421	1098.4	food	hybrid	levee	sb	LFDHSB	31.6	454.1	2397.6	2
1645	11	2016-04-09	38	29	38_29	cor	0	0	23273.4	247	283.28	2	141.64	N	N	none	33.1819	-90.6952	4.14967	987.7	food	hybrid	levee	sb	LFDHSB	215.7	495.1	2288.9	3
1646	11	2016-04-09	38	25	38_25	cor	0	0	14595.5	247	283.28	2	141.64	N	N	none	33.1833	-90.6984	4.20916	804.6	food	hybrid	levee	sb	LFDHSB	27	696.2	2266.7	3
1647	11	2016-04-09	38	24	38_24	cor	0	0	15648.3	247	283.28	2	141.64	N	N	none	33.1832	-90.7004	4.28079	805.2	food	hybrid	levee	sb	LFDHSB	27.2	549.9	2192.3	3
1648	11	2016-04-09	38	26	38_26	cor	9	1	12659.7	247	283.28	2	141.64	N	N	m	33.1809	-90.6994	8.40241	1151.1	food	hybrid	levee	sb	LFDHSB	281.1	738.3	1960.8	3
1649	11	2016-04-09	38	6	38_6	cor	8	1	37064.3	247	283.28	2	141.64	N	N	none	33.1783	-90.7069	2.09946	564.7	finger	hybrid	levee		LFINH	633.6	713.8	1571	4
1650	11	2016-04-09	38	2	38_2	cor	0	0	15968	268	283.28	2	141.64	N	N	none	33.1824	-90.7079	5.4042	998.1	food	hybrid	levee	sb	LFDHSB	170.6	216.6	2009.9	4
1651	11	2016-04-09	38	4	38_4	her	1	1	17965.2	268	283.28	2	141.64	N	N	none	33.1797	-90.7079	5.33887	989.7	food	hybrid	levee	sb	LFDHSB	470	515.1	1709.4	4
1652	11	2016-04-09	38	16	38_16	cor	3	1	16977.5	274	283.28	2	141.64	N	N	none	33.1742	-90.7038	4.95881	1005.5	food	hybrid	levee	sb	LFDHSB	1086.6	618.5	1164.3	3
1653	11	2016-04-09	38	18	38_18	cor	4	1	17769.9	277	283.28	2	141.64	N	N	none	33.1769	-90.7038	5.0218	1000.2	food	hybrid	levee	sb	LFDHSB	784.4	863.1	1454.8	3
1654	11	2016-04-09	38	10	38_10	cor	1	1	24229.7	373	283.28	2	141.64	N	N	none	33.1728	-90.7079	4.42139	911.4	food	hybrid	levee	sb	LFDHSB	1124.9	292.5	959.5	3
1655	11	2016-04-09	38	13	38_13	cor	0	0	18758.2	381	283.28	2	141.64	N	N	none	33.1699	-90.7039	6.08918	1071.7	food	hybrid	levee	sb	LFDHSB	796.4	376.5	713.6	3
1656	11	2016-04-09	38	27	38_27	cor	0	0	17848.7	381	283.28	2	141.64	N	N	m	33.1795	-90.6952	9.52267	1250.3	food	hybrid	levee	sb	LFDHSB	394	591.8	2001.4	1
1657	11	2016-04-09	38	14	38_14	cor	8	1	38892.9	294	283.28	2	141.64	N	N	none	33.1713	-90.7038	5.14233	1016.1	food	hybrid	levee	sb	LFDHSB	961.3	418.5	864.3	3
1658	11	2016-04-09	38	12	38_12	cor	2	1	171201	294	283.28	2	141.64	N	N	none	33.17	-90.708	4.24162	893.9	finger	hybrid	levee		LFINH	811.5	37.3	649.4	3
1659	11	2016-04-09	38	5	38_5	cor	0	0	231027	247	283.28	2	141.64	N	N	none	33.1783	-90.7089	2.16034	572.5	finger	hybrid	levee		LFINH	631.4	675.2	1563.7	4
1660	11	2016-04-09	39	12	39_12	cor	2	1	23410.7	169	202.34	1	202.34	N	N	l	33.2075	-90.659	4.79656	942	food	hybrid	levee	sb	LFDHSB	71.7	428.6	241.9	3
1661	11	2016-04-09	39	14	39_14	cor	5	1	21080	206	202.34	1	202.34	N	N	l	33.2091	-90.6654	5.1073	926.4	food	hybrid	levee	sb	LFDHSB	443.5	308.3	807.2	3
1662	11	2016-04-09	39	8	39_8	cor	13	1	23394.3	206	202.34	1	202.34	N	N	l	33.2115	-90.6619	4.08373	986.1	food	hybrid	levee	sb	LFDHSB	495.9	8.4	664.7	2
1663	11	2016-04-09	39	8	39_8	her	0	0	23394.3	206	202.34	1	202.34	N	N	l	33.2115	-90.6619	4.08373	986.1	food	hybrid	levee	sb	LFDHSB	495.9	8.4	664.7	2
1664	11	2016-04-09	39	3	39_3	cor	0	0	22343.7	239	202.34	1	202.34	N	N	l	33.2056	-90.6639	4.60545	868.7	food	hybrid	levee	sb	LFDHSB	80	537.4	794.9	3
1665	11	2016-04-09	39	3	39_3	eg	1	1	22343.7	239	202.34	1	202.34	N	N	l	33.2056	-90.6639	4.60545	868.7	food	hybrid	levee	sb	LFDHSB	80	537.4	794.9	3
1666	11	2016-04-09	39	10	39_10	cor	0	0	23045.1	282	202.34	1	202.34	N	N	l	33.2093	-90.6612	4.7821	956	food	hybrid	levee	sb	LFDHSB	327.1	223.9	443.7	3
1667	11	2016-04-09	39	7	39_7	cor	0	0	18223.7	283	202.34	1	202.34	N	N	l	33.2114	-90.6638	5.27773	910.6	food	hybrid	levee	sb	LFDHSB	499.5	13.2	764	4
1668	11	2016-04-09	39	4	39_4	cor	35	1	27055.5	361	202.34	1	202.34	N	N	l	33.2071	-90.6658	5.74833	1115.4	food	hybrid	levee	sb	LFDHSB	311.3	502	830.9	3
1669	11	2016-04-09	39	9	39_9	cor	6	1	151290	294	202.34	1	202.34	N	N	l	33.2115	-90.6583	4.83014	996.2	finger	hybrid	levee		LFINH	385.7	8.7	373	3
1670	11	2016-04-09	39	9	39_9	her	1	1	151290	294	202.34	1	202.34	N	N	l	33.2115	-90.6583	4.83014	996.2	finger	hybrid	levee		LFINH	385.7	8.7	373	3
1671	11	2016-04-09	39	11	39_11	cor	0	0	1588.4	466	202.34	1	202.34	N	N	l	33.2083	-90.6602	4.57505	938.7	food	hybrid	levee	sb	LFDHSB	191.5	330.2	332.8	4
1672	11	2016-04-09	39	11	39_11	eg	0	0	1588.4	466	202.34	1	202.34	N	N	l	33.2083	-90.6602	4.57505	938.7	food	hybrid	levee	sb	LFDHSB	191.5	330.2	332.8	4
1673	11	2016-04-09	39	13	39_13	cor	0	0	105522	294	202.34	1	202.34	N	N	l	33.2067	-90.6626	5.49161	974.6	finger	hybrid	levee		LFINH	74.4	509.3	633.6	3
1674	12	2016-04-25	9	1	9_1	cor	3	1	31634.4	138	137.59	0	#DIV/0!	Y	N	h	33.5193	-90.5523	5.82711	980.8	food	channel	levee	mb	LFDCMB	27.7	366.2	227.7	2
1675	12	2016-04-25	9	28	9_28	eg	4	1	32630.2	198	137.59	0	#DIV/0!	Y	N	h	33.5122	-90.5482	4.96195	883.1	food	channel	levee	sb	LFDCSB	415	690.9	353.7	4
1676	12	2016-04-25	9	34	9_34	cor	3	1	35516.4	93	137.59	0	#DIV/0!	Y	N	h	33.511	-90.5459	5.5067	999.7	food	channel	levee	mb	LFDCMB	597.7	523.6	526.6	3
1677	12	2016-04-25	9	37	9_37	cor	2	1	43240.9	93	137.59	0	#DIV/0!	Y	N	h	33.5075	-90.5441	5.8751	1026.3	food	channel	levee	mb	LFDCMB	900.5	346.9	934.6	3
1678	12	2016-04-25	9	33	9_33	cor	4	1	35039.5	138	137.59	0	#DIV/0!	N	N	h	33.5193	-90.5487	5.37352	930	food	channel	levee	mb	LFDCMB	232.4	274.4	226.8	2
1679	12	2016-04-25	9	2	9_2	eg	0	0	28861.9	138	137.59	0	#DIV/0!	N	N	h	33.5177	-90.5522	5.14684	928.8	food	channel	levee	sb	LFDCSB	30.3	527.8	47.3	2
1680	12	2016-04-25	9	30	9_30	cor	0	0	23096.9	38	137.59	0	#DIV/0!	N	N	h	33.5157	-90.5498	1.10751	446	food	hybrid	splitF	sb	SPFDHSB	90.9	697.5	34.6	3
1681	12	2016-04-25	9	27	9_27	eg	10	1	43413.9	132	137.59	0	#DIV/0!	N	N	h	33.5103	-90.5483	5.17647	886.6	food	channel	levee	sb	LFDCSB	449.3	688.7	559.5	4
1682	12	2016-04-25	9	7	9_7	cor	0	0	29699.6	38	137.59	0	#DIV/0!	N	N	h	33.5127	-90.5526	0.829588	340.8	food	hybrid	splitF	sb	SPFDHSB	126.5	1130.7	371.5	4
1683	12	2016-04-25	9	17	9_17	eg	0	0	29699.6	38	137.59	0	#DIV/0!	N	N	h	33.5085	-90.5524	0.704471	327.8	food	hybrid	splitF	sb	SPFDHSB	159.3	776.6	829.2	4
1684	12	2016-04-25	9	19	9_19	cor	0	0	22405	38	137.59	0	#DIV/0!	N	N	h	33.5078	-90.5538	0.853422	349.5	food	channel	splitF	sb	SPFDCSB	29.2	644.9	926.5	3
1685	12	2016-04-25	21	3	21_3	cor	2	1	2569.89	396	526.09	0	#DIV/0!	N	N	l	33.5298	-90.4549	7.20312	1117.1	food	channel	levee	mb	LFDCMB	686.1	565.2	1196.2	3
1686	12	2016-04-25	21	4	21_4	cor	1	1	29353.6	166	526.09	0	#DIV/0!	N	N	l	33.528	-90.4549	6.94732	1099	food	hybrid	levee	mb	LFDHMB	781.7	765.5	1199.8	3
1687	12	2016-04-25	21	7	21_7	cor	3	1	24325	178	526.09	0	#DIV/0!	N	N	l	33.5224	-90.4548	5.80355	1044.8	food	channel	levee	sb	LFDCSB	968.7	682.2	1374.7	1
1688	12	2016-04-25	21	9	21_9	cor	0	0	31122.9	404	526.09	0	#DIV/0!	N	N	l	33.5207	-90.4591	7.22081	1110.4	food	channel	levee	mb	LFDCMB	561.8	1017.1	1164.1	3
1689	12	2016-04-25	21	10	21_10	cor	3	1	10193.1	616	526.09	0	#DIV/0!	N	N	l	33.5225	-90.4591	6.48092	1068.1	food	channel	levee	sb	LFDCSB	715.7	995.6	1033.3	4
1690	12	2016-04-25	21	11	21_11	cor	0	0	31004.3	395	526.09	0	#DIV/0!	N	N	l	33.5243	-90.4591	7.97921	1146.7	food	channel	levee	mb	LFDCMB	858.5	907	914.1	2
1691	12	2016-04-25	21	12	21_12	cor	1	1	25758.2	142	526.09	0	#DIV/0!	N	N	l	33.5262	-90.4591	7.2219	1110.7	food	hybrid	levee	mb	LFDHMB	858.1	844.8	833.5	4
1692	12	2016-04-25	21	13	21_13	cor	0	0	23843.2	339	526.09	0	#DIV/0!	N	N	l	33.528	-90.4592	7.11545	1104.7	food	channel	levee	sb	LFDCSB	846.2	784.4	799.7	4
1693	12	2016-04-25	21	18	21_18	cor	1	1	25936.2	102	526.09	0	#DIV/0!	N	N	l	33.5325	-90.4637	4.60295	980.3	food	hybrid	levee	sb	LFDHSB	429	385	497.8	3
1694	12	2016-04-25	21	20	21_20	cor	0	0	24821.7	167	526.09	0	#DIV/0!	N	N	l	33.5301	-90.4637	4.6177	979.3	food	hybrid	levee	sb	LFDHSB	420	345	384.8	4
1695	12	2016-04-25	21	22	21_22	cor	0	0	30374.2	128	526.09	0	#DIV/0!	N	N	l	33.5278	-90.4637	4.57076	971.5	food	hybrid	levee	sb	LFDHSB	433	405.2	389.7	4
1696	12	2016-04-25	21	37	21_37	cor	0	0	38607.7	48	526.09	0	#DIV/0!	N	N	l	33.5301	-90.4676	3.73715	834	food	hybrid	levee	sb	LFDHSB	96.5	17.4	81.8	3
1697	12	2016-04-25	27	8	27_8	her	1	1	27705.4	136	247.67	0.5	495.34	N	N	l	33.5576	-90.3279	4.15446	937.4	food	hybrid	levee	mb	LFDHMB	507.4	33.6	977.1	3
1698	12	2016-04-25	27	36	27_36	her	0	0	35205.1	35	247.67	0.5	495.34	N	N	l	33.5565	-90.3252	0.848937	351.9	food	hybrid	splitF	mb	SPFDHMB	442.1	431.7	959.8	4
1699	12	2016-04-25	27	28	27_28	cor	2	1	40347.3	26	247.67	0.5	495.34	N	N	l	33.5521	-90.3253	0.761855	332.2	food	hybrid	splitF	mb	SPFDHMB	567.9	428.2	570.2	3
1700	12	2016-04-25	27	1	27_1	eg	2	1	45870.1	37	247.67	0.5	495.34	N	N	l	33.5619	-90.3273	2.3474	699.9	food	channel	levee	sb	LFDCSB	412.6	31.3	1471.9	2
1701	12	2016-04-25	27	17	27_17	cor	0	0	37947.9	429	247.67	0.5	495.34	N	N	l	33.5521	-90.3279	3.87197	938.6	food	channel	levee	sb	LFDCSB	429.5	35.3	374.2	3
1702	12	2016-04-25	27	19	27_19	eg	0	0	34831.9	26	247.67	0.5	495.34	N	N	l	33.551	-90.3263	0.824406	348.3	food	hybrid	splitF	mb	SPFDHMB	442.1	318.9	416.4	3
1703	12	2016-04-25	27	43	27_43	her	0	0	24853.8	186	247.67	0.5	495.34	N	N	l	33.5609	-90.3253	0.85691	355.4	food	hybrid	splitF	sb	SPFDHSB	332.8	134.9	1410.8	4
1704	12	2016-04-25	27	55	27_55	her	2	1	42284.6	369	247.67	0.5	495.34	N	N	l	33.5485	-90.3208	3.75468	768.4	food	channel	levee	mb	LFDCMB	189.2	567	787.7	4
1705	12	2016-04-25	27	54	27_54	her	0	0	43159.4	320	247.67	0.5	495.34	N	N	l	33.5503	-90.3198	3.69071	798.5	food	hybrid	levee	sb	LFDHSB	24.4	729.9	846.5	4
1706	12	2016-04-25	27	53	27_53	her	0	0	25471.6	256	247.67	0.5	495.34	N	N	l	33.5517	-90.32	3.46638	739.8	food	channel	levee	sb	LFDCSB	27.2	826.3	893.6	4
1707	12	2016-04-25	27	41	27_41	eg	0	0	21634.1	306	247.67	0.5	495.34	N	N	l	33.5598	-90.3253	0.798259	339.5	food	channel	splitF	mb	SPFDCMB	362	257.9	1298.6	4
1708	12	2016-04-25	27	57	27_57	cor	2	1	37945.5	108	247.67	0.5	495.34	N	N	l	33.5501	-90.3166	3.89739	766.5	food	channel	levee	sb	LFDCSB	31.2	530.1	1192.9	4
1709	12	2016-04-25	27	63	27_63	eg	0	0	39998.9	108	247.67	0.5	495.34	N	N	l	33.5501	-90.3142	4.66673	830.7	food	channel	levee	mb	LFDCMB	224.2	470.7	1389.8	3
1710	12	2016-04-25	27	63	27_63	her	0	0	39998.9	108	247.67	0.5	495.34	N	N	l	33.5501	-90.3142	4.66673	830.7	food	channel	levee	mb	LFDCMB	224.2	470.7	1389.8	3
1711	12	2016-04-25	27	58	27_58	cor	1	1	35958.7	521	247.67	0.5	495.34	N	N	l	33.5519	-90.3169	4.01334	779.4	food	channel	levee	sb	LFDCSB	32.8	740.4	1196.7	4
1712	12	2016-04-25	27	58	27_58	eg	0	0	35958.7	521	247.67	0.5	495.34	N	N	l	33.5519	-90.3169	4.01334	779.4	food	channel	levee	sb	LFDCSB	32.8	740.4	1196.7	4
1713	12	2016-04-25	27	62	27_62	cor	4	1	17057.7	425	247.67	0.5	495.34	N	N	l	33.5519	-90.3143	4.2158	796.9	food	channel	levee	sb	LFDCSB	244.6	693.5	1406.1	3
1714	12	2016-04-25	27	62	27_62	her	1	1	17057.7	425	247.67	0.5	495.34	N	N	l	33.5519	-90.3143	4.2158	796.9	food	channel	levee	sb	LFDCSB	244.6	693.5	1406.1	3
1715	12	2016-04-25	27	60	27_60	cor	0	0	20497.4	39	247.67	0.5	495.34	N	N	l	33.554	-90.3153	4.85683	907.8	food	hybrid	levee	sb	LFDHSB	213.6	887.3	1440.3	3
1716	12	2016-04-25	27	60	27_60	eg	0	0	20497.4	39	247.67	0.5	495.34	N	N	l	33.554	-90.3153	4.85683	907.8	food	hybrid	levee	sb	LFDHSB	213.6	887.3	1440.3	3
1717	12	2016-04-25	27	61	27_61	her	1	1	47706.1	381	247.67	0.5	495.34	N	N	l	33.5543	-90.3136	2.80478	738.5	food	channel	levee	mb	LFDCMB	411.2	887.7	1619.2	2
1718	12	2016-04-25	27	47	27_47	her	0	0	44352.9	41	247.67	0.5	495.34	N	N	l	33.561	-90.319	3.80438	856.9	food	channel	levee	sb	LFDCSB	31	479	1624.2	3
1719	12	2016-04-25	27	38	27_38	eg	2	1	24112.5	35	247.67	0.5	495.34	N	N	l	33.5576	-90.3252	0.893388	359.2	food	hybrid	splitF	mb	SPFDHMB	411.5	410.5	1070.1	4
1720	12	2016-04-25	32	8	32_8	eg	0	0	51044.9	103	226.62	2	113.31	N	N	none	33.3123	-90.3426	2.12166	851.2	food	hybrid	levee	sb	LFDHSB	32.4	25	1053.3	3
1721	12	2016-04-25	32	6	32_6	her	4	1	31458.1	185	226.62	2	113.31	Y	N	m	33.3088	-90.3468	2.72327	901.6	food	hybrid	levee	sb	LFDHSB	35.6	6.9	630.4	1
1722	12	2016-04-25	32	6	32_6	eg	10	1	31458.1	185	226.62	2	113.31	N	N	none	33.3088	-90.3468	2.72327	901.6	food	hybrid	levee	sb	LFDHSB	35.6	6.9	630.4	1
1723	12	2016-04-25	32	4	32_4	her	0	0	24275.2	310	226.62	2	113.31	N	N	none	33.3104	-90.348	2.35409	704.4	food	hybrid	levee	sb	LFDHSB	26.3	148.4	625.6	4
1724	12	2016-04-25	32	10	32_10	her	11	1	32853.1	325	226.62	2	113.31	N	N	none	33.3145	-90.3424	3.75417	899.1	food	hybrid	levee	sb	LFDHSB	68.7	31	1156	2
1725	12	2016-04-25	32	10	32_10	eg	1	1	32853.1	325	226.62	2	113.31	N	N	none	33.3145	-90.3424	3.75417	899.1	food	hybrid	levee	sb	LFDHSB	68.7	31	1156	2
1726	12	2016-04-25	32	7	32_7	eg	0	0	32938.3	325	226.62	2	113.31	N	N	none	33.3109	-90.3429	3.07505	887.8	food	hybrid	levee	sb	LFDHSB	32.5	5.9	966.4	2
1727	12	2016-04-25	32	1	32_1	her	0	0	22343.8	362	226.62	2	113.31	N	N	none	33.3146	-90.3465	4.67807	969.6	food	hybrid	levee	sb	LFDHSB	28.4	202.5	836	3
1728	12	2016-04-25	33	20	33_20	her	9	1	31587.3	103	226.62	2	113.31	N	N	none	33.3134	-90.3622	5.41049	1014.8	finger	hybrid	levee		LFINH	1025.3	388.6	655.7	3
1729	12	2016-04-25	33	34	33_34	her	0	0	11139.1	358	226.62	2	113.31	N	N	none	33.3101	-90.3499	4.2103	960.2	food	hybrid	levee	sb	LFDHSB	24.3	151	435.4	3
1730	12	2016-04-25	38	21	38_21	cor	10	1	22366.1	67	283.28	0	#DIV/0!	N	N	none	33.181	-90.7038	5.67854	1035.3	food	hybrid	levee	sb	LFDHSB	323.5	548.6	1893.8	4
1731	12	2016-04-25	38	20	38_20	cor	0	0	22183	67	283.28	0	#DIV/0!	N	N	none	33.1797	-90.7038	4.85339	989.6	food	hybrid	levee	sb	LFDHSB	481.1	668.6	1755.4	3
1732	12	2016-04-25	38	22	38_22	cor	1	1	109295	117	283.28	0	#DIV/0!	N	N	none	33.1824	-90.7038	4.48358	960.4	finger	hybrid	levee		LFINH	182.9	470.1	2053.8	4
1733	12	2016-04-25	38	9	38_9	her	1	1	25075.6	145	283.28	0	#DIV/0!	N	N	none	33.1742	-90.7079	4.32002	906	food	hybrid	levee	sb	LFDHSB	1087.3	436.9	1110.2	4
1734	12	2016-04-25	38	1	38_1	cor	0	0	22662.5	185	283.28	0	#DIV/0!	N	N	none	33.1837	-90.708	5.04098	982.2	food	hybrid	levee	sb	LFDHSB	22	77.2	2163.5	2
1735	12	2016-04-25	38	1	38_1	her	0	0	22662.5	185	283.28	0	#DIV/0!	N	N	none	33.1837	-90.708	5.04098	982.2	food	hybrid	levee	sb	LFDHSB	22	77.2	2163.5	2
1736	12	2016-04-25	38	29	38_29	her	10	1	23273.4	202	283.28	0	#DIV/0!	Y	N	none	33.1819	-90.6952	4.14967	987.7	food	hybrid	levee	sb	LFDHSB	215.7	495.1	2288.9	3
1737	12	2016-04-25	38	23	38_23	cor	1	1	20357.7	202	283.28	0	#DIV/0!	N	N	none	33.1837	-90.7036	5.24303	1010.6	food	hybrid	levee	sb	LFDHSB	23.7	337.9	2192.5	3
1738	12	2016-04-25	38	3	38_3	her	7	1	157978	262	283.28	0	#DIV/0!	N	N	none	33.181	-90.7079	4.4549	933	finger	hybrid	levee	sb	LFINHSB	328.6	374.6	1869	4
1739	12	2016-04-25	38	26	38_26	cor	0	0	12659.7	263	283.28	0	#DIV/0!	N	N	m	33.1809	-90.6994	8.40241	1151.1	food	hybrid	levee	sb	LFDHSB	281.1	738.3	1960.8	3
1740	12	2016-04-25	38	6	38_6	cor	0	0	37064.3	263	283.28	0	#DIV/0!	N	N	none	33.1783	-90.7069	2.09946	564.7	finger	hybrid	levee		LFINH	633.6	713.8	1571	4
1741	12	2016-04-25	38	2	38_2	cor	0	0	15968	284	283.28	0	#DIV/0!	N	N	none	33.1824	-90.7079	5.4042	998.1	food	hybrid	levee	sb	LFDHSB	170.6	216.6	2009.9	4
1742	12	2016-04-25	38	4	38_4	her	0	0	17965.2	284	283.28	0	#DIV/0!	N	N	none	33.1797	-90.7079	5.33887	989.7	food	hybrid	levee	sb	LFDHSB	470	515.1	1709.4	4
1743	12	2016-04-25	38	7	38_7	cor	1	1	16984.4	290	283.28	0	#DIV/0!	N	N	none	33.1769	-90.7079	4.94429	962.4	food	hybrid	levee	sb	LFDHSB	778.5	726.4	1407.7	4
1744	12	2016-04-25	38	7	38_7	her	0	0	16984.4	290	283.28	0	#DIV/0!	N	N	none	33.1769	-90.7079	4.94429	962.4	food	hybrid	levee	sb	LFDHSB	778.5	726.4	1407.7	4
1745	12	2016-04-25	38	10	38_10	cor	0	0	24229.7	389	283.28	0	#DIV/0!	N	N	none	33.1728	-90.7079	4.42139	911.4	food	hybrid	levee	sb	LFDHSB	1124.9	292.5	959.5	3
1746	12	2016-04-25	38	12	38_12	cor	2	1	171201	310	283.28	0	#DIV/0!	N	N	none	33.17	-90.708	4.24162	893.9	finger	hybrid	levee		LFINH	811.5	37.3	649.4	3
1747	12	2016-04-25	38	5	38_5	cor	2	1	231027	263	283.28	0	#DIV/0!	N	N	none	33.1783	-90.7089	2.16034	572.5	finger	hybrid	levee		LFINH	631.4	675.2	1563.7	4

## Sheet: MetaData
sort	Series of number representing how the data was originally entered
survey	Sequential survey number corresponding to the sruvey date
survey date	Date of survey
cluster_id	ID number of the cluster the pond is within
pond_no	The id number of the specific pond
unique_id	A unique identifier for ponds created by combining cluster ID and pond number
species	Associeted species with the pond. Cor = Cormorant, her = Heron, eg = Egret
bird_count	Number of birds on that pond. A pond with a count of 0 represent ponds randomly selected.
bin	Binomial variable. 1 = bird species present, 0 = bird species not present
fish	Total fish abundance
stock_days	Number of days since the pond was last stocked
farm_siza_ha	Aproximate area of the farm (hectares)
harassment_workers	Number of people emplyed as full time bird harrassers
fte	Farm are divided by harassment workers
disease	Presence of disease in the pond (Y = yes, N = no)
oxy	Oxygen level of the pond (N = normal, L = low (< 3ppm))
other_fish	presence of other non-catfish fish in the pond (none, l = low density, m = medium density, h = high density)
lat	Latitude of pond
long	Longitude of pond
area_ha	Area of pond in hectares
perimeter	Perimeter of the pond in meters
fish_type	Catfish type, fingerling or foodfish
fish_species	Species of catfish, hyrbid or channel
pond_type	Pond cunstruction, levee pond or split-pond system
production	Production method of pond (sb = single-batch, mb = multi-batch)
cat	Category of pond as a combination of: pond type _ fish type _ fish species _ production
road_dist	Distance from the pond to the nearest all weather road in meters
tree_dist	Distance from the pond to the nearest tree row or forested area in meters
activ_dist	Distance from the pond to the nearest activity center in meters
adj_index	Metric of how isolated a pond is (0 = no adjacent ponds, 1 = one adjacent pond, 2 = two adjacent ponds, etc.)
